# Supplementary material for: An allosteric interaction controls the activation mechanism of SHP2 tyrosine phosphatase
Source: Sci Rep. 2020 Oct 28;10:18530. doi: 10.1038/s41598-020-75409-7 (PMC7595171; doi:10.1038/s41598-020-75409-7)
Supplement: Supplementary file 1 — Supplementary Information 1. [file 41598_2020_75409_MOESM1_ESM.zip]

Archive with 18 entries (15 files):
- initial_structures_pdb/
- initial_structures_pdb/.DS_Store
- __MACOSX/
- __MACOSX/initial_structures_pdb/
- __MACOSX/initial_structures_pdb/._.DS_Store
- initial_structures_pdb/NSH2_SLN-pY-IDLDLVKD.pdb
- initial_structures_pdb/NSH2_LN-pY-IDLDLV.pdb
- initial_structures_pdb/NSH2_GDKQVE-pY-LDLDLD.pdb
- initial_structures_pdb/NSH2_SPGE-pY-VNIEFGS.pdb
- initial_structures_pdb/NSH2_SLN-pY-IDLDLVK.pdb
- __MACOSX/initial_structures_pdb/._NSH2_SLN-pY-IDLDLVK.pdb
- initial_structures_pdb/NSH2_VL-pY-MQPLNGRK.pdb
- initial_structures_pdb/NSH2_IEE-pY-TEMMPAA.pdb
- initial_structures_pdb/NSH2_RLN-pY-AQLWHR.pdb
- initial_structures_pdb/NSH2_SLN-pY-IDLDLVND.pdb
- initial_structures_pdb/NSH2_SVL-pY-TAVQPNE.pdb
- initial_structures_pdb/NSH2_QVE-pY-LDLDLD.pdb
- initial_structures_pdb/NSH2_AALN-pY-AQLMFP.pdb
