# Supplementary material for: An allosteric interaction controls the activation mechanism of SHP2 tyrosine phosphatase
Source: Sci Rep. 2020 Oct 28;10:18530. doi: 10.1038/s41598-020-75409-7 (PMC7595171; doi:10.1038/s41598-020-75409-7)
Supplement: Supplementary file 1 — Supplementary Information 1. [file 41598_2020_75409_MOESM1_ESM.zip › initial_structures_pdb/NSH2_SLN-pY-IDLDLVKD.pdb]

REMARK    THIS IS A SIMULATION BOX
CRYST1   67.808   67.808   67.808  60.00  60.00  90.00 P 1           1
MODEL        1
ATOM      1  N   MET     1      58.520  62.850   9.780  1.00  0.00            
ATOM      2  CA  MET     1      58.730  61.480  10.300  1.00  0.00            
ATOM      3  CB  MET     1      60.080  61.370  11.030  1.00  0.00            
ATOM      4  CG  MET     1      60.420  59.930  11.420  1.00  0.00            
ATOM      5  SD  MET     1      62.040  59.750  12.220  1.00  0.00            
ATOM      6  CE  MET     1      62.030  57.950  12.500  1.00  0.00            
ATOM      7  C   MET     1      57.570  61.060  11.200  1.00  0.00            
ATOM      8  O   MET     1      57.120  61.840  12.050  1.00  0.00            
ATOM      9  N   ARG     2      57.080  59.830  11.030  1.00  0.00            
ATOM     10  CA  ARG     2      56.020  59.210  11.840  1.00  0.00            
ATOM     11  CB  ARG     2      54.660  59.540  11.200  1.00  0.00            
ATOM     12  CG  ARG     2      53.460  59.390  12.160  1.00  0.00            
ATOM     13  CD  ARG     2      52.170  59.800  11.440  1.00  0.00            
ATOM     14  NE  ARG     2      50.990  59.620  12.290  1.00  0.00            
ATOM     15  CZ  ARG     2      50.270  60.560  12.860  1.00  0.00            
ATOM     16  NH1 ARG     2      50.650  61.810  12.900  1.00  0.00            
ATOM     17  NH2 ARG     2      49.120  60.270  13.410  1.00  0.00            
ATOM     18  C   ARG     2      56.240  57.690  11.990  1.00  0.00            
ATOM     19  O   ARG     2      56.880  57.050  11.150  1.00  0.00            
ATOM     20  N   ARG     3      55.730  57.110  13.080  1.00  0.00            
ATOM     21  CA  ARG     3      55.890  55.700  13.460  1.00  0.00            
ATOM     22  CB  ARG     3      57.110  55.590  14.420  1.00  0.00            
ATOM     23  CG  ARG     3      56.910  56.300  15.760  1.00  0.00            
ATOM     24  CD  ARG     3      58.040  56.000  16.750  1.00  0.00            
ATOM     25  NE  ARG     3      57.730  56.560  18.080  1.00  0.00            
ATOM     26  CZ  ARG     3      58.440  56.390  19.190  1.00  0.00            
ATOM     27  NH1 ARG     3      59.530  55.680  19.230  1.00  0.00            
ATOM     28  NH2 ARG     3      58.030  56.950  20.300  1.00  0.00            
ATOM     29  C   ARG     3      54.590  55.100  14.060  1.00  0.00            
ATOM     30  O   ARG     3      53.520  55.670  13.910  1.00  0.00            
ATOM     31  N   TRP     4      54.690  53.970  14.760  1.00  0.00            
ATOM     32  CA  TRP     4      53.570  53.340  15.500  1.00  0.00            
ATOM     33  CB  TRP     4      54.080  52.110  16.250  1.00  0.00            
ATOM     34  CG  TRP     4      55.230  52.310  17.190  1.00  0.00            
ATOM     35  CD1 TRP     4      56.520  51.990  16.950  1.00  0.00            
ATOM     36  NE1 TRP     4      57.310  52.350  18.020  1.00  0.00            
ATOM     37  CE2 TRP     4      56.560  52.930  19.030  1.00  0.00            
ATOM     38  CZ2 TRP     4      56.880  53.470  20.260  1.00  0.00            
ATOM     39  CH2 TRP     4      55.870  53.980  21.080  1.00  0.00            
ATOM     40  CZ3 TRP     4      54.530  53.920  20.650  1.00  0.00            
ATOM     41  CE3 TRP     4      54.210  53.380  19.390  1.00  0.00            
ATOM     42  CD2 TRP     4      55.210  52.880  18.530  1.00  0.00            
ATOM     43  C   TRP     4      52.820  54.270  16.470  1.00  0.00            
ATOM     44  O   TRP     4      51.670  53.980  16.820  1.00  0.00            
ATOM     45  N   PHE     5      53.420  55.360  16.940  1.00  0.00            
ATOM     46  CA  PHE     5      52.750  56.390  17.730  1.00  0.00            
ATOM     47  CB  PHE     5      53.790  57.110  18.610  1.00  0.00            
ATOM     48  CG  PHE     5      53.170  58.130  19.540  1.00  0.00            
ATOM     49  CD1 PHE     5      52.180  57.740  20.460  1.00  0.00            
ATOM     50  CE1 PHE     5      51.580  58.690  21.300  1.00  0.00            
ATOM     51  CZ  PHE     5      52.000  60.030  21.250  1.00  0.00            
ATOM     52  CE2 PHE     5      53.020  60.410  20.360  1.00  0.00            
ATOM     53  CD2 PHE     5      53.590  59.480  19.500  1.00  0.00            
ATOM     54  C   PHE     5      51.990  57.400  16.840  1.00  0.00            
ATOM     55  O   PHE     5      52.550  57.970  15.900  1.00  0.00            
ATOM     56  N   HIS     6      50.720  57.620  17.170  1.00  0.00            
ATOM     57  CA  HIS     6      49.780  58.530  16.490  1.00  0.00            
ATOM     58  CB  HIS     6      48.710  57.720  15.740  1.00  0.00            
ATOM     59  CG  HIS     6      49.180  56.980  14.530  1.00  0.00            
ATOM     60  ND1 HIS     6      48.890  57.330  13.210  1.00  0.00            
ATOM     61  CE1 HIS     6      49.450  56.380  12.450  1.00  0.00            
ATOM     62  NE2 HIS     6      50.080  55.480  13.220  1.00  0.00            
ATOM     63  CD2 HIS     6      49.900  55.820  14.530  1.00  0.00            
ATOM     64  C   HIS     6      49.150  59.500  17.530  1.00  0.00            
ATOM     65  O   HIS     6      48.140  59.150  18.160  1.00  0.00            
ATOM     66  N   PRO     7      49.740  60.690  17.750  1.00  0.00            
ATOM     67  CD  PRO     7      50.910  61.210  17.060  1.00  0.00            
ATOM     68  CG  PRO     7      51.050  62.660  17.500  1.00  0.00            
ATOM     69  CB  PRO     7      50.460  62.670  18.900  1.00  0.00            
ATOM     70  CA  PRO     7      49.340  61.620  18.830  1.00  0.00            
ATOM     71  C   PRO     7      47.980  62.310  18.640  1.00  0.00            
ATOM     72  O   PRO     7      47.480  62.940  19.570  1.00  0.00            
ATOM     73  N   ASN     8      47.360  62.200  17.470  1.00  0.00            
ATOM     74  CA  ASN     8      46.230  63.020  17.030  1.00  0.00            
ATOM     75  CB  ASN     8      46.710  63.970  15.920  1.00  0.00            
ATOM     76  CG  ASN     8      47.830  64.910  16.330  1.00  0.00            
ATOM     77  OD1 ASN     8      47.910  65.340  17.480  1.00  0.00            
ATOM     78  ND2 ASN     8      48.710  65.230  15.390  1.00  0.00            
ATOM     79  C   ASN     8      44.980  62.210  16.610  1.00  0.00            
ATOM     80  O   ASN     8      44.120  62.730  15.860  1.00  0.00            
ATOM     81  N   ILE     9      44.830  60.950  17.050  1.00  0.00            
ATOM     82  CA  ILE     9      43.700  60.070  16.690  1.00  0.00            
ATOM     83  CB  ILE     9      44.150  58.930  15.730  1.00  0.00            
ATOM     84  CG2 ILE     9      44.790  59.510  14.450  1.00  0.00            
ATOM     85  CG1 ILE     9      45.080  57.900  16.430  1.00  0.00            
ATOM     86  CD  ILE     9      45.350  56.650  15.570  1.00  0.00            
ATOM     87  C   ILE     9      42.930  59.490  17.890  1.00  0.00            
ATOM     88  O   ILE     9      43.470  59.270  18.980  1.00  0.00            
ATOM     89  N   THR    10      41.650  59.230  17.650  1.00  0.00            
ATOM     90  CA  THR    10      40.700  58.550  18.550  1.00  0.00            
ATOM     91  CB  THR    10      39.270  59.060  18.300  1.00  0.00            
ATOM     92  CG2 THR    10      39.130  60.570  18.500  1.00  0.00            
ATOM     93  OG1 THR    10      38.830  58.740  17.000  1.00  0.00            
ATOM     94  C   THR    10      40.710  57.010  18.400  1.00  0.00            
ATOM     95  O   THR    10      41.380  56.470  17.510  1.00  0.00            
ATOM     96  N   GLY    11      39.950  56.290  19.210  1.00  0.00            
ATOM     97  CA  GLY    11      39.800  54.820  19.140  1.00  0.00            
ATOM     98  C   GLY    11      39.100  54.310  17.870  1.00  0.00            
ATOM     99  O   GLY    11      39.500  53.260  17.330  1.00  0.00            
ATOM    100  N   VAL    12      38.120  55.050  17.350  1.00  0.00            
ATOM    101  CA  VAL    12      37.440  54.700  16.080  1.00  0.00            
ATOM    102  CB  VAL    12      36.050  55.370  15.970  1.00  0.00            
ATOM    103  CG1 VAL    12      36.090  56.900  15.950  1.00  0.00            
ATOM    104  CG2 VAL    12      35.280  54.890  14.730  1.00  0.00            
ATOM    105  C   VAL    12      38.330  55.000  14.860  1.00  0.00            
ATOM    106  O   VAL    12      38.350  54.220  13.900  1.00  0.00            
ATOM    107  N   GLU    13      39.130  56.070  14.900  1.00  0.00            
ATOM    108  CA  GLU    13      40.140  56.380  13.860  1.00  0.00            
ATOM    109  CB  GLU    13      40.730  57.770  14.050  1.00  0.00            
ATOM    110  CG  GLU    13      39.720  58.860  13.690  1.00  0.00            
ATOM    111  CD  GLU    13      40.270  60.200  14.110  1.00  0.00            
ATOM    112  OE1 GLU    13      40.420  60.430  15.340  1.00  0.00            
ATOM    113  OE2 GLU    13      40.540  61.050  13.230  1.00  0.00            
ATOM    114  C   GLU    13      41.300  55.370  13.840  1.00  0.00            
ATOM    115  O   GLU    13      41.720  54.940  12.770  1.00  0.00            
ATOM    116  N   ALA    14      41.760  54.940  15.020  1.00  0.00            
ATOM    117  CA  ALA    14      42.730  53.850  15.150  1.00  0.00            
ATOM    118  CB  ALA    14      43.080  53.680  16.630  1.00  0.00            
ATOM    119  C   ALA    14      42.220  52.530  14.550  1.00  0.00            
ATOM    120  O   ALA    14      42.920  51.860  13.790  1.00  0.00            
ATOM    121  N   GLU    15      40.960  52.170  14.860  1.00  0.00            
ATOM    122  CA  GLU    15      40.240  51.020  14.280  1.00  0.00            
ATOM    123  CB  GLU    15      38.880  50.850  14.960  1.00  0.00            
ATOM    124  CG  GLU    15      38.010  49.740  14.390  1.00  0.00            
ATOM    125  CD  GLU    15      36.780  49.550  15.260  1.00  0.00            
ATOM    126  OE1 GLU    15      36.770  48.590  16.060  1.00  0.00            
ATOM    127  OE2 GLU    15      35.830  50.370  15.150  1.00  0.00            
ATOM    128  C   GLU    15      40.130  51.120  12.760  1.00  0.00            
ATOM    129  O   GLU    15      40.470  50.160  12.050  1.00  0.00            
ATOM    130  N   ASN    16      39.730  52.280  12.230  1.00  0.00            
ATOM    131  CA  ASN    16      39.650  52.520  10.790  1.00  0.00            
ATOM    132  CB  ASN    16      39.000  53.890  10.520  1.00  0.00            
ATOM    133  CG  ASN    16      37.530  53.990  10.910  1.00  0.00            
ATOM    134  OD1 ASN    16      36.840  52.980  11.000  1.00  0.00            
ATOM    135  ND2 ASN    16      37.050  55.210  11.110  1.00  0.00            
ATOM    136  C   ASN    16      41.010  52.400  10.080  1.00  0.00            
ATOM    137  O   ASN    16      41.100  51.770   9.020  1.00  0.00            
ATOM    138  N   LEU    17      42.090  52.960  10.640  1.00  0.00            
ATOM    139  CA  LEU    17      43.450  52.820  10.110  1.00  0.00            
ATOM    140  CB  LEU    17      44.420  53.660  10.980  1.00  0.00            
ATOM    141  CG  LEU    17      44.410  55.170  10.690  1.00  0.00            
ATOM    142  CD1 LEU    17      45.210  55.910  11.760  1.00  0.00            
ATOM    143  CD2 LEU    17      45.030  55.500   9.330  1.00  0.00            
ATOM    144  C   LEU    17      43.920  51.360  10.050  1.00  0.00            
ATOM    145  O   LEU    17      44.380  50.890   9.010  1.00  0.00            
ATOM    146  N   LEU    18      43.760  50.600  11.140  1.00  0.00            
ATOM    147  CA  LEU    18      44.150  49.190  11.230  1.00  0.00            
ATOM    148  CB  LEU    18      44.000  48.750  12.700  1.00  0.00            
ATOM    149  CG  LEU    18      45.070  49.340  13.640  1.00  0.00            
ATOM    150  CD1 LEU    18      44.660  49.110  15.100  1.00  0.00            
ATOM    151  CD2 LEU    18      46.440  48.680  13.450  1.00  0.00            
ATOM    152  C   LEU    18      43.350  48.270  10.280  1.00  0.00            
ATOM    153  O   LEU    18      43.900  47.290   9.760  1.00  0.00            
ATOM    154  N   LEU    19      42.080  48.570  10.020  1.00  0.00            
ATOM    155  CA  LEU    19      41.200  47.820   9.110  1.00  0.00            
ATOM    156  CB  LEU    19      39.740  47.930   9.600  1.00  0.00            
ATOM    157  CG  LEU    19      39.470  47.240  10.950  1.00  0.00            
ATOM    158  CD1 LEU    19      38.030  47.520  11.380  1.00  0.00            
ATOM    159  CD2 LEU    19      39.640  45.720  10.890  1.00  0.00            
ATOM    160  C   LEU    19      41.320  48.200   7.620  1.00  0.00            
ATOM    161  O   LEU    19      40.780  47.490   6.770  1.00  0.00            
ATOM    162  N   THR    20      42.030  49.290   7.270  1.00  0.00            
ATOM    163  CA  THR    20      42.160  49.780   5.880  1.00  0.00            
ATOM    164  CB  THR    20      41.380  51.090   5.650  1.00  0.00            
ATOM    165  CG2 THR    20      39.880  50.950   5.910  1.00  0.00            
ATOM    166  OG1 THR    20      41.870  52.150   6.450  1.00  0.00            
ATOM    167  C   THR    20      43.610  49.990   5.390  1.00  0.00            
ATOM    168  O   THR    20      43.840  50.030   4.180  1.00  0.00            
ATOM    169  N   ARG    21      44.590  50.060   6.290  1.00  0.00            
ATOM    170  CA  ARG    21      46.020  50.200   5.980  1.00  0.00            
ATOM    171  CB  ARG    21      46.500  51.620   6.330  1.00  0.00            
ATOM    172  CG  ARG    21      45.690  52.740   5.670  1.00  0.00            
ATOM    173  CD  ARG    21      46.470  54.070   5.740  1.00  0.00            
ATOM    174  NE  ARG    21      47.110  54.390   4.480  1.00  0.00            
ATOM    175  CZ  ARG    21      46.520  55.000   3.460  1.00  0.00            
ATOM    176  NH1 ARG    21      45.260  55.390   3.570  1.00  0.00            
ATOM    177  NH2 ARG    21      47.190  55.240   2.340  1.00  0.00            
ATOM    178  C   ARG    21      46.920  49.160   6.700  1.00  0.00            
ATOM    179  O   ARG    21      48.150  49.180   6.540  1.00  0.00            
ATOM    180  N   GLY    22      46.320  48.250   7.470  1.00  0.00            
ATOM    181  CA  GLY    22      47.000  47.180   8.230  1.00  0.00            
ATOM    182  C   GLY    22      46.520  45.770   7.870  1.00  0.00            
ATOM    183  O   GLY    22      45.730  45.570   6.940  1.00  0.00            
ATOM    184  N   VAL    23      47.020  44.800   8.620  1.00  0.00            
ATOM    185  CA  VAL    23      46.710  43.350   8.540  1.00  0.00            
ATOM    186  CB  VAL    23      47.800  42.590   7.740  1.00  0.00            
ATOM    187  CG1 VAL    23      47.890  43.050   6.290  1.00  0.00            
ATOM    188  CG2 VAL    23      49.200  42.690   8.370  1.00  0.00            
ATOM    189  C   VAL    23      46.580  42.750   9.940  1.00  0.00            
ATOM    190  O   VAL    23      46.890  43.410  10.940  1.00  0.00            
ATOM    191  N   ASP    24      46.120  41.510  10.090  1.00  0.00            
ATOM    192  CA  ASP    24      46.120  40.820  11.390  1.00  0.00            
ATOM    193  CB  ASP    24      45.460  39.430  11.290  1.00  0.00            
ATOM    194  CG  ASP    24      43.990  39.450  10.940  1.00  0.00            
ATOM    195  OD1 ASP    24      43.310  40.470  11.220  1.00  0.00            
ATOM    196  OD2 ASP    24      43.490  38.440  10.420  1.00  0.00            
ATOM    197  C   ASP    24      47.550  40.730  11.970  1.00  0.00            
ATOM    198  O   ASP    24      48.470  40.260  11.290  1.00  0.00            
ATOM    199  N   GLY    25      47.730  41.250  13.180  1.00  0.00            
ATOM    200  CA  GLY    25      49.030  41.460  13.840  1.00  0.00            
ATOM    201  C   GLY    25      49.500  42.920  13.830  1.00  0.00            
ATOM    202  O   GLY    25      50.360  43.300  14.640  1.00  0.00            
ATOM    203  N   SER    26      48.950  43.770  12.950  1.00  0.00            
ATOM    204  CA  SER    26      49.250  45.210  12.970  1.00  0.00            
ATOM    205  CB  SER    26      48.620  45.940  11.770  1.00  0.00            
ATOM    206  OG  SER    26      49.170  45.510  10.540  1.00  0.00            
ATOM    207  C   SER    26      48.780  45.880  14.250  1.00  0.00            
ATOM    208  O   SER    26      47.770  45.500  14.850  1.00  0.00            
ATOM    209  N   PHE    27      49.510  46.910  14.680  1.00  0.00            
ATOM    210  CA  PHE    27      49.200  47.700  15.860  1.00  0.00            
ATOM    211  CB  PHE    27      49.850  47.060  17.100  1.00  0.00            
ATOM    212  CG  PHE    27      51.310  47.340  17.250  1.00  0.00            
ATOM    213  CD1 PHE    27      52.250  46.540  16.620  1.00  0.00            
ATOM    214  CE1 PHE    27      53.600  46.800  16.730  1.00  0.00            
ATOM    215  CZ  PHE    27      54.040  47.870  17.480  1.00  0.00            
ATOM    216  CE2 PHE    27      53.110  48.690  18.110  1.00  0.00            
ATOM    217  CD2 PHE    27      51.760  48.420  17.990  1.00  0.00            
ATOM    218  C   PHE    27      49.640  49.170  15.740  1.00  0.00            
ATOM    219  O   PHE    27      50.510  49.510  14.910  1.00  0.00            
ATOM    220  N   LEU    28      49.090  50.020  16.600  1.00  0.00            
ATOM    221  CA  LEU    28      49.540  51.380  16.840  1.00  0.00            
ATOM    222  CB  LEU    28      48.860  52.350  15.840  1.00  0.00            
ATOM    223  CG  LEU    28      47.330  52.520  15.940  1.00  0.00            
ATOM    224  CD1 LEU    28      46.910  53.430  17.100  1.00  0.00            
ATOM    225  CD2 LEU    28      46.820  53.160  14.660  1.00  0.00            
ATOM    226  C   LEU    28      49.340  51.780  18.320  1.00  0.00            
ATOM    227  O   LEU    28      48.730  51.040  19.100  1.00  0.00            
ATOM    228  N   ALA    29      49.810  52.960  18.700  1.00  0.00            
ATOM    229  CA  ALA    29      49.550  53.600  19.990  1.00  0.00            
ATOM    230  CB  ALA    29      50.830  53.610  20.820  1.00  0.00            
ATOM    231  C   ALA    29      49.030  55.050  19.800  1.00  0.00            
ATOM    232  O   ALA    29      49.400  55.750  18.860  1.00  0.00            
ATOM    233  N   ARG    30      48.150  55.470  20.710  1.00  0.00            
ATOM    234  CA  ARG    30      47.460  56.780  20.690  1.00  0.00            
ATOM    235  CB  ARG    30      46.150  56.620  19.910  1.00  0.00            
ATOM    236  CG  ARG    30      45.190  55.600  20.550  1.00  0.00            
ATOM    237  CD  ARG    30      43.760  55.780  20.020  1.00  0.00            
ATOM    238  NE  ARG    30      42.870  54.770  20.610  1.00  0.00            
ATOM    239  CZ  ARG    30      42.190  54.870  21.750  1.00  0.00            
ATOM    240  NH1 ARG    30      41.390  53.900  22.120  1.00  0.00            
ATOM    241  NH2 ARG    30      42.270  55.900  22.540  1.00  0.00            
ATOM    242  C   ARG    30      47.210  57.310  22.120  1.00  0.00            
ATOM    243  O   ARG    30      47.280  56.520  23.070  1.00  0.00            
ATOM    244  N   PRO    31      46.860  58.600  22.310  1.00  0.00            
ATOM    245  CD  PRO    31      46.890  59.690  21.340  1.00  0.00            
ATOM    246  CG  PRO    31      46.020  60.790  21.940  1.00  0.00            
ATOM    247  CB  PRO    31      46.240  60.620  23.440  1.00  0.00            
ATOM    248  CA  PRO    31      46.380  59.100  23.590  1.00  0.00            
ATOM    249  C   PRO    31      45.060  58.450  24.030  1.00  0.00            
ATOM    250  O   PRO    31      44.200  58.120  23.210  1.00  0.00            
ATOM    251  N   SER    32      44.910  58.270  25.330  1.00  0.00            
ATOM    252  CA  SER    32      43.730  57.710  25.990  1.00  0.00            
ATOM    253  CB  SER    32      44.190  57.180  27.350  1.00  0.00            
ATOM    254  OG  SER    32      43.160  56.630  28.160  1.00  0.00            
ATOM    255  C   SER    32      42.620  58.760  26.190  1.00  0.00            
ATOM    256  O   SER    32      42.880  59.870  26.670  1.00  0.00            
ATOM    257  N   LYS    33      41.360  58.420  25.870  1.00  0.00            
ATOM    258  CA  LYS    33      40.190  59.270  26.160  1.00  0.00            
ATOM    259  CB  LYS    33      39.060  58.960  25.170  1.00  0.00            
ATOM    260  CG  LYS    33      39.460  59.080  23.690  1.00  0.00            
ATOM    261  CD  LYS    33      38.290  58.830  22.720  1.00  0.00            
ATOM    262  CE  LYS    33      37.440  57.570  23.030  1.00  0.00            
ATOM    263  NZ  LYS    33      38.250  56.330  23.010  1.00  0.00            
ATOM    264  C   LYS    33      39.660  59.070  27.590  1.00  0.00            
ATOM    265  O   LYS    33      39.310  60.030  28.280  1.00  0.00            
ATOM    266  N   SER    34      39.620  57.820  28.070  1.00  0.00            
ATOM    267  CA  SER    34      39.160  57.450  29.420  1.00  0.00            
ATOM    268  CB  SER    34      39.010  55.920  29.520  1.00  0.00            
ATOM    269  OG  SER    34      40.250  55.240  29.370  1.00  0.00            
ATOM    270  C   SER    34      40.070  57.960  30.560  1.00  0.00            
ATOM    271  O   SER    34      39.620  58.160  31.690  1.00  0.00            
ATOM    272  N   ASN    35      41.350  58.200  30.260  1.00  0.00            
ATOM    273  CA  ASN    35      42.380  58.740  31.150  1.00  0.00            
ATOM    274  CB  ASN    35      43.220  57.590  31.720  1.00  0.00            
ATOM    275  CG  ASN    35      42.460  56.690  32.670  1.00  0.00            
ATOM    276  OD1 ASN    35      42.110  55.570  32.340  1.00  0.00            
ATOM    277  ND2 ASN    35      42.200  57.200  33.870  1.00  0.00            
ATOM    278  C   ASN    35      43.240  59.810  30.420  1.00  0.00            
ATOM    279  O   ASN    35      44.350  59.480  29.960  1.00  0.00            
ATOM    280  N   PRO    36      42.740  61.040  30.230  1.00  0.00            
ATOM    281  CD  PRO    36      41.430  61.500  30.670  1.00  0.00            
ATOM    282  CG  PRO    36      41.220  62.850  29.980  1.00  0.00            
ATOM    283  CB  PRO    36      42.630  63.400  29.830  1.00  0.00            
ATOM    284  CA  PRO    36      43.470  62.140  29.570  1.00  0.00            
ATOM    285  C   PRO    36      44.910  62.290  30.050  1.00  0.00            
ATOM    286  O   PRO    36      45.170  62.360  31.260  1.00  0.00            
ATOM    287  N   GLY    37      45.860  62.300  29.120  1.00  0.00            
ATOM    288  CA  GLY    37      47.320  62.360  29.390  1.00  0.00            
ATOM    289  C   GLY    37      48.040  61.010  29.370  1.00  0.00            
ATOM    290  O   GLY    37      49.270  60.980  29.240  1.00  0.00            
ATOM    291  N   ASP    38      47.310  59.890  29.480  1.00  0.00            
ATOM    292  CA  ASP    38      47.820  58.510  29.300  1.00  0.00            
ATOM    293  CB  ASP    38      47.100  57.540  30.260  1.00  0.00            
ATOM    294  CG  ASP    38      47.340  57.750  31.740  1.00  0.00            
ATOM    295  OD1 ASP    38      48.350  58.410  32.080  1.00  0.00            
ATOM    296  OD2 ASP    38      46.540  57.250  32.550  1.00  0.00            
ATOM    297  C   ASP    38      47.680  58.050  27.850  1.00  0.00            
ATOM    298  O   ASP    38      47.260  58.810  26.980  1.00  0.00            
ATOM    299  N   PHE    39      48.030  56.790  27.590  1.00  0.00            
ATOM    300  CA  PHE    39      48.060  56.180  26.260  1.00  0.00            
ATOM    301  CB  PHE    39      49.530  56.030  25.830  1.00  0.00            
ATOM    302  CG  PHE    39      50.280  57.280  25.810  1.00  0.00            
ATOM    303  CD1 PHE    39      50.050  58.190  24.850  1.00  0.00            
ATOM    304  CE1 PHE    39      50.690  59.380  24.850  1.00  0.00            
ATOM    305  CZ  PHE    39      51.570  59.670  25.860  1.00  0.00            
ATOM    306  CE2 PHE    39      51.780  58.760  26.850  1.00  0.00            
ATOM    307  CD2 PHE    39      51.120  57.590  26.830  1.00  0.00            
ATOM    308  C   PHE    39      47.300  54.840  26.190  1.00  0.00            
ATOM    309  O   PHE    39      46.900  54.260  27.210  1.00  0.00            
ATOM    310  N   THR    40      47.090  54.360  24.980  1.00  0.00            
ATOM    311  CA  THR    40      46.340  53.140  24.650  1.00  0.00            
ATOM    312  CB  THR    40      44.860  53.480  24.380  1.00  0.00            
ATOM    313  CG2 THR    40      44.000  52.290  23.950  1.00  0.00            
ATOM    314  OG1 THR    40      44.260  54.020  25.540  1.00  0.00            
ATOM    315  C   THR    40      46.930  52.490  23.390  1.00  0.00            
ATOM    316  O   THR    40      47.080  53.150  22.360  1.00  0.00            
ATOM    317  N   LEU    41      47.240  51.190  23.460  1.00  0.00            
ATOM    318  CA  LEU    41      47.510  50.360  22.290  1.00  0.00            
ATOM    319  CB  LEU    41      48.230  49.050  22.690  1.00  0.00            
ATOM    320  CG  LEU    41      49.630  49.200  23.280  1.00  0.00            
ATOM    321  CD1 LEU    41      50.220  47.840  23.640  1.00  0.00            
ATOM    322  CD2 LEU    41      50.600  49.890  22.330  1.00  0.00            
ATOM    323  C   LEU    41      46.200  50.010  21.570  1.00  0.00            
ATOM    324  O   LEU    41      45.210  49.650  22.200  1.00  0.00            
ATOM    325  N   SER    42      46.230  50.050  20.250  1.00  0.00            
ATOM    326  CA  SER    42      45.160  49.540  19.370  1.00  0.00            
ATOM    327  CB  SER    42      44.560  50.670  18.540  1.00  0.00            
ATOM    328  OG  SER    42      44.000  51.680  19.380  1.00  0.00            
ATOM    329  C   SER    42      45.780  48.470  18.470  1.00  0.00            
ATOM    330  O   SER    42      46.790  48.710  17.820  1.00  0.00            
ATOM    331  N   VAL    43      45.200  47.270  18.470  1.00  0.00            
ATOM    332  CA  VAL    43      45.800  46.050  17.900  1.00  0.00            
ATOM    333  CB  VAL    43      46.370  45.110  18.990  1.00  0.00            
ATOM    334  CG1 VAL    43      47.290  44.060  18.340  1.00  0.00            
ATOM    335  CG2 VAL    43      47.170  45.860  20.070  1.00  0.00            
ATOM    336  C   VAL    43      44.780  45.270  17.090  1.00  0.00            
ATOM    337  O   VAL    43      43.710  44.920  17.600  1.00  0.00            
ATOM    338  N   ARG    44      45.100  44.970  15.830  1.00  0.00            
ATOM    339  CA  ARG    44      44.270  44.140  14.970  1.00  0.00            
ATOM    340  CB  ARG    44      44.440  44.610  13.510  1.00  0.00            
ATOM    341  CG  ARG    44      43.540  43.800  12.560  1.00  0.00            
ATOM    342  CD  ARG    44      43.620  44.330  11.130  1.00  0.00            
ATOM    343  NE  ARG    44      43.210  43.290  10.190  1.00  0.00            
ATOM    344  CZ  ARG    44      42.980  43.500   8.910  1.00  0.00            
ATOM    345  NH1 ARG    44      43.120  44.710   8.390  1.00  0.00            
ATOM    346  NH2 ARG    44      42.600  42.490   8.130  1.00  0.00            
ATOM    347  C   ARG    44      44.600  42.650  15.110  1.00  0.00            
ATOM    348  O   ARG    44      45.770  42.240  15.080  1.00  0.00            
ATOM    349  N   ARG    45      43.570  41.810  15.200  1.00  0.00            
ATOM    350  CA  ARG    45      43.630  40.350  15.070  1.00  0.00            
ATOM    351  CB  ARG    45      44.000  39.710  16.430  1.00  0.00            
ATOM    352  CG  ARG    45      42.940  39.930  17.520  1.00  0.00            
ATOM    353  CD  ARG    45      43.330  39.190  18.810  1.00  0.00            
ATOM    354  NE  ARG    45      42.220  39.250  19.780  1.00  0.00            
ATOM    355  CZ  ARG    45      42.130  38.600  20.930  1.00  0.00            
ATOM    356  NH1 ARG    45      43.060  37.820  21.380  1.00  0.00            
ATOM    357  NH2 ARG    45      41.050  38.740  21.670  1.00  0.00            
ATOM    358  C   ARG    45      42.280  39.790  14.550  1.00  0.00            
ATOM    359  O   ARG    45      41.230  40.390  14.780  1.00  0.00            
ATOM    360  N   ASN    46      42.300  38.640  13.880  1.00  0.00            
ATOM    361  CA  ASN    46      41.100  37.950  13.380  1.00  0.00            
ATOM    362  CB  ASN    46      40.430  37.220  14.570  1.00  0.00            
ATOM    363  CG  ASN    46      41.370  36.320  15.340  1.00  0.00            
ATOM    364  OD1 ASN    46      42.130  35.550  14.740  1.00  0.00            
ATOM    365  ND2 ASN    46      41.320  36.400  16.660  1.00  0.00            
ATOM    366  C   ASN    46      40.100  38.840  12.580  1.00  0.00            
ATOM    367  O   ASN    46      38.880  38.650  12.630  1.00  0.00            
ATOM    368  N   GLY    47      40.590  39.870  11.860  1.00  0.00            
ATOM    369  CA  GLY    47      39.790  40.810  11.070  1.00  0.00            
ATOM    370  C   GLY    47      39.070  41.920  11.880  1.00  0.00            
ATOM    371  O   GLY    47      38.250  42.640  11.320  1.00  0.00            
ATOM    372  N   ALA    48      39.380  42.070  13.160  1.00  0.00            
ATOM    373  CA  ALA    48      38.800  43.050  14.080  1.00  0.00            
ATOM    374  CB  ALA    48      37.750  42.330  14.950  1.00  0.00            
ATOM    375  C   ALA    48      39.870  43.720  14.960  1.00  0.00            
ATOM    376  O   ALA    48      41.010  43.260  15.020  1.00  0.00            
ATOM    377  N   VAL    49      39.510  44.800  15.650  1.00  0.00            
ATOM    378  CA  VAL    49      40.450  45.610  16.460  1.00  0.00            
ATOM    379  CB  VAL    49      40.550  47.050  15.940  1.00  0.00            
ATOM    380  CG1 VAL    49      41.540  47.910  16.740  1.00  0.00            
ATOM    381  CG2 VAL    49      41.060  47.040  14.480  1.00  0.00            
ATOM    382  C   VAL    49      40.080  45.560  17.940  1.00  0.00            
ATOM    383  O   VAL    49      38.920  45.690  18.330  1.00  0.00            
ATOM    384  N   THR    50      41.120  45.400  18.750  1.00  0.00            
ATOM    385  CA  THR    50      41.070  45.340  20.220  1.00  0.00            
ATOM    386  CB  THR    50      41.560  43.970  20.740  1.00  0.00            
ATOM    387  CG2 THR    50      40.660  42.820  20.290  1.00  0.00            
ATOM    388  OG1 THR    50      42.890  43.670  20.330  1.00  0.00            
ATOM    389  C   THR    50      41.940  46.450  20.830  1.00  0.00            
ATOM    390  O   THR    50      42.900  46.900  20.220  1.00  0.00            
ATOM    391  N   HIE    51      41.580  46.910  22.030  1.00  0.00            
ATOM    392  CA  HIE    51      42.170  48.100  22.640  1.00  0.00            
ATOM    393  CB  HIE    51      41.170  49.260  22.620  1.00  0.00            
ATOM    394  CG  HIE    51      40.560  49.550  21.260  1.00  0.00            
ATOM    395  ND1 HIE    51      39.550  48.820  20.630  1.00  0.00            
ATOM    396  CE1 HIE    51      39.310  49.440  19.460  1.00  0.00            
ATOM    397  NE2 HIE    51      40.110  50.510  19.330  1.00  0.00            
ATOM    398  CD2 HIE    51      40.900  50.600  20.440  1.00  0.00            
ATOM    399  C   HIE    51      42.680  47.790  24.070  1.00  0.00            
ATOM    400  O   HIE    51      41.930  47.290  24.930  1.00  0.00            
ATOM    401  N   ILE    52      43.960  48.050  24.290  1.00  0.00            
ATOM    402  CA  ILE    52      44.750  47.670  25.470  1.00  0.00            
ATOM    403  CB  ILE    52      45.890  46.700  25.060  1.00  0.00            
ATOM    404  CG2 ILE    52      47.110  46.780  26.010  1.00  0.00            
ATOM    405  CG1 ILE    52      45.420  45.230  25.010  1.00  0.00            
ATOM    406  CD  ILE    52      44.560  44.870  23.800  1.00  0.00            
ATOM    407  C   ILE    52      45.240  48.950  26.180  1.00  0.00            
ATOM    408  O   ILE    52      46.030  49.730  25.640  1.00  0.00            
ATOM    409  N   LYS    53      44.730  49.180  27.400  1.00  0.00            
ATOM    410  CA  LYS    53      45.120  50.330  28.230  1.00  0.00            
ATOM    411  CB  LYS    53      44.180  50.420  29.450  1.00  0.00            
ATOM    412  CG  LYS    53      42.940  51.310  29.240  1.00  0.00            
ATOM    413  CD  LYS    53      43.250  52.790  28.890  1.00  0.00            
ATOM    414  CE  LYS    53      44.140  53.470  29.940  1.00  0.00            
ATOM    415  NZ  LYS    53      44.890  54.610  29.390  1.00  0.00            
ATOM    416  C   LYS    53      46.590  50.270  28.690  1.00  0.00            
ATOM    417  O   LYS    53      47.080  49.230  29.140  1.00  0.00            
ATOM    418  N   ILE    54      47.270  51.420  28.630  1.00  0.00            
ATOM    419  CA  ILE    54      48.630  51.640  29.130  1.00  0.00            
ATOM    420  CB  ILE    54      49.560  52.230  28.050  1.00  0.00            
ATOM    421  CG2 ILE    54      51.010  52.260  28.580  1.00  0.00            
ATOM    422  CG1 ILE    54      49.480  51.470  26.700  1.00  0.00            
ATOM    423  CD  ILE    54      50.330  52.120  25.600  1.00  0.00            
ATOM    424  C   ILE    54      48.570  52.560  30.360  1.00  0.00            
ATOM    425  O   ILE    54      48.040  53.670  30.290  1.00  0.00            
ATOM    426  N   GLN    55      49.120  52.120  31.490  1.00  0.00            
ATOM    427  CA  GLN    55      49.320  52.930  32.700  1.00  0.00            
ATOM    428  CB  GLN    55      49.370  52.030  33.940  1.00  0.00            
ATOM    429  CG  GLN    55      49.210  52.820  35.240  1.00  0.00            
ATOM    430  CD  GLN    55      49.070  51.940  36.470  1.00  0.00            
ATOM    431  OE1 GLN    55      49.370  50.740  36.450  1.00  0.00            
ATOM    432  NE2 GLN    55      48.600  52.520  37.570  1.00  0.00            
ATOM    433  C   GLN    55      50.630  53.730  32.590  1.00  0.00            
ATOM    434  O   GLN    55      51.650  53.210  32.120  1.00  0.00            
ATOM    435  N   ASN    56      50.620  54.960  33.090  1.00  0.00            
ATOM    436  CA  ASN    56      51.800  55.830  33.250  1.00  0.00            
ATOM    437  CB  ASN    56      51.810  56.880  32.140  1.00  0.00            
ATOM    438  CG  ASN    56      52.980  57.850  32.240  1.00  0.00            
ATOM    439  OD1 ASN    56      53.960  57.600  32.930  1.00  0.00            
ATOM    440  ND2 ASN    56      52.890  58.970  31.520  1.00  0.00            
ATOM    441  C   ASN    56      51.820  56.420  34.670  1.00  0.00            
ATOM    442  O   ASN    56      51.170  57.440  34.950  1.00  0.00            
ATOM    443  N   THR    57      52.510  55.740  35.590  1.00  0.00            
ATOM    444  CA  THR    57      52.530  56.090  37.020  1.00  0.00            
ATOM    445  CB  THR    57      53.030  54.910  37.880  1.00  0.00            
ATOM    446  CG2 THR    57      52.130  53.680  37.760  1.00  0.00            
ATOM    447  OG1 THR    57      54.340  54.530  37.500  1.00  0.00            
ATOM    448  C   THR    57      53.410  57.310  37.380  1.00  0.00            
ATOM    449  O   THR    57      53.320  57.840  38.500  1.00  0.00            
ATOM    450  N   GLY    58      54.280  57.740  36.460  1.00  0.00            
ATOM    451  CA  GLY    58      55.340  58.730  36.720  1.00  0.00            
ATOM    452  C   GLY    58      56.680  58.120  37.160  1.00  0.00            
ATOM    453  O   GLY    58      57.710  58.800  37.140  1.00  0.00            
ATOM    454  N   ASP    59      56.690  56.810  37.510  1.00  0.00            
ATOM    455  CA  ASP    59      57.870  56.020  37.880  1.00  0.00            
ATOM    456  CB  ASP    59      57.690  55.450  39.300  1.00  0.00            
ATOM    457  CG  ASP    59      57.510  56.510  40.380  1.00  0.00            
ATOM    458  OD1 ASP    59      58.390  57.380  40.510  1.00  0.00            
ATOM    459  OD2 ASP    59      56.480  56.470  41.080  1.00  0.00            
ATOM    460  C   ASP    59      58.160  54.860  36.900  1.00  0.00            
ATOM    461  O   ASP    59      59.290  54.410  36.790  1.00  0.00            
ATOM    462  N   TYR    60      57.130  54.410  36.180  1.00  0.00            
ATOM    463  CA  TYR    60      57.190  53.380  35.130  1.00  0.00            
ATOM    464  CB  TYR    60      57.350  51.990  35.760  1.00  0.00            
ATOM    465  CG  TYR    60      56.210  51.530  36.660  1.00  0.00            
ATOM    466  CD1 TYR    60      56.260  51.730  38.040  1.00  0.00            
ATOM    467  CE1 TYR    60      55.210  51.320  38.850  1.00  0.00            
ATOM    468  CZ  TYR    60      54.120  50.700  38.300  1.00  0.00            
ATOM    469  OH  TYR    60      53.080  50.280  39.110  1.00  0.00            
ATOM    470  CE2 TYR    60      54.050  50.480  36.940  1.00  0.00            
ATOM    471  CD2 TYR    60      55.100  50.900  36.120  1.00  0.00            
ATOM    472  C   TYR    60      55.950  53.390  34.210  1.00  0.00            
ATOM    473  O   TYR    60      54.890  53.950  34.550  1.00  0.00            
ATOM    474  N   TYR    61      56.060  52.680  33.080  1.00  0.00            
ATOM    475  CA  TYR    61      54.970  52.290  32.190  1.00  0.00            
ATOM    476  CB  TYR    61      55.310  52.660  30.740  1.00  0.00            
ATOM    477  CG  TYR    61      55.410  54.140  30.450  1.00  0.00            
ATOM    478  CD1 TYR    61      56.570  54.850  30.740  1.00  0.00            
ATOM    479  CE1 TYR    61      56.670  56.190  30.470  1.00  0.00            
ATOM    480  CZ  TYR    61      55.590  56.860  29.910  1.00  0.00            
ATOM    481  OH  TYR    61      55.690  58.200  29.640  1.00  0.00            
ATOM    482  CE2 TYR    61      54.430  56.180  29.600  1.00  0.00            
ATOM    483  CD2 TYR    61      54.350  54.830  29.880  1.00  0.00            
ATOM    484  C   TYR    61      54.740  50.760  32.280  1.00  0.00            
ATOM    485  O   TYR    61      55.700  49.990  32.350  1.00  0.00            
ATOM    486  N   ASP    62      53.470  50.340  32.260  1.00  0.00            
ATOM    487  CA  ASP    62      53.010  48.950  32.140  1.00  0.00            
ATOM    488  CB  ASP    62      53.210  48.150  33.450  1.00  0.00            
ATOM    489  CG  ASP    62      52.190  48.350  34.560  1.00  0.00            
ATOM    490  OD1 ASP    62      51.420  49.340  34.510  1.00  0.00            
ATOM    491  OD2 ASP    62      52.150  47.520  35.490  1.00  0.00            
ATOM    492  C   ASP    62      51.560  48.900  31.640  1.00  0.00            
ATOM    493  O   ASP    62      50.970  49.930  31.300  1.00  0.00            
ATOM    494  N   LEU    63      50.950  47.710  31.610  1.00  0.00            
ATOM    495  CA  LEU    63      49.580  47.480  31.110  1.00  0.00            
ATOM    496  CB  LEU    63      49.620  46.360  30.060  1.00  0.00            
ATOM    497  CG  LEU    63      50.520  46.650  28.850  1.00  0.00            
ATOM    498  CD1 LEU    63      50.450  45.460  27.890  1.00  0.00            
ATOM    499  CD2 LEU    63      50.110  47.910  28.080  1.00  0.00            
ATOM    500  C   LEU    63      48.590  47.210  32.270  1.00  0.00            
ATOM    501  O   LEU    63      47.780  46.270  32.210  1.00  0.00            
ATOM    502  N   TYR    64      48.670  47.990  33.350  1.00  0.00            
ATOM    503  CA  TYR    64      47.990  47.750  34.640  1.00  0.00            
ATOM    504  CB  TYR    64      46.490  48.120  34.550  1.00  0.00            
ATOM    505  CG  TYR    64      46.240  49.590  34.320  1.00  0.00            
ATOM    506  CD1 TYR    64      46.210  50.120  33.040  1.00  0.00            
ATOM    507  CE1 TYR    64      45.990  51.480  32.820  1.00  0.00            
ATOM    508  CZ  TYR    64      45.780  52.310  33.910  1.00  0.00            
ATOM    509  OH  TYR    64      45.550  53.650  33.700  1.00  0.00            
ATOM    510  CE2 TYR    64      45.790  51.800  35.190  1.00  0.00            
ATOM    511  CD2 TYR    64      46.020  50.460  35.390  1.00  0.00            
ATOM    512  C   TYR    64      48.260  46.330  35.190  1.00  0.00            
ATOM    513  O   TYR    64      47.370  45.660  35.750  1.00  0.00            
ATOM    514  N   GLY    65      49.470  45.850  34.970  1.00  0.00            
ATOM    515  CA  GLY    65      49.970  44.500  35.280  1.00  0.00            
ATOM    516  C   GLY    65      51.180  44.120  34.430  1.00  0.00            
ATOM    517  O   GLY    65      51.540  44.830  33.470  1.00  0.00            
ATOM    518  N   GLY    66      51.810  42.990  34.740  1.00  0.00            
ATOM    519  CA  GLY    66      52.990  42.470  34.020  1.00  0.00            
ATOM    520  C   GLY    66      54.280  43.260  34.240  1.00  0.00            
ATOM    521  O   GLY    66      54.420  44.050  35.190  1.00  0.00            
ATOM    522  N   GLU    67      55.260  43.030  33.350  1.00  0.00            
ATOM    523  CA  GLU    67      56.590  43.680  33.340  1.00  0.00            
ATOM    524  CB  GLU    67      57.390  43.150  32.140  1.00  0.00            
ATOM    525  CG  GLU    67      58.890  43.470  32.190  1.00  0.00            
ATOM    526  CD  GLU    67      59.590  42.840  33.380  1.00  0.00            
ATOM    527  OE1 GLU    67      59.290  41.660  33.690  1.00  0.00            
ATOM    528  OE2 GLU    67      60.420  43.510  34.020  1.00  0.00            
ATOM    529  C   GLU    67      56.490  45.210  33.290  1.00  0.00            
ATOM    530  O   GLU    67      55.570  45.760  32.680  1.00  0.00            
ATOM    531  N   LYS    68      57.450  45.890  33.910  1.00  0.00            
ATOM    532  CA  LYS    68      57.520  47.350  34.000  1.00  0.00            
ATOM    533  CB  LYS    68      57.650  47.780  35.480  1.00  0.00            
ATOM    534  CG  LYS    68      56.620  47.130  36.410  1.00  0.00            
ATOM    535  CD  LYS    68      56.660  47.770  37.800  1.00  0.00            
ATOM    536  CE  LYS    68      55.930  46.950  38.880  1.00  0.00            
ATOM    537  NZ  LYS    68      54.580  46.520  38.470  1.00  0.00            
ATOM    538  C   LYS    68      58.660  47.930  33.170  1.00  0.00            
ATOM    539  O   LYS    68      59.730  47.300  33.010  1.00  0.00            
ATOM    540  N   PHE    69      58.470  49.140  32.640  1.00  0.00            
ATOM    541  CA  PHE    69      59.360  49.770  31.640  1.00  0.00            
ATOM    542  CB  PHE    69      58.730  49.610  30.250  1.00  0.00            
ATOM    543  CG  PHE    69      58.290  48.220  29.940  1.00  0.00            
ATOM    544  CD1 PHE    69      56.950  47.870  29.970  1.00  0.00            
ATOM    545  CE1 PHE    69      56.560  46.570  29.690  1.00  0.00            
ATOM    546  CZ  PHE    69      57.510  45.610  29.380  1.00  0.00            
ATOM    547  CE2 PHE    69      58.850  45.950  29.350  1.00  0.00            
ATOM    548  CD2 PHE    69      59.230  47.250  29.630  1.00  0.00            
ATOM    549  C   PHE    69      59.600  51.260  31.950  1.00  0.00            
ATOM    550  O   PHE    69      58.720  51.940  32.480  1.00  0.00            
ATOM    551  N   ALA    70      60.780  51.780  31.610  1.00  0.00            
ATOM    552  CA  ALA    70      61.130  53.180  31.830  1.00  0.00            
ATOM    553  CB  ALA    70      62.660  53.320  31.740  1.00  0.00            
ATOM    554  C   ALA    70      60.450  54.170  30.860  1.00  0.00            
ATOM    555  O   ALA    70      60.260  55.340  31.180  1.00  0.00            
ATOM    556  N   THR    71      60.050  53.680  29.670  1.00  0.00            
ATOM    557  CA  THR    71      59.430  54.490  28.600  1.00  0.00            
ATOM    558  CB  THR    71      60.470  54.950  27.550  1.00  0.00            
ATOM    559  CG2 THR    71      61.600  55.810  28.130  1.00  0.00            
ATOM    560  OG1 THR    71      61.050  53.850  26.880  1.00  0.00            
ATOM    561  C   THR    71      58.330  53.740  27.850  1.00  0.00            
ATOM    562  O   THR    71      58.290  52.490  27.840  1.00  0.00            
ATOM    563  N   LEU    72      57.440  54.480  27.180  1.00  0.00            
ATOM    564  CA  LEU    72      56.430  53.930  26.270  1.00  0.00            
ATOM    565  CB  LEU    72      55.560  55.090  25.790  1.00  0.00            
ATOM    566  CG  LEU    72      54.410  54.670  24.850  1.00  0.00            
ATOM    567  CD1 LEU    72      53.440  53.720  25.530  1.00  0.00            
ATOM    568  CD2 LEU    72      53.630  55.910  24.380  1.00  0.00            
ATOM    569  C   LEU    72      57.060  53.160  25.070  1.00  0.00            
ATOM    570  O   LEU    72      56.550  52.120  24.660  1.00  0.00            
ATOM    571  N   ALA    73      58.180  53.650  24.540  1.00  0.00            
ATOM    572  CA  ALA    73      58.900  53.010  23.440  1.00  0.00            
ATOM    573  CB  ALA    73      60.010  53.930  22.950  1.00  0.00            
ATOM    574  C   ALA    73      59.460  51.630  23.830  1.00  0.00            
ATOM    575  O   ALA    73      59.290  50.660  23.080  1.00  0.00            
ATOM    576  N   GLU    74      60.050  51.500  25.020  1.00  0.00            
ATOM    577  CA  GLU    74      60.540  50.220  25.590  1.00  0.00            
ATOM    578  CB  GLU    74      61.390  50.500  26.830  1.00  0.00            
ATOM    579  CG  GLU    74      61.860  49.250  27.560  1.00  0.00            
ATOM    580  CD  GLU    74      62.760  49.620  28.700  1.00  0.00            
ATOM    581  OE1 GLU    74      63.990  49.480  28.530  1.00  0.00            
ATOM    582  OE2 GLU    74      62.260  50.090  29.740  1.00  0.00            
ATOM    583  C   GLU    74      59.410  49.240  25.890  1.00  0.00            
ATOM    584  O   GLU    74      59.560  48.050  25.630  1.00  0.00            
ATOM    585  N   LEU    75      58.260  49.710  26.380  1.00  0.00            
ATOM    586  CA  LEU    75      57.050  48.890  26.540  1.00  0.00            
ATOM    587  CB  LEU    75      55.940  49.760  27.180  1.00  0.00            
ATOM    588  CG  LEU    75      54.600  49.040  27.420  1.00  0.00            
ATOM    589  CD1 LEU    75      53.840  49.750  28.530  1.00  0.00            
ATOM    590  CD2 LEU    75      53.670  49.040  26.200  1.00  0.00            
ATOM    591  C   LEU    75      56.620  48.250  25.200  1.00  0.00            
ATOM    592  O   LEU    75      56.440  47.030  25.130  1.00  0.00            
ATOM    593  N   VAL    76      56.500  49.050  24.140  1.00  0.00            
ATOM    594  CA  VAL    76      56.180  48.550  22.790  1.00  0.00            
ATOM    595  CB  VAL    76      55.970  49.710  21.800  1.00  0.00            
ATOM    596  CG1 VAL    76      55.860  49.260  20.340  1.00  0.00            
ATOM    597  CG2 VAL    76      54.670  50.450  22.140  1.00  0.00            
ATOM    598  C   VAL    76      57.250  47.580  22.280  1.00  0.00            
ATOM    599  O   VAL    76      56.920  46.480  21.810  1.00  0.00            
ATOM    600  N   GLN    77      58.530  47.920  22.410  1.00  0.00            
ATOM    601  CA  GLN    77      59.660  47.080  21.970  1.00  0.00            
ATOM    602  CB  GLN    77      60.990  47.840  22.210  1.00  0.00            
ATOM    603  CG  GLN    77      62.180  47.180  21.500  1.00  0.00            
ATOM    604  CD  GLN    77      62.020  47.150  19.990  1.00  0.00            
ATOM    605  OE1 GLN    77      61.720  48.170  19.360  1.00  0.00            
ATOM    606  NE2 GLN    77      62.200  45.980  19.400  1.00  0.00            
ATOM    607  C   GLN    77      59.680  45.710  22.670  1.00  0.00            
ATOM    608  O   GLN    77      59.950  44.700  22.020  1.00  0.00            
ATOM    609  N   TYR    78      59.370  45.650  23.960  1.00  0.00            
ATOM    610  CA  TYR    78      59.200  44.380  24.690  1.00  0.00            
ATOM    611  CB  TYR    78      58.970  44.650  26.180  1.00  0.00            
ATOM    612  CG  TYR    78      58.810  43.400  27.020  1.00  0.00            
ATOM    613  CD1 TYR    78      59.900  42.800  27.640  1.00  0.00            
ATOM    614  CE1 TYR    78      59.750  41.660  28.420  1.00  0.00            
ATOM    615  CZ  TYR    78      58.500  41.120  28.580  1.00  0.00            
ATOM    616  OH  TYR    78      58.330  39.980  29.350  1.00  0.00            
ATOM    617  CE2 TYR    78      57.390  41.690  27.990  1.00  0.00            
ATOM    618  CD2 TYR    78      57.550  42.830  27.220  1.00  0.00            
ATOM    619  C   TYR    78      58.050  43.530  24.100  1.00  0.00            
ATOM    620  O   TYR    78      58.280  42.400  23.670  1.00  0.00            
ATOM    621  N   TYR    79      56.830  44.060  24.020  1.00  0.00            
ATOM    622  CA  TYR    79      55.700  43.270  23.520  1.00  0.00            
ATOM    623  CB  TYR    79      54.380  43.940  23.940  1.00  0.00            
ATOM    624  CG  TYR    79      54.090  43.820  25.420  1.00  0.00            
ATOM    625  CD1 TYR    79      53.900  42.570  26.020  1.00  0.00            
ATOM    626  CE1 TYR    79      53.660  42.440  27.370  1.00  0.00            
ATOM    627  CZ  TYR    79      53.620  43.580  28.160  1.00  0.00            
ATOM    628  OH  TYR    79      53.380  43.460  29.510  1.00  0.00            
ATOM    629  CE2 TYR    79      53.820  44.830  27.600  1.00  0.00            
ATOM    630  CD2 TYR    79      54.060  44.940  26.250  1.00  0.00            
ATOM    631  C   TYR    79      55.770  42.930  22.010  1.00  0.00            
ATOM    632  O   TYR    79      55.090  42.000  21.580  1.00  0.00            
ATOM    633  N   MET    80      56.620  43.600  21.230  1.00  0.00            
ATOM    634  CA  MET    80      57.030  43.180  19.870  1.00  0.00            
ATOM    635  CB  MET    80      57.700  44.350  19.130  1.00  0.00            
ATOM    636  CG  MET    80      56.710  45.410  18.620  1.00  0.00            
ATOM    637  SD  MET    80      57.490  46.700  17.610  1.00  0.00            
ATOM    638  CE  MET    80      57.930  45.720  16.130  1.00  0.00            
ATOM    639  C   MET    80      58.020  42.010  19.820  1.00  0.00            
ATOM    640  O   MET    80      58.090  41.290  18.820  1.00  0.00            
ATOM    641  N   GLU    81      58.800  41.780  20.890  1.00  0.00            
ATOM    642  CA  GLU    81      59.830  40.710  21.000  1.00  0.00            
ATOM    643  CB  GLU    81      61.110  41.270  21.640  1.00  0.00            
ATOM    644  CG  GLU    81      61.850  42.230  20.710  1.00  0.00            
ATOM    645  CD  GLU    81      63.070  42.850  21.360  1.00  0.00            
ATOM    646  OE1 GLU    81      63.550  42.300  22.370  1.00  0.00            
ATOM    647  OE2 GLU    81      63.540  43.890  20.850  1.00  0.00            
ATOM    648  C   GLU    81      59.380  39.510  21.840  1.00  0.00            
ATOM    649  O   GLU    81      60.050  38.460  21.850  1.00  0.00            
ATOM    650  N   HIS    82      58.240  39.630  22.510  1.00  0.00            
ATOM    651  CA  HIS    82      57.670  38.680  23.450  1.00  0.00            
ATOM    652  CB  HIS    82      57.960  39.140  24.890  1.00  0.00            
ATOM    653  CG  HIS    82      59.410  39.310  25.230  1.00  0.00            
ATOM    654  ND1 HIS    82      60.090  40.490  25.030  1.00  0.00            
ATOM    655  CE1 HIS    82      61.340  40.360  25.420  1.00  0.00            
ATOM    656  NE2 HIS    82      61.500  39.130  25.890  1.00  0.00            
ATOM    657  CD2 HIS    82      60.300  38.460  25.780  1.00  0.00            
ATOM    658  C   HIS    82      56.160  38.480  23.170  1.00  0.00            
ATOM    659  O   HIS    82      55.300  38.750  24.010  1.00  0.00            
ATOM    660  N   HIS    83      55.840  38.040  21.940  1.00  0.00            
ATOM    661  CA  HIS    83      54.480  37.910  21.420  1.00  0.00            
ATOM    662  CB  HIS    83      54.540  37.350  19.980  1.00  0.00            
ATOM    663  CG  HIS    83      54.970  38.300  18.920  1.00  0.00            
ATOM    664  ND1 HIS    83      55.320  37.900  17.640  1.00  0.00            
ATOM    665  CE1 HIS    83      55.650  38.960  16.930  1.00  0.00            
ATOM    666  NE2 HIS    83      55.540  40.030  17.690  1.00  0.00            
ATOM    667  CD2 HIS    83      55.120  39.650  18.930  1.00  0.00            
ATOM    668  C   HIS    83      53.520  37.060  22.280  1.00  0.00            
ATOM    669  O   HIS    83      52.310  37.280  22.250  1.00  0.00            
ATOM    670  N   GLY    84      54.040  36.110  23.060  1.00  0.00            
ATOM    671  CA  GLY    84      53.250  35.240  23.960  1.00  0.00            
ATOM    672  C   GLY    84      52.880  35.850  25.320  1.00  0.00            
ATOM    673  O   GLY    84      52.030  35.300  26.020  1.00  0.00            
ATOM    674  N   GLN    85      53.510  36.960  25.730  1.00  0.00            
ATOM    675  CA  GLN    85      53.330  37.560  27.060  1.00  0.00            
ATOM    676  CB  GLN    85      54.510  38.480  27.410  1.00  0.00            
ATOM    677  CG  GLN    85      55.810  37.690  27.600  1.00  0.00            
ATOM    678  CD  GLN    85      55.710  36.670  28.720  1.00  0.00            
ATOM    679  OE1 GLN    85      55.510  37.030  29.880  1.00  0.00            
ATOM    680  NE2 GLN    85      55.840  35.400  28.360  1.00  0.00            
ATOM    681  C   GLN    85      52.020  38.360  27.220  1.00  0.00            
ATOM    682  O   GLN    85      51.480  38.410  28.320  1.00  0.00            
ATOM    683  N   LEU    86      51.520  38.970  26.140  1.00  0.00            
ATOM    684  CA  LEU    86      50.310  39.800  26.170  1.00  0.00            
ATOM    685  CB  LEU    86      50.480  41.000  25.210  1.00  0.00            
ATOM    686  CG  LEU    86      49.320  42.010  25.280  1.00  0.00            
ATOM    687  CD1 LEU    86      49.060  42.510  26.690  1.00  0.00            
ATOM    688  CD2 LEU    86      49.630  43.230  24.400  1.00  0.00            
ATOM    689  C   LEU    86      49.060  38.960  25.890  1.00  0.00            
ATOM    690  O   LEU    86      48.730  38.670  24.740  1.00  0.00            
ATOM    691  N   LYS    87      48.380  38.550  26.960  1.00  0.00            
ATOM    692  CA  LYS    87      47.200  37.690  26.940  1.00  0.00            
ATOM    693  CB  LYS    87      47.540  36.340  27.620  1.00  0.00            
ATOM    694  CG  LYS    87      46.920  35.120  26.910  1.00  0.00            
ATOM    695  CD  LYS    87      47.380  33.810  27.570  1.00  0.00            
ATOM    696  CE  LYS    87      46.490  32.600  27.240  1.00  0.00            
ATOM    697  NZ  LYS    87      46.260  32.410  25.800  1.00  0.00            
ATOM    698  C   LYS    87      46.010  38.340  27.660  1.00  0.00            
ATOM    699  O   LYS    87      46.200  39.080  28.650  1.00  0.00            
ATOM    700  N   GLU    88      44.790  38.040  27.230  1.00  0.00            
ATOM    701  CA  GLU    88      43.550  38.240  28.010  1.00  0.00            
ATOM    702  CB  GLU    88      42.390  38.720  27.140  1.00  0.00            
ATOM    703  CG  GLU    88      42.040  37.800  25.960  1.00  0.00            
ATOM    704  CD  GLU    88      40.790  38.250  25.220  1.00  0.00            
ATOM    705  OE1 GLU    88      40.460  37.610  24.200  1.00  0.00            
ATOM    706  OE2 GLU    88      40.110  39.220  25.640  1.00  0.00            
ATOM    707  C   GLU    88      43.170  36.980  28.790  1.00  0.00            
ATOM    708  O   GLU    88      43.690  35.890  28.500  1.00  0.00            
ATOM    709  N   LYS    89      42.280  37.090  29.780  1.00  0.00            
ATOM    710  CA  LYS    89      41.980  35.980  30.680  1.00  0.00            
ATOM    711  CB  LYS    89      41.550  36.500  32.060  1.00  0.00            
ATOM    712  CG  LYS    89      40.020  36.580  32.340  1.00  0.00            
ATOM    713  CD  LYS    89      39.720  36.690  33.850  1.00  0.00            
ATOM    714  CE  LYS    89      40.280  35.480  34.620  1.00  0.00            
ATOM    715  NZ  LYS    89      39.940  35.510  36.060  1.00  0.00            
ATOM    716  C   LYS    89      41.050  34.870  30.100  1.00  0.00            
ATOM    717  O   LYS    89      40.860  33.830  30.750  1.00  0.00            
ATOM    718  N   ASN    90      40.500  35.060  28.900  1.00  0.00            
ATOM    719  CA  ASN    90      39.680  34.070  28.170  1.00  0.00            
ATOM    720  CB  ASN    90      39.490  34.550  26.710  1.00  0.00            
ATOM    721  CG  ASN    90      38.170  35.240  26.460  1.00  0.00            
ATOM    722  OD1 ASN    90      37.130  34.850  27.000  1.00  0.00            
ATOM    723  ND2 ASN    90      38.190  36.280  25.630  1.00  0.00            
ATOM    724  C   ASN    90      40.190  32.600  28.190  1.00  0.00            
ATOM    725  O   ASN    90      39.410  31.700  28.510  1.00  0.00            
ATOM    726  N   GLY    91      41.450  32.270  27.870  1.00  0.00            
ATOM    727  CA  GLY    91      42.520  33.160  27.400  1.00  0.00            
ATOM    728  C   GLY    91      42.870  33.050  25.920  1.00  0.00            
ATOM    729  O   GLY    91      42.790  31.970  25.320  1.00  0.00            
ATOM    730  N   ASP    92      43.300  34.180  25.350  1.00  0.00            
ATOM    731  CA  ASP    92      43.740  34.360  23.950  1.00  0.00            
ATOM    732  CB  ASP    92      42.550  34.800  23.070  1.00  0.00            
ATOM    733  CG  ASP    92      41.460  33.750  22.920  1.00  0.00            
ATOM    734  OD1 ASP    92      40.310  34.030  23.350  1.00  0.00            
ATOM    735  OD2 ASP    92      41.730  32.670  22.370  1.00  0.00            
ATOM    736  C   ASP    92      44.830  35.440  23.870  1.00  0.00            
ATOM    737  O   ASP    92      44.860  36.360  24.700  1.00  0.00            
ATOM    738  N   VAL    93      45.730  35.320  22.910  1.00  0.00            
ATOM    739  CA  VAL    93      46.920  36.190  22.800  1.00  0.00            
ATOM    740  CB  VAL    93      48.130  35.330  22.350  1.00  0.00            
ATOM    741  CG1 VAL    93      48.080  34.880  20.880  1.00  0.00            
ATOM    742  CG2 VAL    93      49.470  36.030  22.640  1.00  0.00            
ATOM    743  C   VAL    93      46.680  37.400  21.880  1.00  0.00            
ATOM    744  O   VAL    93      45.930  37.340  20.900  1.00  0.00            
ATOM    745  N   ILE    94      47.320  38.530  22.200  1.00  0.00            
ATOM    746  CA  ILE    94      47.260  39.800  21.480  1.00  0.00            
ATOM    747  CB  ILE    94      46.550  40.930  22.310  1.00  0.00            
ATOM    748  CG2 ILE    94      46.420  42.180  21.440  1.00  0.00            
ATOM    749  CG1 ILE    94      45.150  40.540  22.830  1.00  0.00            
ATOM    750  CD  ILE    94      45.170  39.900  24.230  1.00  0.00            
ATOM    751  C   ILE    94      48.680  40.200  21.040  1.00  0.00            
ATOM    752  O   ILE    94      49.440  40.820  21.780  1.00  0.00            
ATOM    753  N   GLU    95      49.080  39.760  19.840  1.00  0.00            
ATOM    754  CA  GLU    95      50.450  39.850  19.300  1.00  0.00            
ATOM    755  CB  GLU    95      50.720  38.720  18.300  1.00  0.00            
ATOM    756  CG  GLU    95      50.570  37.350  18.940  1.00  0.00            
ATOM    757  CD  GLU    95      50.710  36.270  17.870  1.00  0.00            
ATOM    758  OE1 GLU    95      49.680  35.900  17.270  1.00  0.00            
ATOM    759  OE2 GLU    95      51.830  35.790  17.650  1.00  0.00            
ATOM    760  C   GLU    95      50.710  41.190  18.620  1.00  0.00            
ATOM    761  O   GLU    95      50.060  41.510  17.620  1.00  0.00            
ATOM    762  N   LEU    96      51.660  41.970  19.140  1.00  0.00            
ATOM    763  CA  LEU    96      52.150  43.210  18.510  1.00  0.00            
ATOM    764  CB  LEU    96      52.750  44.170  19.550  1.00  0.00            
ATOM    765  CG  LEU    96      51.890  44.550  20.760  1.00  0.00            
ATOM    766  CD1 LEU    96      52.530  45.720  21.490  1.00  0.00            
ATOM    767  CD2 LEU    96      50.460  44.950  20.410  1.00  0.00            
ATOM    768  C   LEU    96      53.170  42.880  17.400  1.00  0.00            
ATOM    769  O   LEU    96      54.380  42.910  17.620  1.00  0.00            
ATOM    770  N   LYS    97      52.710  42.470  16.210  1.00  0.00            
ATOM    771  CA  LYS    97      53.600  42.030  15.140  1.00  0.00            
ATOM    772  CB  LYS    97      52.900  41.010  14.220  1.00  0.00            
ATOM    773  CG  LYS    97      52.410  39.770  14.980  1.00  0.00            
ATOM    774  CD  LYS    97      52.080  38.650  13.990  1.00  0.00            
ATOM    775  CE  LYS    97      51.630  37.400  14.760  1.00  0.00            
ATOM    776  NZ  LYS    97      51.500  36.230  13.870  1.00  0.00            
ATOM    777  C   LYS    97      54.150  43.190  14.290  1.00  0.00            
ATOM    778  O   LYS    97      55.360  43.260  14.060  1.00  0.00            
ATOM    779  N   TYR    98      53.290  44.110  13.830  1.00  0.00            
ATOM    780  CA  TYR    98      53.610  45.060  12.770  1.00  0.00            
ATOM    781  CB  TYR    98      52.940  44.640  11.440  1.00  0.00            
ATOM    782  CG  TYR    98      53.020  43.170  11.130  1.00  0.00            
ATOM    783  CD1 TYR    98      54.240  42.530  10.950  1.00  0.00            
ATOM    784  CE1 TYR    98      54.320  41.180  10.670  1.00  0.00            
ATOM    785  CZ  TYR    98      53.160  40.440  10.530  1.00  0.00            
ATOM    786  OH  TYR    98      53.230  39.110  10.240  1.00  0.00            
ATOM    787  CE2 TYR    98      51.920  41.060  10.690  1.00  0.00            
ATOM    788  CD2 TYR    98      51.860  42.400  10.990  1.00  0.00            
ATOM    789  C   TYR    98      53.250  46.520  13.140  1.00  0.00            
ATOM    790  O   TYR    98      52.060  46.850  13.220  1.00  0.00            
ATOM    791  N   PRO    99      54.220  47.420  13.400  1.00  0.00            
ATOM    792  CD  PRO    99      55.650  47.150  13.450  1.00  0.00            
ATOM    793  CG  PRO    99      56.350  48.500  13.480  1.00  0.00            
ATOM    794  CB  PRO    99      55.310  49.420  14.090  1.00  0.00            
ATOM    795  CA  PRO    99      53.960  48.830  13.670  1.00  0.00            
ATOM    796  C   PRO    99      53.350  49.540  12.450  1.00  0.00            
ATOM    797  O   PRO    99      53.990  49.640  11.400  1.00  0.00            
ATOM    798  N   LEU   100      52.110  50.010  12.570  1.00  0.00            
ATOM    799  CA  LEU   100      51.420  50.800  11.540  1.00  0.00            
ATOM    800  CB  LEU   100      49.890  50.640  11.670  1.00  0.00            
ATOM    801  CG  LEU   100      49.070  51.450  10.640  1.00  0.00            
ATOM    802  CD1 LEU   100      49.490  51.160   9.190  1.00  0.00            
ATOM    803  CD2 LEU   100      47.600  51.090  10.750  1.00  0.00            
ATOM    804  C   LEU   100      51.880  52.270  11.630  1.00  0.00            
ATOM    805  O   LEU   100      51.430  53.030  12.500  1.00  0.00            
ATOM    806  N   ASN   101      52.820  52.650  10.770  1.00  0.00            
ATOM    807  CA  ASN   101      53.470  53.970  10.750  1.00  0.00            
ATOM    808  CB  ASN   101      54.660  53.930   9.760  1.00  0.00            
ATOM    809  CG  ASN   101      55.720  52.880  10.110  1.00  0.00            
ATOM    810  OD1 ASN   101      55.950  52.540  11.270  1.00  0.00            
ATOM    811  ND2 ASN   101      56.360  52.330   9.110  1.00  0.00            
ATOM    812  C   ASN   101      52.510  55.140  10.420  1.00  0.00            
ATOM    813  OC1 ASN   101      52.770  56.070  10.640  1.00  0.00            
ATOM    814  OC2 ASN   101      51.400  54.890   9.880  1.00  0.00            
ATOM    815  CH3 ACE   102      30.610  56.600  21.620  1.00  0.00            
ATOM    816  C   ACE   102      31.680  56.040  22.520  1.00  0.00            
ATOM    817  O   ACE   102      32.100  56.800  23.430  1.00  0.00            
ATOM    818  N   SER   103      32.110  54.850  22.330  1.00  0.00            
ATOM    819  CA  SER   103      33.160  54.240  23.180  1.00  0.00            
ATOM    820  CB  SER   103      32.780  54.260  24.670  1.00  0.00            
ATOM    821  OG  SER   103      33.880  53.840  25.450  1.00  0.00            
ATOM    822  C   SER   103      33.460  52.810  22.710  1.00  0.00            
ATOM    823  O   SER   103      32.550  52.010  22.520  1.00  0.00            
ATOM    824  N   LEU   104      34.750  52.510  22.470  1.00  0.00            
ATOM    825  CA  LEU   104      35.250  51.230  21.950  1.00  0.00            
ATOM    826  CB  LEU   104      36.660  51.450  21.350  1.00  0.00            
ATOM    827  CG  LEU   104      36.760  52.160  19.980  1.00  0.00            
ATOM    828  CD1 LEU   104      36.110  51.360  18.860  1.00  0.00            
ATOM    829  CD2 LEU   104      36.160  53.570  19.970  1.00  0.00            
ATOM    830  C   LEU   104      35.290  50.130  23.030  1.00  0.00            
ATOM    831  O   LEU   104      35.190  50.410  24.230  1.00  0.00            
ATOM    832  N   ASN   105      35.490  48.870  22.620  1.00  0.00            
ATOM    833  CA  ASN   105      35.830  47.770  23.540  1.00  0.00            
ATOM    834  CB  ASN   105      35.880  46.440  22.760  1.00  0.00            
ATOM    835  CG  ASN   105      37.110  46.280  21.870  1.00  0.00            
ATOM    836  OD1 ASN   105      38.210  45.990  22.340  1.00  0.00            
ATOM    837  ND2 ASN   105      36.960  46.410  20.570  1.00  0.00            
ATOM    838  C   ASN   105      37.150  48.040  24.290  1.00  0.00            
ATOM    839  O   ASN   105      38.010  48.790  23.820  1.00  0.00            
ATOM    840  N   PTR   106      37.350  47.420  25.460  1.00  0.00            
ATOM    841  CA  PTR   106      38.630  47.430  26.200  1.00  0.00            
ATOM    842  CB  PTR   106      38.670  48.580  27.220  1.00  0.00            
ATOM    843  CG  PTR   106      39.040  49.930  26.630  1.00  0.00            
ATOM    844  CD1 PTR   106      38.050  50.820  26.190  1.00  0.00            
ATOM    845  CE1 PTR   106      38.400  52.030  25.580  1.00  0.00            
ATOM    846  CZ  PTR   106      39.750  52.390  25.440  1.00  0.00            
ATOM    847  OH  PTR   106      40.110  53.540  24.790  1.00  0.00            
ATOM    848  P   PTR   106      39.980  54.910  25.640  1.00  0.00            
ATOM    849  O1P PTR   106      40.490  55.920  24.680  1.00  0.00            
ATOM    850  O2P PTR   106      40.820  54.780  26.840  1.00  0.00            
ATOM    851  O3P PTR   106      38.560  55.090  25.920  1.00  0.00            
ATOM    852  CE2 PTR   106      40.750  51.510  25.900  1.00  0.00            
ATOM    853  CD2 PTR   106      40.400  50.280  26.480  1.00  0.00            
ATOM    854  C   PTR   106      38.860  46.060  26.890  1.00  0.00            
ATOM    855  O   PTR   106      37.960  45.490  27.510  1.00  0.00            
ATOM    856  N   ILE   107      40.070  45.510  26.750  1.00  0.00            
ATOM    857  CA  ILE   107      40.380  44.090  27.040  1.00  0.00            
ATOM    858  CB  ILE   107      41.540  43.660  26.120  1.00  0.00            
ATOM    859  CG2 ILE   107      42.030  42.240  26.440  1.00  0.00            
ATOM    860  CG1 ILE   107      41.170  43.750  24.610  1.00  0.00            
ATOM    861  CD  ILE   107      39.910  42.980  24.180  1.00  0.00            
ATOM    862  C   ILE   107      40.670  43.820  28.530  1.00  0.00            
ATOM    863  O   ILE   107      41.380  44.580  29.200  1.00  0.00            
ATOM    864  N   ASP   108      40.160  42.690  29.040  1.00  0.00            
ATOM    865  CA  ASP   108      40.410  42.130  30.390  1.00  0.00            
ATOM    866  CB  ASP   108      39.180  41.320  30.870  1.00  0.00            
ATOM    867  CG  ASP   108      37.970  42.170  31.340  1.00  0.00            
ATOM    868  OD1 ASP   108      37.850  43.370  30.990  1.00  0.00            
ATOM    869  OD2 ASP   108      37.130  41.630  32.100  1.00  0.00            
ATOM    870  C   ASP   108      41.680  41.280  30.420  1.00  0.00            
ATOM    871  O   ASP   108      41.660  40.040  30.310  1.00  0.00            
ATOM    872  N   LEU   109      42.830  41.950  30.490  1.00  0.00            
ATOM    873  CA  LEU   109      44.170  41.360  30.450  1.00  0.00            
ATOM    874  CB  LEU   109      45.220  42.490  30.370  1.00  0.00            
ATOM    875  CG  LEU   109      45.180  43.270  29.040  1.00  0.00            
ATOM    876  CD1 LEU   109      46.180  44.420  29.110  1.00  0.00            
ATOM    877  CD2 LEU   109      45.550  42.390  27.850  1.00  0.00            
ATOM    878  C   LEU   109      44.480  40.370  31.600  1.00  0.00            
ATOM    879  O   LEU   109      43.860  40.400  32.670  1.00  0.00            
ATOM    880  N   ASP   110      45.500  39.530  31.370  1.00  0.00            
ATOM    881  CA  ASP   110      46.000  38.450  32.230  1.00  0.00            
ATOM    882  CB  ASP   110      45.340  37.120  31.800  1.00  0.00            
ATOM    883  CG  ASP   110      45.900  35.870  32.500  1.00  0.00            
ATOM    884  OD1 ASP   110      46.360  35.960  33.670  1.00  0.00            
ATOM    885  OD2 ASP   110      45.870  34.780  31.890  1.00  0.00            
ATOM    886  C   ASP   110      47.530  38.380  32.160  1.00  0.00            
ATOM    887  O   ASP   110      48.090  37.800  31.220  1.00  0.00            
ATOM    888  N   LEU   111      48.200  39.020  33.120  1.00  0.00            
ATOM    889  CA  LEU   111      49.630  39.340  33.070  1.00  0.00            
ATOM    890  CB  LEU   111      49.770  40.850  32.760  1.00  0.00            
ATOM    891  CG  LEU   111      49.250  41.300  31.380  1.00  0.00            
ATOM    892  CD1 LEU   111      49.320  42.820  31.290  1.00  0.00            
ATOM    893  CD2 LEU   111      50.080  40.720  30.240  1.00  0.00            
ATOM    894  C   LEU   111      50.430  39.010  34.360  1.00  0.00            
ATOM    895  O   LEU   111      51.630  39.280  34.420  1.00  0.00            
ATOM    896  N   VAL   112      49.780  38.460  35.390  1.00  0.00            
ATOM    897  CA  VAL   112      50.350  38.280  36.750  1.00  0.00            
ATOM    898  CB  VAL   112      49.970  39.450  37.700  1.00  0.00            
ATOM    899  CG1 VAL   112      50.550  40.780  37.220  1.00  0.00            
ATOM    900  CG2 VAL   112      48.450  39.620  37.860  1.00  0.00            
ATOM    901  C   VAL   112      49.970  36.950  37.410  1.00  0.00            
ATOM    902  O   VAL   112      48.950  36.340  37.050  1.00  0.00            
ATOM    903  N   LYS   113      50.770  36.490  38.370  1.00  0.00            
ATOM    904  CA  LYS   113      50.590  35.250  39.130  1.00  0.00            
ATOM    905  CB  LYS   113      51.210  34.080  38.340  1.00  0.00            
ATOM    906  CG  LYS   113      50.920  32.720  38.990  1.00  0.00            
ATOM    907  CD  LYS   113      51.470  31.580  38.110  1.00  0.00            
ATOM    908  CE  LYS   113      51.170  30.230  38.750  1.00  0.00            
ATOM    909  NZ  LYS   113      51.660  29.110  37.920  1.00  0.00            
ATOM    910  C   LYS   113      51.210  35.360  40.540  1.00  0.00            
ATOM    911  O   LYS   113      51.760  36.410  40.890  1.00  0.00            
ATOM    912  N   ASP   114      51.110  34.280  41.340  1.00  0.00            
ATOM    913  CA  ASP   114      51.640  34.260  42.680  1.00  0.00            
ATOM    914  CB  ASP   114      51.010  35.340  43.550  1.00  0.00            
ATOM    915  CG  ASP   114      51.610  35.280  44.950  1.00  0.00            
ATOM    916  OD1 ASP   114      52.630  35.980  45.180  1.00  0.00            
ATOM    917  OD2 ASP   114      51.020  34.550  45.790  1.00  0.00            
ATOM    918  C   ASP   114      51.380  32.920  43.340  1.00  0.00            
ATOM    919  O   ASP   114      50.790  32.020  42.750  1.00  0.00            
ATOM    920  N   NHE   115      51.840  32.800  44.580  1.00  0.00            
TER
ENDMDL
