# Supplementary material for: An allosteric interaction controls the activation mechanism of SHP2 tyrosine phosphatase
Source: Sci Rep. 2020 Oct 28;10:18530. doi: 10.1038/s41598-020-75409-7 (PMC7595171; doi:10.1038/s41598-020-75409-7)
Supplement: Supplementary file 1 — Supplementary Information 1. [file 41598_2020_75409_MOESM1_ESM.zip › initial_structures_pdb/NSH2_LN-pY-IDLDLV.pdb]

REMARK    THIS IS A SIMULATION BOX
CRYST1   61.733   61.733   61.733  60.00  60.00  90.00 P 1           1
MODEL        1
ATOM      1  N   MET     1      58.440  62.920   9.790  1.00  0.00            
ATOM      2  CA  MET     1      58.660  61.540  10.310  1.00  0.00            
ATOM      3  CB  MET     1      60.020  61.440  11.040  1.00  0.00            
ATOM      4  CG  MET     1      60.360  60.000  11.420  1.00  0.00            
ATOM      5  SD  MET     1      61.980  59.820  12.220  1.00  0.00            
ATOM      6  CE  MET     1      61.980  58.020  12.490  1.00  0.00            
ATOM      7  C   MET     1      57.510  61.120  11.210  1.00  0.00            
ATOM      8  O   MET     1      57.050  61.890  12.060  1.00  0.00            
ATOM      9  N   ARG     2      57.020  59.880  11.040  1.00  0.00            
ATOM     10  CA  ARG     2      55.960  59.260  11.850  1.00  0.00            
ATOM     11  CB  ARG     2      54.600  59.590  11.210  1.00  0.00            
ATOM     12  CG  ARG     2      53.400  59.430  12.170  1.00  0.00            
ATOM     13  CD  ARG     2      52.110  59.830  11.450  1.00  0.00            
ATOM     14  NE  ARG     2      50.930  59.650  12.310  1.00  0.00            
ATOM     15  CZ  ARG     2      50.210  60.590  12.880  1.00  0.00            
ATOM     16  NH1 ARG     2      50.580  61.840  12.920  1.00  0.00            
ATOM     17  NH2 ARG     2      49.060  60.290  13.430  1.00  0.00            
ATOM     18  C   ARG     2      56.190  57.740  12.000  1.00  0.00            
ATOM     19  O   ARG     2      56.830  57.100  11.150  1.00  0.00            
ATOM     20  N   ARG     3      55.680  57.160  13.090  1.00  0.00            
ATOM     21  CA  ARG     3      55.860  55.740  13.470  1.00  0.00            
ATOM     22  CB  ARG     3      57.070  55.630  14.420  1.00  0.00            
ATOM     23  CG  ARG     3      56.870  56.350  15.760  1.00  0.00            
ATOM     24  CD  ARG     3      58.010  56.050  16.750  1.00  0.00            
ATOM     25  NE  ARG     3      57.700  56.610  18.080  1.00  0.00            
ATOM     26  CZ  ARG     3      58.400  56.440  19.190  1.00  0.00            
ATOM     27  NH1 ARG     3      59.500  55.730  19.220  1.00  0.00            
ATOM     28  NH2 ARG     3      57.990  56.990  20.300  1.00  0.00            
ATOM     29  C   ARG     3      54.560  55.140  14.060  1.00  0.00            
ATOM     30  O   ARG     3      53.480  55.700  13.920  1.00  0.00            
ATOM     31  N   TRP     4      54.660  54.000  14.760  1.00  0.00            
ATOM     32  CA  TRP     4      53.550  53.370  15.500  1.00  0.00            
ATOM     33  CB  TRP     4      54.070  52.140  16.250  1.00  0.00            
ATOM     34  CG  TRP     4      55.220  52.340  17.190  1.00  0.00            
ATOM     35  CD1 TRP     4      56.500  52.040  16.940  1.00  0.00            
ATOM     36  NE1 TRP     4      57.290  52.400  18.020  1.00  0.00            
ATOM     37  CE2 TRP     4      56.540  52.970  19.020  1.00  0.00            
ATOM     38  CZ2 TRP     4      56.860  53.510  20.260  1.00  0.00            
ATOM     39  CH2 TRP     4      55.850  54.010  21.080  1.00  0.00            
ATOM     40  CZ3 TRP     4      54.510  53.950  20.650  1.00  0.00            
ATOM     41  CE3 TRP     4      54.190  53.410  19.390  1.00  0.00            
ATOM     42  CD2 TRP     4      55.200  52.910  18.530  1.00  0.00            
ATOM     43  C   TRP     4      52.790  54.290  16.470  1.00  0.00            
ATOM     44  O   TRP     4      51.650  54.000  16.820  1.00  0.00            
ATOM     45  N   PHE     5      53.390  55.390  16.940  1.00  0.00            
ATOM     46  CA  PHE     5      52.720  56.410  17.730  1.00  0.00            
ATOM     47  CB  PHE     5      53.750  57.140  18.620  1.00  0.00            
ATOM     48  CG  PHE     5      53.140  58.150  19.550  1.00  0.00            
ATOM     49  CD1 PHE     5      52.140  57.760  20.470  1.00  0.00            
ATOM     50  CE1 PHE     5      51.540  58.700  21.310  1.00  0.00            
ATOM     51  CZ  PHE     5      51.960  60.050  21.270  1.00  0.00            
ATOM     52  CE2 PHE     5      52.970  60.430  20.380  1.00  0.00            
ATOM     53  CD2 PHE     5      53.550  59.500  19.510  1.00  0.00            
ATOM     54  C   PHE     5      51.950  57.430  16.850  1.00  0.00            
ATOM     55  O   PHE     5      52.510  58.000  15.910  1.00  0.00            
ATOM     56  N   HIS     6      50.680  57.640  17.180  1.00  0.00            
ATOM     57  CA  HIS     6      49.740  58.540  16.510  1.00  0.00            
ATOM     58  CB  HIS     6      48.670  57.730  15.760  1.00  0.00            
ATOM     59  CG  HIS     6      49.130  56.990  14.540  1.00  0.00            
ATOM     60  ND1 HIS     6      48.850  57.350  13.230  1.00  0.00            
ATOM     61  CE1 HIS     6      49.410  56.400  12.460  1.00  0.00            
ATOM     62  NE2 HIS     6      50.040  55.500  13.230  1.00  0.00            
ATOM     63  CD2 HIS     6      49.860  55.840  14.540  1.00  0.00            
ATOM     64  C   HIS     6      49.110  59.500  17.550  1.00  0.00            
ATOM     65  O   HIS     6      48.090  59.150  18.180  1.00  0.00            
ATOM     66  N   PRO     7      49.690  60.700  17.770  1.00  0.00            
ATOM     67  CD  PRO     7      50.850  61.230  17.080  1.00  0.00            
ATOM     68  CG  PRO     7      50.980  62.680  17.520  1.00  0.00            
ATOM     69  CB  PRO     7      50.390  62.680  18.920  1.00  0.00            
ATOM     70  CA  PRO     7      49.280  61.630  18.850  1.00  0.00            
ATOM     71  C   PRO     7      47.920  62.310  18.670  1.00  0.00            
ATOM     72  O   PRO     7      47.420  62.940  19.600  1.00  0.00            
ATOM     73  N   ASN     8      47.300  62.200  17.490  1.00  0.00            
ATOM     74  CA  ASN     8      46.160  63.020  17.060  1.00  0.00            
ATOM     75  CB  ASN     8      46.640  63.970  15.950  1.00  0.00            
ATOM     76  CG  ASN     8      47.750  64.910  16.360  1.00  0.00            
ATOM     77  OD1 ASN     8      47.830  65.340  17.510  1.00  0.00            
ATOM     78  ND2 ASN     8      48.630  65.240  15.420  1.00  0.00            
ATOM     79  C   ASN     8      44.910  62.200  16.640  1.00  0.00            
ATOM     80  O   ASN     8      44.060  62.710  15.890  1.00  0.00            
ATOM     81  N   ILE     9      44.770  60.940  17.080  1.00  0.00            
ATOM     82  CA  ILE     9      43.650  60.050  16.720  1.00  0.00            
ATOM     83  CB  ILE     9      44.110  58.920  15.760  1.00  0.00            
ATOM     84  CG2 ILE     9      44.740  59.500  14.480  1.00  0.00            
ATOM     85  CG1 ILE     9      45.040  57.890  16.450  1.00  0.00            
ATOM     86  CD  ILE     9      45.310  56.650  15.590  1.00  0.00            
ATOM     87  C   ILE     9      42.880  59.470  17.920  1.00  0.00            
ATOM     88  O   ILE     9      43.420  59.250  19.010  1.00  0.00            
ATOM     89  N   THR    10      41.610  59.200  17.680  1.00  0.00            
ATOM     90  CA  THR    10      40.660  58.520  18.580  1.00  0.00            
ATOM     91  CB  THR    10      39.220  59.020  18.340  1.00  0.00            
ATOM     92  CG2 THR    10      39.080  60.530  18.540  1.00  0.00            
ATOM     93  OG1 THR    10      38.790  58.710  17.040  1.00  0.00            
ATOM     94  C   THR    10      40.670  56.980  18.420  1.00  0.00            
ATOM     95  O   THR    10      41.350  56.440  17.540  1.00  0.00            
ATOM     96  N   GLY    11      39.920  56.260  19.240  1.00  0.00            
ATOM     97  CA  GLY    11      39.770  54.780  19.160  1.00  0.00            
ATOM     98  C   GLY    11      39.080  54.270  17.890  1.00  0.00            
ATOM     99  O   GLY    11      39.480  53.230  17.350  1.00  0.00            
ATOM    100  N   VAL    12      38.090  55.010  17.370  1.00  0.00            
ATOM    101  CA  VAL    12      37.410  54.660  16.100  1.00  0.00            
ATOM    102  CB  VAL    12      36.020  55.320  16.000  1.00  0.00            
ATOM    103  CG1 VAL    12      36.050  56.860  15.990  1.00  0.00            
ATOM    104  CG2 VAL    12      35.250  54.840  14.760  1.00  0.00            
ATOM    105  C   VAL    12      38.300  54.960  14.880  1.00  0.00            
ATOM    106  O   VAL    12      38.320  54.190  13.920  1.00  0.00            
ATOM    107  N   GLU    13      39.100  56.040  14.930  1.00  0.00            
ATOM    108  CA  GLU    13      40.100  56.350  13.880  1.00  0.00            
ATOM    109  CB  GLU    13      40.680  57.750  14.070  1.00  0.00            
ATOM    110  CG  GLU    13      39.670  58.830  13.720  1.00  0.00            
ATOM    111  CD  GLU    13      40.210  60.180  14.150  1.00  0.00            
ATOM    112  OE1 GLU    13      40.370  60.400  15.370  1.00  0.00            
ATOM    113  OE2 GLU    13      40.470  61.030  13.270  1.00  0.00            
ATOM    114  C   GLU    13      41.260  55.350  13.860  1.00  0.00            
ATOM    115  O   GLU    13      41.690  54.930  12.790  1.00  0.00            
ATOM    116  N   ALA    14      41.730  54.920  15.040  1.00  0.00            
ATOM    117  CA  ALA    14      42.710  53.840  15.160  1.00  0.00            
ATOM    118  CB  ALA    14      43.060  53.660  16.640  1.00  0.00            
ATOM    119  C   ALA    14      42.190  52.510  14.570  1.00  0.00            
ATOM    120  O   ALA    14      42.900  51.850  13.800  1.00  0.00            
ATOM    121  N   GLU    15      40.940  52.150  14.880  1.00  0.00            
ATOM    122  CA  GLU    15      40.230  51.000  14.290  1.00  0.00            
ATOM    123  CB  GLU    15      38.860  50.820  14.970  1.00  0.00            
ATOM    124  CG  GLU    15      38.000  49.700  14.400  1.00  0.00            
ATOM    125  CD  GLU    15      36.770  49.500  15.280  1.00  0.00            
ATOM    126  OE1 GLU    15      36.770  48.540  16.070  1.00  0.00            
ATOM    127  OE2 GLU    15      35.820  50.320  15.170  1.00  0.00            
ATOM    128  C   GLU    15      40.110  51.100  12.780  1.00  0.00            
ATOM    129  O   GLU    15      40.450  50.150  12.070  1.00  0.00            
ATOM    130  N   ASN    16      39.700  52.260  12.250  1.00  0.00            
ATOM    131  CA  ASN    16      39.620  52.500  10.810  1.00  0.00            
ATOM    132  CB  ASN    16      38.970  53.870  10.550  1.00  0.00            
ATOM    133  CG  ASN    16      37.500  53.960  10.930  1.00  0.00            
ATOM    134  OD1 ASN    16      36.810  52.950  11.020  1.00  0.00            
ATOM    135  ND2 ASN    16      37.020  55.180  11.140  1.00  0.00            
ATOM    136  C   ASN    16      40.980  52.390  10.090  1.00  0.00            
ATOM    137  O   ASN    16      41.070  51.760   9.030  1.00  0.00            
ATOM    138  N   LEU    17      42.060  52.950  10.660  1.00  0.00            
ATOM    139  CA  LEU    17      43.420  52.820  10.120  1.00  0.00            
ATOM    140  CB  LEU    17      44.390  53.660  10.990  1.00  0.00            
ATOM    141  CG  LEU    17      44.370  55.180  10.700  1.00  0.00            
ATOM    142  CD1 LEU    17      45.160  55.910  11.780  1.00  0.00            
ATOM    143  CD2 LEU    17      44.990  55.510   9.340  1.00  0.00            
ATOM    144  C   LEU    17      43.890  51.360  10.060  1.00  0.00            
ATOM    145  O   LEU    17      44.360  50.900   9.020  1.00  0.00            
ATOM    146  N   LEU    18      43.740  50.600  11.150  1.00  0.00            
ATOM    147  CA  LEU    18      44.140  49.190  11.230  1.00  0.00            
ATOM    148  CB  LEU    18      43.990  48.750  12.700  1.00  0.00            
ATOM    149  CG  LEU    18      45.060  49.340  13.650  1.00  0.00            
ATOM    150  CD1 LEU    18      44.650  49.110  15.100  1.00  0.00            
ATOM    151  CD2 LEU    18      46.430  48.690  13.450  1.00  0.00            
ATOM    152  C   LEU    18      43.340  48.260  10.290  1.00  0.00            
ATOM    153  O   LEU    18      43.890  47.290   9.770  1.00  0.00            
ATOM    154  N   LEU    19      42.070  48.560  10.030  1.00  0.00            
ATOM    155  CA  LEU    19      41.190  47.810   9.120  1.00  0.00            
ATOM    156  CB  LEU    19      39.730  47.910   9.610  1.00  0.00            
ATOM    157  CG  LEU    19      39.460  47.220  10.950  1.00  0.00            
ATOM    158  CD1 LEU    19      38.030  47.490  11.390  1.00  0.00            
ATOM    159  CD2 LEU    19      39.650  45.700  10.890  1.00  0.00            
ATOM    160  C   LEU    19      41.310  48.190   7.630  1.00  0.00            
ATOM    161  O   LEU    19      40.770  47.480   6.780  1.00  0.00            
ATOM    162  N   THR    20      42.010  49.290   7.280  1.00  0.00            
ATOM    163  CA  THR    20      42.140  49.780   5.890  1.00  0.00            
ATOM    164  CB  THR    20      41.350  51.090   5.670  1.00  0.00            
ATOM    165  CG2 THR    20      39.850  50.940   5.930  1.00  0.00            
ATOM    166  OG1 THR    20      41.840  52.140   6.460  1.00  0.00            
ATOM    167  C   THR    20      43.580  50.000   5.400  1.00  0.00            
ATOM    168  O   THR    20      43.810  50.040   4.180  1.00  0.00            
ATOM    169  N   ARG    21      44.560  50.070   6.300  1.00  0.00            
ATOM    170  CA  ARG    21      46.000  50.210   5.990  1.00  0.00            
ATOM    171  CB  ARG    21      46.470  51.640   6.340  1.00  0.00            
ATOM    172  CG  ARG    21      45.650  52.760   5.680  1.00  0.00            
ATOM    173  CD  ARG    21      46.420  54.090   5.750  1.00  0.00            
ATOM    174  NE  ARG    21      47.070  54.410   4.490  1.00  0.00            
ATOM    175  CZ  ARG    21      46.470  55.020   3.470  1.00  0.00            
ATOM    176  NH1 ARG    21      45.200  55.410   3.590  1.00  0.00            
ATOM    177  NH2 ARG    21      47.130  55.270   2.360  1.00  0.00            
ATOM    178  C   ARG    21      46.900  49.180   6.700  1.00  0.00            
ATOM    179  O   ARG    21      48.130  49.200   6.540  1.00  0.00            
ATOM    180  N   GLY    22      46.310  48.260   7.470  1.00  0.00            
ATOM    181  CA  GLY    22      46.990  47.200   8.230  1.00  0.00            
ATOM    182  C   GLY    22      46.510  45.790   7.860  1.00  0.00            
ATOM    183  O   GLY    22      45.730  45.580   6.940  1.00  0.00            
ATOM    184  N   VAL    23      47.020  44.820   8.610  1.00  0.00            
ATOM    185  CA  VAL    23      46.720  43.360   8.530  1.00  0.00            
ATOM    186  CB  VAL    23      47.810  42.610   7.730  1.00  0.00            
ATOM    187  CG1 VAL    23      47.900  43.080   6.270  1.00  0.00            
ATOM    188  CG2 VAL    23      49.210  42.710   8.350  1.00  0.00            
ATOM    189  C   VAL    23      46.590  42.760   9.930  1.00  0.00            
ATOM    190  O   VAL    23      46.910  43.420  10.930  1.00  0.00            
ATOM    191  N   ASP    24      46.140  41.520  10.080  1.00  0.00            
ATOM    192  CA  ASP    24      46.140  40.820  11.380  1.00  0.00            
ATOM    193  CB  ASP    24      45.490  39.440  11.270  1.00  0.00            
ATOM    194  CG  ASP    24      44.020  39.440  10.930  1.00  0.00            
ATOM    195  OD1 ASP    24      43.340  40.460  11.210  1.00  0.00            
ATOM    196  OD2 ASP    24      43.520  38.430  10.400  1.00  0.00            
ATOM    197  C   ASP    24      47.580  40.750  11.950  1.00  0.00            
ATOM    198  O   ASP    24      48.500  40.280  11.270  1.00  0.00            
ATOM    199  N   GLY    25      47.750  41.260  13.160  1.00  0.00            
ATOM    200  CA  GLY    25      49.050  41.470  13.820  1.00  0.00            
ATOM    201  C   GLY    25      49.510  42.930  13.810  1.00  0.00            
ATOM    202  O   GLY    25      50.370  43.320  14.620  1.00  0.00            
ATOM    203  N   SER    26      48.970  43.790  12.940  1.00  0.00            
ATOM    204  CA  SER    26      49.250  45.220  12.960  1.00  0.00            
ATOM    205  CB  SER    26      48.620  45.950  11.760  1.00  0.00            
ATOM    206  OG  SER    26      49.180  45.530  10.530  1.00  0.00            
ATOM    207  C   SER    26      48.790  45.890  14.250  1.00  0.00            
ATOM    208  O   SER    26      47.780  45.510  14.840  1.00  0.00            
ATOM    209  N   PHE    27      49.520  46.930  14.670  1.00  0.00            
ATOM    210  CA  PHE    27      49.210  47.710  15.860  1.00  0.00            
ATOM    211  CB  PHE    27      49.850  47.070  17.100  1.00  0.00            
ATOM    212  CG  PHE    27      51.320  47.350  17.240  1.00  0.00            
ATOM    213  CD1 PHE    27      52.260  46.560  16.600  1.00  0.00            
ATOM    214  CE1 PHE    27      53.610  46.830  16.720  1.00  0.00            
ATOM    215  CZ  PHE    27      54.040  47.900  17.470  1.00  0.00            
ATOM    216  CE2 PHE    27      53.110  48.710  18.100  1.00  0.00            
ATOM    217  CD2 PHE    27      51.760  48.440  17.990  1.00  0.00            
ATOM    218  C   PHE    27      49.640  49.190  15.730  1.00  0.00            
ATOM    219  O   PHE    27      50.500  49.530  14.910  1.00  0.00            
ATOM    220  N   LEU    28      49.080  50.030  16.600  1.00  0.00            
ATOM    221  CA  LEU    28      49.530  51.400  16.840  1.00  0.00            
ATOM    222  CB  LEU    28      48.840  52.360  15.850  1.00  0.00            
ATOM    223  CG  LEU    28      47.310  52.520  15.950  1.00  0.00            
ATOM    224  CD1 LEU    28      46.890  53.430  17.110  1.00  0.00            
ATOM    225  CD2 LEU    28      46.790  53.170  14.670  1.00  0.00            
ATOM    226  C   LEU    28      49.330  51.790  18.320  1.00  0.00            
ATOM    227  O   LEU    28      48.720  51.040  19.100  1.00  0.00            
ATOM    228  N   ALA    29      49.790  52.970  18.700  1.00  0.00            
ATOM    229  CA  ALA    29      49.530  53.610  19.990  1.00  0.00            
ATOM    230  CB  ALA    29      50.810  53.620  20.830  1.00  0.00            
ATOM    231  C   ALA    29      49.000  55.050  19.810  1.00  0.00            
ATOM    232  O   ALA    29      49.360  55.760  18.870  1.00  0.00            
ATOM    233  N   ARG    30      48.120  55.470  20.720  1.00  0.00            
ATOM    234  CA  ARG    30      47.430  56.770  20.710  1.00  0.00            
ATOM    235  CB  ARG    30      46.120  56.610  19.920  1.00  0.00            
ATOM    236  CG  ARG    30      45.160  55.580  20.570  1.00  0.00            
ATOM    237  CD  ARG    30      43.740  55.760  20.040  1.00  0.00            
ATOM    238  NE  ARG    30      42.850  54.740  20.630  1.00  0.00            
ATOM    239  CZ  ARG    30      42.160  54.830  21.770  1.00  0.00            
ATOM    240  NH1 ARG    30      41.370  53.870  22.140  1.00  0.00            
ATOM    241  NH2 ARG    30      42.240  55.870  22.560  1.00  0.00            
ATOM    242  C   ARG    30      47.170  57.300  22.130  1.00  0.00            
ATOM    243  O   ARG    30      47.250  56.510  23.090  1.00  0.00            
ATOM    244  N   PRO    31      46.820  58.580  22.330  1.00  0.00            
ATOM    245  CD  PRO    31      46.840  59.680  21.360  1.00  0.00            
ATOM    246  CG  PRO    31      45.970  60.770  21.960  1.00  0.00            
ATOM    247  CB  PRO    31      46.200  60.600  23.460  1.00  0.00            
ATOM    248  CA  PRO    31      46.340  59.080  23.620  1.00  0.00            
ATOM    249  C   PRO    31      45.030  58.430  24.050  1.00  0.00            
ATOM    250  O   PRO    31      44.170  58.100  23.230  1.00  0.00            
ATOM    251  N   SER    32      44.880  58.240  25.350  1.00  0.00            
ATOM    252  CA  SER    32      43.700  57.670  26.010  1.00  0.00            
ATOM    253  CB  SER    32      44.170  57.140  27.380  1.00  0.00            
ATOM    254  OG  SER    32      43.140  56.590  28.180  1.00  0.00            
ATOM    255  C   SER    32      42.590  58.720  26.210  1.00  0.00            
ATOM    256  O   SER    32      42.840  59.830  26.700  1.00  0.00            
ATOM    257  N   LYS    33      41.330  58.380  25.900  1.00  0.00            
ATOM    258  CA  LYS    33      40.160  59.220  26.190  1.00  0.00            
ATOM    259  CB  LYS    33      39.020  58.910  25.200  1.00  0.00            
ATOM    260  CG  LYS    33      39.420  59.030  23.720  1.00  0.00            
ATOM    261  CD  LYS    33      38.250  58.780  22.750  1.00  0.00            
ATOM    262  CE  LYS    33      37.410  57.510  23.060  1.00  0.00            
ATOM    263  NZ  LYS    33      38.220  56.270  23.040  1.00  0.00            
ATOM    264  C   LYS    33      39.620  59.010  27.620  1.00  0.00            
ATOM    265  O   LYS    33      39.270  59.980  28.310  1.00  0.00            
ATOM    266  N   SER    34      39.600  57.770  28.100  1.00  0.00            
ATOM    267  CA  SER    34      39.140  57.390  29.450  1.00  0.00            
ATOM    268  CB  SER    34      39.000  55.860  29.550  1.00  0.00            
ATOM    269  OG  SER    34      40.240  55.190  29.400  1.00  0.00            
ATOM    270  C   SER    34      40.050  57.900  30.590  1.00  0.00            
ATOM    271  O   SER    34      39.590  58.100  31.720  1.00  0.00            
ATOM    272  N   ASN    35      41.320  58.150  30.290  1.00  0.00            
ATOM    273  CA  ASN    35      42.350  58.690  31.180  1.00  0.00            
ATOM    274  CB  ASN    35      43.200  57.540  31.740  1.00  0.00            
ATOM    275  CG  ASN    35      42.440  56.640  32.690  1.00  0.00            
ATOM    276  OD1 ASN    35      42.100  55.510  32.360  1.00  0.00            
ATOM    277  ND2 ASN    35      42.180  57.140  33.890  1.00  0.00            
ATOM    278  C   ASN    35      43.210  59.760  30.440  1.00  0.00            
ATOM    279  O   ASN    35      44.320  59.440  29.990  1.00  0.00            
ATOM    280  N   PRO    36      42.700  60.990  30.260  1.00  0.00            
ATOM    281  CD  PRO    36      41.400  61.450  30.710  1.00  0.00            
ATOM    282  CG  PRO    36      41.180  62.800  30.020  1.00  0.00            
ATOM    283  CB  PRO    36      42.580  63.350  29.870  1.00  0.00            
ATOM    284  CA  PRO    36      43.420  62.100  29.600  1.00  0.00            
ATOM    285  C   PRO    36      44.870  62.250  30.080  1.00  0.00            
ATOM    286  O   PRO    36      45.130  62.320  31.290  1.00  0.00            
ATOM    287  N   GLY    37      45.820  62.270  29.150  1.00  0.00            
ATOM    288  CA  GLY    37      47.270  62.340  29.410  1.00  0.00            
ATOM    289  C   GLY    37      48.010  60.990  29.400  1.00  0.00            
ATOM    290  O   GLY    37      49.230  60.960  29.260  1.00  0.00            
ATOM    291  N   ASP    38      47.270  59.870  29.510  1.00  0.00            
ATOM    292  CA  ASP    38      47.790  58.490  29.320  1.00  0.00            
ATOM    293  CB  ASP    38      47.070  57.510  30.280  1.00  0.00            
ATOM    294  CG  ASP    38      47.320  57.720  31.750  1.00  0.00            
ATOM    295  OD1 ASP    38      48.330  58.390  32.100  1.00  0.00            
ATOM    296  OD2 ASP    38      46.520  57.220  32.570  1.00  0.00            
ATOM    297  C   ASP    38      47.660  58.030  27.870  1.00  0.00            
ATOM    298  O   ASP    38      47.220  58.790  27.000  1.00  0.00            
ATOM    299  N   PHE    39      48.010  56.770  27.610  1.00  0.00            
ATOM    300  CA  PHE    39      48.040  56.160  26.270  1.00  0.00            
ATOM    301  CB  PHE    39      49.510  56.020  25.840  1.00  0.00            
ATOM    302  CG  PHE    39      50.250  57.280  25.830  1.00  0.00            
ATOM    303  CD1 PHE    39      50.020  58.190  24.860  1.00  0.00            
ATOM    304  CE1 PHE    39      50.660  59.380  24.860  1.00  0.00            
ATOM    305  CZ  PHE    39      51.530  59.670  25.870  1.00  0.00            
ATOM    306  CE2 PHE    39      51.750  58.760  26.860  1.00  0.00            
ATOM    307  CD2 PHE    39      51.090  57.590  26.840  1.00  0.00            
ATOM    308  C   PHE    39      47.280  54.820  26.200  1.00  0.00            
ATOM    309  O   PHE    39      46.890  54.240  27.220  1.00  0.00            
ATOM    310  N   THR    40      47.070  54.350  24.990  1.00  0.00            
ATOM    311  CA  THR    40      46.330  53.120  24.660  1.00  0.00            
ATOM    312  CB  THR    40      44.840  53.460  24.390  1.00  0.00            
ATOM    313  CG2 THR    40      43.990  52.260  23.960  1.00  0.00            
ATOM    314  OG1 THR    40      44.240  53.990  25.550  1.00  0.00            
ATOM    315  C   THR    40      46.920  52.470  23.400  1.00  0.00            
ATOM    316  O   THR    40      47.070  53.130  22.370  1.00  0.00            
ATOM    317  N   LEU    41      47.240  51.180  23.470  1.00  0.00            
ATOM    318  CA  LEU    41      47.510  50.350  22.290  1.00  0.00            
ATOM    319  CB  LEU    41      48.230  49.040  22.690  1.00  0.00            
ATOM    320  CG  LEU    41      49.640  49.200  23.280  1.00  0.00            
ATOM    321  CD1 LEU    41      50.230  47.840  23.630  1.00  0.00            
ATOM    322  CD2 LEU    41      50.610  49.900  22.320  1.00  0.00            
ATOM    323  C   LEU    41      46.200  50.000  21.580  1.00  0.00            
ATOM    324  O   LEU    41      45.210  49.630  22.210  1.00  0.00            
ATOM    325  N   SER    42      46.220  50.040  20.250  1.00  0.00            
ATOM    326  CA  SER    42      45.160  49.530  19.370  1.00  0.00            
ATOM    327  CB  SER    42      44.550  50.660  18.550  1.00  0.00            
ATOM    328  OG  SER    42      43.990  51.660  19.390  1.00  0.00            
ATOM    329  C   SER    42      45.780  48.460  18.470  1.00  0.00            
ATOM    330  O   SER    42      46.790  48.700  17.820  1.00  0.00            
ATOM    331  N   VAL    43      45.210  47.250  18.470  1.00  0.00            
ATOM    332  CA  VAL    43      45.810  46.050  17.900  1.00  0.00            
ATOM    333  CB  VAL    43      46.390  45.110  18.980  1.00  0.00            
ATOM    334  CG1 VAL    43      47.310  44.060  18.330  1.00  0.00            
ATOM    335  CG2 VAL    43      47.190  45.850  20.070  1.00  0.00            
ATOM    336  C   VAL    43      44.790  45.260  17.090  1.00  0.00            
ATOM    337  O   VAL    43      43.720  44.910  17.590  1.00  0.00            
ATOM    338  N   ARG    44      45.110  44.960  15.830  1.00  0.00            
ATOM    339  CA  ARG    44      44.280  44.130  14.960  1.00  0.00            
ATOM    340  CB  ARG    44      44.450  44.600  13.510  1.00  0.00            
ATOM    341  CG  ARG    44      43.560  43.790  12.560  1.00  0.00            
ATOM    342  CD  ARG    44      43.630  44.330  11.120  1.00  0.00            
ATOM    343  NE  ARG    44      43.220  43.290  10.190  1.00  0.00            
ATOM    344  CZ  ARG    44      42.990  43.500   8.900  1.00  0.00            
ATOM    345  NH1 ARG    44      43.120  44.710   8.390  1.00  0.00            
ATOM    346  NH2 ARG    44      42.610  42.490   8.120  1.00  0.00            
ATOM    347  C   ARG    44      44.620  42.640  15.100  1.00  0.00            
ATOM    348  O   ARG    44      45.800  42.240  15.070  1.00  0.00            
ATOM    349  N   ARG    45      43.600  41.800  15.200  1.00  0.00            
ATOM    350  CA  ARG    45      43.660  40.340  15.060  1.00  0.00            
ATOM    351  CB  ARG    45      44.040  39.700  16.410  1.00  0.00            
ATOM    352  CG  ARG    45      42.980  39.910  17.510  1.00  0.00            
ATOM    353  CD  ARG    45      43.370  39.170  18.800  1.00  0.00            
ATOM    354  NE  ARG    45      42.260  39.230  19.770  1.00  0.00            
ATOM    355  CZ  ARG    45      42.180  38.570  20.920  1.00  0.00            
ATOM    356  NH1 ARG    45      43.120  37.790  21.370  1.00  0.00            
ATOM    357  NH2 ARG    45      41.100  38.700  21.650  1.00  0.00            
ATOM    358  C   ARG    45      42.320  39.770  14.540  1.00  0.00            
ATOM    359  O   ARG    45      41.260  40.370  14.770  1.00  0.00            
ATOM    360  N   ASN    46      42.340  38.630  13.870  1.00  0.00            
ATOM    361  CA  ASN    46      41.140  37.940  13.370  1.00  0.00            
ATOM    362  CB  ASN    46      40.470  37.200  14.560  1.00  0.00            
ATOM    363  CG  ASN    46      41.420  36.300  15.320  1.00  0.00            
ATOM    364  OD1 ASN    46      42.190  35.540  14.720  1.00  0.00            
ATOM    365  ND2 ASN    46      41.370  36.380  16.650  1.00  0.00            
ATOM    366  C   ASN    46      40.130  38.820  12.570  1.00  0.00            
ATOM    367  O   ASN    46      38.910  38.620  12.620  1.00  0.00            
ATOM    368  N   GLY    47      40.620  39.850  11.850  1.00  0.00            
ATOM    369  CA  GLY    47      39.810  40.790  11.060  1.00  0.00            
ATOM    370  C   GLY    47      39.090  41.900  11.880  1.00  0.00            
ATOM    371  O   GLY    47      38.260  42.610  11.320  1.00  0.00            
ATOM    372  N   ALA    48      39.410  42.040  13.160  1.00  0.00            
ATOM    373  CA  ALA    48      38.810  43.010  14.080  1.00  0.00            
ATOM    374  CB  ALA    48      37.770  42.290  14.950  1.00  0.00            
ATOM    375  C   ALA    48      39.890  43.690  14.960  1.00  0.00            
ATOM    376  O   ALA    48      41.030  43.240  15.020  1.00  0.00            
ATOM    377  N   VAL    49      39.520  44.770  15.660  1.00  0.00            
ATOM    378  CA  VAL    49      40.460  45.580  16.460  1.00  0.00            
ATOM    379  CB  VAL    49      40.560  47.030  15.940  1.00  0.00            
ATOM    380  CG1 VAL    49      41.540  47.890  16.750  1.00  0.00            
ATOM    381  CG2 VAL    49      41.060  47.020  14.490  1.00  0.00            
ATOM    382  C   VAL    49      40.100  45.530  17.940  1.00  0.00            
ATOM    383  O   VAL    49      38.940  45.650  18.340  1.00  0.00            
ATOM    384  N   THR    50      41.140  45.370  18.760  1.00  0.00            
ATOM    385  CA  THR    50      41.090  45.300  20.220  1.00  0.00            
ATOM    386  CB  THR    50      41.590  43.940  20.740  1.00  0.00            
ATOM    387  CG2 THR    50      40.690  42.780  20.290  1.00  0.00            
ATOM    388  OG1 THR    50      42.910  43.640  20.330  1.00  0.00            
ATOM    389  C   THR    50      41.950  46.420  20.840  1.00  0.00            
ATOM    390  O   THR    50      42.910  46.880  20.220  1.00  0.00            
ATOM    391  N   HIE    51      41.590  46.880  22.040  1.00  0.00            
ATOM    392  CA  HIE    51      42.180  48.070  22.650  1.00  0.00            
ATOM    393  CB  HIE    51      41.180  49.220  22.630  1.00  0.00            
ATOM    394  CG  HIE    51      40.560  49.520  21.270  1.00  0.00            
ATOM    395  ND1 HIE    51      39.560  48.780  20.640  1.00  0.00            
ATOM    396  CE1 HIE    51      39.310  49.400  19.470  1.00  0.00            
ATOM    397  NE2 HIE    51      40.100  50.480  19.340  1.00  0.00            
ATOM    398  CD2 HIE    51      40.890  50.570  20.460  1.00  0.00            
ATOM    399  C   HIE    51      42.690  47.750  24.070  1.00  0.00            
ATOM    400  O   HIE    51      41.950  47.250  24.930  1.00  0.00            
ATOM    401  N   ILE    52      43.980  48.020  24.300  1.00  0.00            
ATOM    402  CA  ILE    52      44.760  47.650  25.470  1.00  0.00            
ATOM    403  CB  ILE    52      45.910  46.680  25.060  1.00  0.00            
ATOM    404  CG2 ILE    52      47.130  46.770  26.010  1.00  0.00            
ATOM    405  CG1 ILE    52      45.450  45.210  25.000  1.00  0.00            
ATOM    406  CD  ILE    52      44.580  44.840  23.790  1.00  0.00            
ATOM    407  C   ILE    52      45.250  48.920  26.190  1.00  0.00            
ATOM    408  O   ILE    52      46.040  49.710  25.650  1.00  0.00            
ATOM    409  N   LYS    53      44.740  49.150  27.400  1.00  0.00            
ATOM    410  CA  LYS    53      45.130  50.290  28.240  1.00  0.00            
ATOM    411  CB  LYS    53      44.190  50.380  29.450  1.00  0.00            
ATOM    412  CG  LYS    53      42.940  51.270  29.250  1.00  0.00            
ATOM    413  CD  LYS    53      43.250  52.740  28.900  1.00  0.00            
ATOM    414  CE  LYS    53      44.130  53.430  29.960  1.00  0.00            
ATOM    415  NZ  LYS    53      44.880  54.580  29.400  1.00  0.00            
ATOM    416  C   LYS    53      46.600  50.240  28.690  1.00  0.00            
ATOM    417  O   LYS    53      47.090  49.210  29.140  1.00  0.00            
ATOM    418  N   ILE    54      47.280  51.400  28.630  1.00  0.00            
ATOM    419  CA  ILE    54      48.630  51.620  29.140  1.00  0.00            
ATOM    420  CB  ILE    54      49.550  52.220  28.050  1.00  0.00            
ATOM    421  CG2 ILE    54      51.010  52.250  28.580  1.00  0.00            
ATOM    422  CG1 ILE    54      49.480  51.470  26.700  1.00  0.00            
ATOM    423  CD  ILE    54      50.320  52.120  25.610  1.00  0.00            
ATOM    424  C   ILE    54      48.570  52.540  30.370  1.00  0.00            
ATOM    425  O   ILE    54      48.040  53.650  30.300  1.00  0.00            
ATOM    426  N   GLN    55      49.120  52.100  31.500  1.00  0.00            
ATOM    427  CA  GLN    55      49.330  52.910  32.700  1.00  0.00            
ATOM    428  CB  GLN    55      49.380  52.010  33.940  1.00  0.00            
ATOM    429  CG  GLN    55      49.220  52.790  35.250  1.00  0.00            
ATOM    430  CD  GLN    55      49.080  51.910  36.470  1.00  0.00            
ATOM    431  OE1 GLN    55      49.390  50.720  36.450  1.00  0.00            
ATOM    432  NE2 GLN    55      48.610  52.490  37.570  1.00  0.00            
ATOM    433  C   GLN    55      50.630  53.710  32.590  1.00  0.00            
ATOM    434  O   GLN    55      51.650  53.200  32.120  1.00  0.00            
ATOM    435  N   ASN    56      50.620  54.940  33.100  1.00  0.00            
ATOM    436  CA  ASN    56      51.790  55.810  33.260  1.00  0.00            
ATOM    437  CB  ASN    56      51.790  56.870  32.150  1.00  0.00            
ATOM    438  CG  ASN    56      52.960  57.850  32.250  1.00  0.00            
ATOM    439  OD1 ASN    56      53.950  57.590  32.940  1.00  0.00            
ATOM    440  ND2 ASN    56      52.860  58.970  31.530  1.00  0.00            
ATOM    441  C   ASN    56      51.810  56.400  34.680  1.00  0.00            
ATOM    442  O   ASN    56      51.160  57.420  34.960  1.00  0.00            
ATOM    443  N   THR    57      52.500  55.730  35.600  1.00  0.00            
ATOM    444  CA  THR    57      52.530  56.080  37.030  1.00  0.00            
ATOM    445  CB  THR    57      53.030  54.890  37.880  1.00  0.00            
ATOM    446  CG2 THR    57      52.130  53.660  37.760  1.00  0.00            
ATOM    447  OG1 THR    57      54.350  54.530  37.500  1.00  0.00            
ATOM    448  C   THR    57      53.400  57.290  37.390  1.00  0.00            
ATOM    449  O   THR    57      53.310  57.820  38.510  1.00  0.00            
ATOM    450  N   GLY    58      54.270  57.740  36.470  1.00  0.00            
ATOM    451  CA  GLY    58      55.320  58.730  36.720  1.00  0.00            
ATOM    452  C   GLY    58      56.670  58.120  37.160  1.00  0.00            
ATOM    453  O   GLY    58      57.690  58.800  37.150  1.00  0.00            
ATOM    454  N   ASP    59      56.680  56.810  37.510  1.00  0.00            
ATOM    455  CA  ASP    59      57.870  56.020  37.880  1.00  0.00            
ATOM    456  CB  ASP    59      57.690  55.450  39.300  1.00  0.00            
ATOM    457  CG  ASP    59      57.510  56.510  40.380  1.00  0.00            
ATOM    458  OD1 ASP    59      58.380  57.390  40.510  1.00  0.00            
ATOM    459  OD2 ASP    59      56.480  56.460  41.090  1.00  0.00            
ATOM    460  C   ASP    59      58.160  54.870  36.900  1.00  0.00            
ATOM    461  O   ASP    59      59.290  54.420  36.780  1.00  0.00            
ATOM    462  N   TYR    60      57.130  54.420  36.170  1.00  0.00            
ATOM    463  CA  TYR    60      57.190  53.390  35.120  1.00  0.00            
ATOM    464  CB  TYR    60      57.360  52.000  35.750  1.00  0.00            
ATOM    465  CG  TYR    60      56.230  51.540  36.650  1.00  0.00            
ATOM    466  CD1 TYR    60      56.270  51.730  38.030  1.00  0.00            
ATOM    467  CE1 TYR    60      55.230  51.310  38.850  1.00  0.00            
ATOM    468  CZ  TYR    60      54.140  50.690  38.290  1.00  0.00            
ATOM    469  OH  TYR    60      53.100  50.270  39.100  1.00  0.00            
ATOM    470  CE2 TYR    60      54.070  50.470  36.930  1.00  0.00            
ATOM    471  CD2 TYR    60      55.110  50.900  36.110  1.00  0.00            
ATOM    472  C   TYR    60      55.950  53.400  34.200  1.00  0.00            
ATOM    473  O   TYR    60      54.890  53.950  34.540  1.00  0.00            
ATOM    474  N   TYR    61      56.070  52.690  33.080  1.00  0.00            
ATOM    475  CA  TYR    61      54.980  52.300  32.190  1.00  0.00            
ATOM    476  CB  TYR    61      55.310  52.660  30.740  1.00  0.00            
ATOM    477  CG  TYR    61      55.410  54.150  30.450  1.00  0.00            
ATOM    478  CD1 TYR    61      56.560  54.860  30.730  1.00  0.00            
ATOM    479  CE1 TYR    61      56.660  56.210  30.470  1.00  0.00            
ATOM    480  CZ  TYR    61      55.580  56.870  29.920  1.00  0.00            
ATOM    481  OH  TYR    61      55.660  58.220  29.650  1.00  0.00            
ATOM    482  CE2 TYR    61      54.420  56.180  29.610  1.00  0.00            
ATOM    483  CD2 TYR    61      54.340  54.830  29.880  1.00  0.00            
ATOM    484  C   TYR    61      54.750  50.770  32.270  1.00  0.00            
ATOM    485  O   TYR    61      55.710  50.000  32.340  1.00  0.00            
ATOM    486  N   ASP    62      53.490  50.340  32.260  1.00  0.00            
ATOM    487  CA  ASP    62      53.030  48.940  32.130  1.00  0.00            
ATOM    488  CB  ASP    62      53.240  48.150  33.440  1.00  0.00            
ATOM    489  CG  ASP    62      52.210  48.340  34.550  1.00  0.00            
ATOM    490  OD1 ASP    62      51.450  49.330  34.500  1.00  0.00            
ATOM    491  OD2 ASP    62      52.180  47.510  35.480  1.00  0.00            
ATOM    492  C   ASP    62      51.570  48.890  31.630  1.00  0.00            
ATOM    493  O   ASP    62      50.990  49.920  31.290  1.00  0.00            
ATOM    494  N   LEU    63      50.970  47.700  31.600  1.00  0.00            
ATOM    495  CA  LEU    63      49.610  47.460  31.110  1.00  0.00            
ATOM    496  CB  LEU    63      49.650  46.350  30.050  1.00  0.00            
ATOM    497  CG  LEU    63      50.550  46.640  28.840  1.00  0.00            
ATOM    498  CD1 LEU    63      50.480  45.460  27.880  1.00  0.00            
ATOM    499  CD2 LEU    63      50.130  47.900  28.070  1.00  0.00            
ATOM    500  C   LEU    63      48.610  47.180  32.260  1.00  0.00            
ATOM    501  O   LEU    63      47.810  46.240  32.210  1.00  0.00            
ATOM    502  N   TYR    64      48.700  47.960  33.350  1.00  0.00            
ATOM    503  CA  TYR    64      48.020  47.720  34.630  1.00  0.00            
ATOM    504  CB  TYR    64      46.520  48.080  34.550  1.00  0.00            
ATOM    505  CG  TYR    64      46.260  49.550  34.320  1.00  0.00            
ATOM    506  CD1 TYR    64      46.230  50.090  33.040  1.00  0.00            
ATOM    507  CE1 TYR    64      46.000  51.440  32.830  1.00  0.00            
ATOM    508  CZ  TYR    64      45.790  52.270  33.910  1.00  0.00            
ATOM    509  OH  TYR    64      45.550  53.610  33.710  1.00  0.00            
ATOM    510  CE2 TYR    64      45.800  51.760  35.200  1.00  0.00            
ATOM    511  CD2 TYR    64      46.040  50.410  35.390  1.00  0.00            
ATOM    512  C   TYR    64      48.290  46.300  35.180  1.00  0.00            
ATOM    513  O   TYR    64      47.410  45.620  35.740  1.00  0.00            
ATOM    514  N   GLY    65      49.510  45.820  34.960  1.00  0.00            
ATOM    515  CA  GLY    65      50.010  44.480  35.260  1.00  0.00            
ATOM    516  C   GLY    65      51.230  44.100  34.410  1.00  0.00            
ATOM    517  O   GLY    65      51.580  44.820  33.450  1.00  0.00            
ATOM    518  N   GLY    66      51.860  42.970  34.720  1.00  0.00            
ATOM    519  CA  GLY    66      53.040  42.470  34.000  1.00  0.00            
ATOM    520  C   GLY    66      54.330  43.250  34.220  1.00  0.00            
ATOM    521  O   GLY    66      54.460  44.040  35.170  1.00  0.00            
ATOM    522  N   GLU    67      55.300  43.030  33.330  1.00  0.00            
ATOM    523  CA  GLU    67      56.630  43.690  33.320  1.00  0.00            
ATOM    524  CB  GLU    67      57.440  43.170  32.110  1.00  0.00            
ATOM    525  CG  GLU    67      58.940  43.500  32.170  1.00  0.00            
ATOM    526  CD  GLU    67      59.630  42.860  33.350  1.00  0.00            
ATOM    527  OE1 GLU    67      59.340  41.680  33.660  1.00  0.00            
ATOM    528  OE2 GLU    67      60.470  43.540  33.990  1.00  0.00            
ATOM    529  C   GLU    67      56.530  45.210  33.270  1.00  0.00            
ATOM    530  O   GLU    67      55.610  45.760  32.660  1.00  0.00            
ATOM    531  N   LYS    68      57.490  45.900  33.890  1.00  0.00            
ATOM    532  CA  LYS    68      57.540  47.360  33.990  1.00  0.00            
ATOM    533  CB  LYS    68      57.680  47.790  35.460  1.00  0.00            
ATOM    534  CG  LYS    68      56.660  47.130  36.390  1.00  0.00            
ATOM    535  CD  LYS    68      56.690  47.770  37.780  1.00  0.00            
ATOM    536  CE  LYS    68      55.970  46.940  38.870  1.00  0.00            
ATOM    537  NZ  LYS    68      54.620  46.510  38.450  1.00  0.00            
ATOM    538  C   LYS    68      58.690  47.950  33.150  1.00  0.00            
ATOM    539  O   LYS    68      59.750  47.320  32.990  1.00  0.00            
ATOM    540  N   PHE    69      58.490  49.150  32.620  1.00  0.00            
ATOM    541  CA  PHE    69      59.380  49.790  31.630  1.00  0.00            
ATOM    542  CB  PHE    69      58.740  49.630  30.240  1.00  0.00            
ATOM    543  CG  PHE    69      58.310  48.240  29.920  1.00  0.00            
ATOM    544  CD1 PHE    69      56.970  47.880  29.960  1.00  0.00            
ATOM    545  CE1 PHE    69      56.580  46.590  29.670  1.00  0.00            
ATOM    546  CZ  PHE    69      57.540  45.630  29.360  1.00  0.00            
ATOM    547  CE2 PHE    69      58.880  45.980  29.330  1.00  0.00            
ATOM    548  CD2 PHE    69      59.260  47.270  29.610  1.00  0.00            
ATOM    549  C   PHE    69      59.610  51.280  31.940  1.00  0.00            
ATOM    550  O   PHE    69      58.730  51.960  32.460  1.00  0.00            
ATOM    551  N   ALA    70      60.790  51.810  31.590  1.00  0.00            
ATOM    552  CA  ALA    70      61.130  53.220  31.820  1.00  0.00            
ATOM    553  CB  ALA    70      62.660  53.360  31.730  1.00  0.00            
ATOM    554  C   ALA    70      60.440  54.200  30.850  1.00  0.00            
ATOM    555  O   ALA    70      60.250  55.370  31.180  1.00  0.00            
ATOM    556  N   THR    71      60.050  53.720  29.660  1.00  0.00            
ATOM    557  CA  THR    71      59.420  54.520  28.600  1.00  0.00            
ATOM    558  CB  THR    71      60.460  54.980  27.540  1.00  0.00            
ATOM    559  CG2 THR    71      61.590  55.850  28.120  1.00  0.00            
ATOM    560  OG1 THR    71      61.040  53.890  26.870  1.00  0.00            
ATOM    561  C   THR    71      58.320  53.770  27.850  1.00  0.00            
ATOM    562  O   THR    71      58.290  52.520  27.840  1.00  0.00            
ATOM    563  N   LEU    72      57.430  54.500  27.170  1.00  0.00            
ATOM    564  CA  LEU    72      56.420  53.950  26.270  1.00  0.00            
ATOM    565  CB  LEU    72      55.540  55.110  25.790  1.00  0.00            
ATOM    566  CG  LEU    72      54.400  54.690  24.850  1.00  0.00            
ATOM    567  CD1 LEU    72      53.430  53.730  25.530  1.00  0.00            
ATOM    568  CD2 LEU    72      53.610  55.920  24.390  1.00  0.00            
ATOM    569  C   LEU    72      57.050  53.190  25.070  1.00  0.00            
ATOM    570  O   LEU    72      56.540  52.150  24.650  1.00  0.00            
ATOM    571  N   ALA    73      58.170  53.680  24.530  1.00  0.00            
ATOM    572  CA  ALA    73      58.880  53.040  23.440  1.00  0.00            
ATOM    573  CB  ALA    73      59.990  53.980  22.940  1.00  0.00            
ATOM    574  C   ALA    73      59.450  51.670  23.820  1.00  0.00            
ATOM    575  O   ALA    73      59.290  50.700  23.060  1.00  0.00            
ATOM    576  N   GLU    74      60.050  51.540  25.000  1.00  0.00            
ATOM    577  CA  GLU    74      60.540  50.260  25.570  1.00  0.00            
ATOM    578  CB  GLU    74      61.390  50.550  26.810  1.00  0.00            
ATOM    579  CG  GLU    74      61.880  49.290  27.540  1.00  0.00            
ATOM    580  CD  GLU    74      62.770  49.660  28.680  1.00  0.00            
ATOM    581  OE1 GLU    74      64.010  49.530  28.510  1.00  0.00            
ATOM    582  OE2 GLU    74      62.270  50.130  29.720  1.00  0.00            
ATOM    583  C   GLU    74      59.410  49.280  25.870  1.00  0.00            
ATOM    584  O   GLU    74      59.570  48.090  25.610  1.00  0.00            
ATOM    585  N   LEU    75      58.270  49.750  26.370  1.00  0.00            
ATOM    586  CA  LEU    75      57.060  48.920  26.520  1.00  0.00            
ATOM    587  CB  LEU    75      55.950  49.780  27.170  1.00  0.00            
ATOM    588  CG  LEU    75      54.610  49.050  27.410  1.00  0.00            
ATOM    589  CD1 LEU    75      53.850  49.760  28.530  1.00  0.00            
ATOM    590  CD2 LEU    75      53.680  49.060  26.190  1.00  0.00            
ATOM    591  C   LEU    75      56.640  48.280  25.190  1.00  0.00            
ATOM    592  O   LEU    75      56.460  47.050  25.110  1.00  0.00            
ATOM    593  N   VAL    76      56.510  49.080  24.130  1.00  0.00            
ATOM    594  CA  VAL    76      56.180  48.580  22.770  1.00  0.00            
ATOM    595  CB  VAL    76      55.970  49.740  21.790  1.00  0.00            
ATOM    596  CG1 VAL    76      55.860  49.290  20.330  1.00  0.00            
ATOM    597  CG2 VAL    76      54.670  50.480  22.130  1.00  0.00            
ATOM    598  C   VAL    76      57.260  47.610  22.260  1.00  0.00            
ATOM    599  O   VAL    76      56.930  46.520  21.790  1.00  0.00            
ATOM    600  N   GLN    77      58.540  47.960  22.390  1.00  0.00            
ATOM    601  CA  GLN    77      59.680  47.130  21.950  1.00  0.00            
ATOM    602  CB  GLN    77      61.000  47.890  22.180  1.00  0.00            
ATOM    603  CG  GLN    77      62.190  47.240  21.470  1.00  0.00            
ATOM    604  CD  GLN    77      62.030  47.210  19.960  1.00  0.00            
ATOM    605  OE1 GLN    77      61.720  48.230  19.340  1.00  0.00            
ATOM    606  NE2 GLN    77      62.220  46.040  19.370  1.00  0.00            
ATOM    607  C   GLN    77      59.700  45.750  22.650  1.00  0.00            
ATOM    608  O   GLN    77      59.970  44.750  21.990  1.00  0.00            
ATOM    609  N   TYR    78      59.390  45.690  23.940  1.00  0.00            
ATOM    610  CA  TYR    78      59.230  44.410  24.660  1.00  0.00            
ATOM    611  CB  TYR    78      59.000  44.680  26.150  1.00  0.00            
ATOM    612  CG  TYR    78      58.840  43.430  26.990  1.00  0.00            
ATOM    613  CD1 TYR    78      59.940  42.840  27.600  1.00  0.00            
ATOM    614  CE1 TYR    78      59.800  41.690  28.380  1.00  0.00            
ATOM    615  CZ  TYR    78      58.550  41.140  28.550  1.00  0.00            
ATOM    616  OH  TYR    78      58.390  40.000  29.320  1.00  0.00            
ATOM    617  CE2 TYR    78      57.440  41.710  27.960  1.00  0.00            
ATOM    618  CD2 TYR    78      57.590  42.850  27.190  1.00  0.00            
ATOM    619  C   TYR    78      58.090  43.560  24.080  1.00  0.00            
ATOM    620  O   TYR    78      58.320  42.440  23.640  1.00  0.00            
ATOM    621  N   TYR    79      56.860  44.090  24.000  1.00  0.00            
ATOM    622  CA  TYR    79      55.730  43.300  23.500  1.00  0.00            
ATOM    623  CB  TYR    79      54.410  43.950  23.920  1.00  0.00            
ATOM    624  CG  TYR    79      54.120  43.830  25.400  1.00  0.00            
ATOM    625  CD1 TYR    79      53.940  42.580  26.000  1.00  0.00            
ATOM    626  CE1 TYR    79      53.700  42.450  27.350  1.00  0.00            
ATOM    627  CZ  TYR    79      53.660  43.580  28.140  1.00  0.00            
ATOM    628  OH  TYR    79      53.420  43.470  29.490  1.00  0.00            
ATOM    629  CE2 TYR    79      53.850  44.840  27.580  1.00  0.00            
ATOM    630  CD2 TYR    79      54.090  44.960  26.230  1.00  0.00            
ATOM    631  C   TYR    79      55.800  42.960  21.990  1.00  0.00            
ATOM    632  O   TYR    79      55.130  42.030  21.550  1.00  0.00            
ATOM    633  N   MET    80      56.640  43.640  21.210  1.00  0.00            
ATOM    634  CA  MET    80      57.060  43.220  19.850  1.00  0.00            
ATOM    635  CB  MET    80      57.720  44.390  19.100  1.00  0.00            
ATOM    636  CG  MET    80      56.720  45.450  18.600  1.00  0.00            
ATOM    637  SD  MET    80      57.490  46.740  17.590  1.00  0.00            
ATOM    638  CE  MET    80      57.940  45.770  16.110  1.00  0.00            
ATOM    639  C   MET    80      58.050  42.050  19.800  1.00  0.00            
ATOM    640  O   MET    80      58.130  41.340  18.780  1.00  0.00            
ATOM    641  N   GLU    81      58.840  41.820  20.860  1.00  0.00            
ATOM    642  CA  GLU    81      59.870  40.760  20.970  1.00  0.00            
ATOM    643  CB  GLU    81      61.150  41.320  21.600  1.00  0.00            
ATOM    644  CG  GLU    81      61.880  42.280  20.680  1.00  0.00            
ATOM    645  CD  GLU    81      63.100  42.910  21.330  1.00  0.00            
ATOM    646  OE1 GLU    81      63.590  42.370  22.340  1.00  0.00            
ATOM    647  OE2 GLU    81      63.570  43.960  20.820  1.00  0.00            
ATOM    648  C   GLU    81      59.430  39.550  21.800  1.00  0.00            
ATOM    649  O   GLU    81      60.100  38.510  21.810  1.00  0.00            
ATOM    650  N   HIS    82      58.290  39.670  22.470  1.00  0.00            
ATOM    651  CA  HIS    82      57.720  38.710  23.410  1.00  0.00            
ATOM    652  CB  HIS    82      58.010  39.170  24.850  1.00  0.00            
ATOM    653  CG  HIS    82      59.460  39.350  25.190  1.00  0.00            
ATOM    654  ND1 HIS    82      60.130  40.530  24.990  1.00  0.00            
ATOM    655  CE1 HIS    82      61.380  40.410  25.380  1.00  0.00            
ATOM    656  NE2 HIS    82      61.550  39.180  25.850  1.00  0.00            
ATOM    657  CD2 HIS    82      60.360  38.500  25.740  1.00  0.00            
ATOM    658  C   HIS    82      56.210  38.510  23.140  1.00  0.00            
ATOM    659  O   HIS    82      55.350  38.780  23.970  1.00  0.00            
ATOM    660  N   HIS    83      55.900  38.070  21.900  1.00  0.00            
ATOM    661  CA  HIS    83      54.530  37.930  21.380  1.00  0.00            
ATOM    662  CB  HIS    83      54.590  37.380  19.950  1.00  0.00            
ATOM    663  CG  HIS    83      55.020  38.330  18.890  1.00  0.00            
ATOM    664  ND1 HIS    83      55.360  37.940  17.610  1.00  0.00            
ATOM    665  CE1 HIS    83      55.690  39.000  16.890  1.00  0.00            
ATOM    666  NE2 HIS    83      55.580  40.060  17.660  1.00  0.00            
ATOM    667  CD2 HIS    83      55.160  39.680  18.900  1.00  0.00            
ATOM    668  C   HIS    83      53.580  37.070  22.250  1.00  0.00            
ATOM    669  O   HIS    83      52.370  37.290  22.220  1.00  0.00            
ATOM    670  N   GLY    84      54.100  36.130  23.030  1.00  0.00            
ATOM    671  CA  GLY    84      53.320  35.260  23.920  1.00  0.00            
ATOM    672  C   GLY    84      52.950  35.850  25.280  1.00  0.00            
ATOM    673  O   GLY    84      52.100  35.300  25.980  1.00  0.00            
ATOM    674  N   GLN    85      53.570  36.980  25.690  1.00  0.00            
ATOM    675  CA  GLN    85      53.390  37.570  27.020  1.00  0.00            
ATOM    676  CB  GLN    85      54.570  38.490  27.380  1.00  0.00            
ATOM    677  CG  GLN    85      55.870  37.710  27.560  1.00  0.00            
ATOM    678  CD  GLN    85      55.780  36.690  28.680  1.00  0.00            
ATOM    679  OE1 GLN    85      55.580  37.040  29.840  1.00  0.00            
ATOM    680  NE2 GLN    85      55.910  35.410  28.320  1.00  0.00            
ATOM    681  C   GLN    85      52.080  38.360  27.190  1.00  0.00            
ATOM    682  O   GLN    85      51.540  38.410  28.300  1.00  0.00            
ATOM    683  N   LEU    86      51.580  38.980  26.110  1.00  0.00            
ATOM    684  CA  LEU    86      50.360  39.800  26.140  1.00  0.00            
ATOM    685  CB  LEU    86      50.520  41.000  25.190  1.00  0.00            
ATOM    686  CG  LEU    86      49.360  42.000  25.260  1.00  0.00            
ATOM    687  CD1 LEU    86      49.100  42.500  26.680  1.00  0.00            
ATOM    688  CD2 LEU    86      49.670  43.220  24.390  1.00  0.00            
ATOM    689  C   LEU    86      49.110  38.950  25.870  1.00  0.00            
ATOM    690  O   LEU    86      48.780  38.660  24.720  1.00  0.00            
ATOM    691  N   LYS    87      48.440  38.530  26.940  1.00  0.00            
ATOM    692  CA  LYS    87      47.260  37.670  26.920  1.00  0.00            
ATOM    693  CB  LYS    87      47.610  36.320  27.590  1.00  0.00            
ATOM    694  CG  LYS    87      46.990  35.100  26.880  1.00  0.00            
ATOM    695  CD  LYS    87      47.460  33.790  27.540  1.00  0.00            
ATOM    696  CE  LYS    87      46.570  32.580  27.210  1.00  0.00            
ATOM    697  NZ  LYS    87      46.350  32.390  25.770  1.00  0.00            
ATOM    698  C   LYS    87      46.070  38.320  27.640  1.00  0.00            
ATOM    699  O   LYS    87      46.260  39.050  28.630  1.00  0.00            
ATOM    700  N   GLU    88      44.850  38.010  27.210  1.00  0.00            
ATOM    701  CA  GLU    88      43.610  38.200  27.990  1.00  0.00            
ATOM    702  CB  GLU    88      42.450  38.680  27.120  1.00  0.00            
ATOM    703  CG  GLU    88      42.100  37.760  25.950  1.00  0.00            
ATOM    704  CD  GLU    88      40.850  38.210  25.210  1.00  0.00            
ATOM    705  OE1 GLU    88      40.520  37.570  24.190  1.00  0.00            
ATOM    706  OE2 GLU    88      40.170  39.180  25.630  1.00  0.00            
ATOM    707  C   GLU    88      43.240  36.940  28.770  1.00  0.00            
ATOM    708  O   GLU    88      43.760  35.850  28.480  1.00  0.00            
ATOM    709  N   LYS    89      42.350  37.040  29.760  1.00  0.00            
ATOM    710  CA  LYS    89      42.050  35.930  30.660  1.00  0.00            
ATOM    711  CB  LYS    89      41.620  36.440  32.040  1.00  0.00            
ATOM    712  CG  LYS    89      40.100  36.520  32.330  1.00  0.00            
ATOM    713  CD  LYS    89      39.800  36.630  33.830  1.00  0.00            
ATOM    714  CE  LYS    89      40.360  35.410  34.600  1.00  0.00            
ATOM    715  NZ  LYS    89      40.030  35.440  36.040  1.00  0.00            
ATOM    716  C   LYS    89      41.130  34.810  30.080  1.00  0.00            
ATOM    717  O   LYS    89      40.940  33.780  30.730  1.00  0.00            
ATOM    718  N   ASN    90      40.580  35.010  28.880  1.00  0.00            
ATOM    719  CA  ASN    90      39.760  34.020  28.150  1.00  0.00            
ATOM    720  CB  ASN    90      39.560  34.490  26.690  1.00  0.00            
ATOM    721  CG  ASN    90      38.240  35.190  26.450  1.00  0.00            
ATOM    722  OD1 ASN    90      37.200  34.790  26.990  1.00  0.00            
ATOM    723  ND2 ASN    90      38.250  36.220  25.620  1.00  0.00            
ATOM    724  C   ASN    90      40.280  32.550  28.170  1.00  0.00            
ATOM    725  O   ASN    90      39.500  31.640  28.490  1.00  0.00            
ATOM    726  N   GLY    91      41.540  32.230  27.840  1.00  0.00            
ATOM    727  CA  GLY    91      42.610  33.120  27.370  1.00  0.00            
ATOM    728  C   GLY    91      42.950  33.020  25.890  1.00  0.00            
ATOM    729  O   GLY    91      42.880  31.940  25.290  1.00  0.00            
ATOM    730  N   ASP    92      43.370  34.150  25.330  1.00  0.00            
ATOM    731  CA  ASP    92      43.810  34.330  23.930  1.00  0.00            
ATOM    732  CB  ASP    92      42.620  34.760  23.050  1.00  0.00            
ATOM    733  CG  ASP    92      41.530  33.720  22.900  1.00  0.00            
ATOM    734  OD1 ASP    92      40.390  33.990  23.330  1.00  0.00            
ATOM    735  OD2 ASP    92      41.810  32.640  22.350  1.00  0.00            
ATOM    736  C   ASP    92      44.890  35.420  23.850  1.00  0.00            
ATOM    737  O   ASP    92      44.920  36.330  24.680  1.00  0.00            
ATOM    738  N   VAL    93      45.790  35.310  22.880  1.00  0.00            
ATOM    739  CA  VAL    93      46.990  36.170  22.770  1.00  0.00            
ATOM    740  CB  VAL    93      48.190  35.320  22.320  1.00  0.00            
ATOM    741  CG1 VAL    93      48.150  34.880  20.850  1.00  0.00            
ATOM    742  CG2 VAL    93      49.530  36.020  22.610  1.00  0.00            
ATOM    743  C   VAL    93      46.740  37.390  21.860  1.00  0.00            
ATOM    744  O   VAL    93      45.980  37.320  20.880  1.00  0.00            
ATOM    745  N   ILE    94      47.370  38.520  22.180  1.00  0.00            
ATOM    746  CA  ILE    94      47.300  39.800  21.460  1.00  0.00            
ATOM    747  CB  ILE    94      46.590  40.910  22.290  1.00  0.00            
ATOM    748  CG2 ILE    94      46.450  42.170  21.430  1.00  0.00            
ATOM    749  CG1 ILE    94      45.200  40.520  22.820  1.00  0.00            
ATOM    750  CD  ILE    94      45.220  39.880  24.220  1.00  0.00            
ATOM    751  C   ILE    94      48.720  40.200  21.020  1.00  0.00            
ATOM    752  O   ILE    94      49.480  40.820  21.760  1.00  0.00            
ATOM    753  N   GLU    95      49.120  39.760  19.820  1.00  0.00            
ATOM    754  CA  GLU    95      50.490  39.860  19.280  1.00  0.00            
ATOM    755  CB  GLU    95      50.760  38.730  18.270  1.00  0.00            
ATOM    756  CG  GLU    95      50.620  37.360  18.910  1.00  0.00            
ATOM    757  CD  GLU    95      50.760  36.290  17.840  1.00  0.00            
ATOM    758  OE1 GLU    95      49.730  35.910  17.240  1.00  0.00            
ATOM    759  OE2 GLU    95      51.890  35.810  17.620  1.00  0.00            
ATOM    760  C   GLU    95      50.740  41.210  18.600  1.00  0.00            
ATOM    761  O   GLU    95      50.090  41.530  17.600  1.00  0.00            
ATOM    762  N   LEU    96      51.690  41.990  19.120  1.00  0.00            
ATOM    763  CA  LEU    96      52.180  43.230  18.490  1.00  0.00            
ATOM    764  CB  LEU    96      52.770  44.190  19.530  1.00  0.00            
ATOM    765  CG  LEU    96      51.910  44.560  20.750  1.00  0.00            
ATOM    766  CD1 LEU    96      52.550  45.740  21.470  1.00  0.00            
ATOM    767  CD2 LEU    96      50.480  44.960  20.390  1.00  0.00            
ATOM    768  C   LEU    96      53.190  42.900  17.380  1.00  0.00            
ATOM    769  O   LEU    96      54.400  42.940  17.600  1.00  0.00            
ATOM    770  N   LYS    97      52.730  42.500  16.190  1.00  0.00            
ATOM    771  CA  LYS    97      53.630  42.060  15.110  1.00  0.00            
ATOM    772  CB  LYS    97      52.930  41.040  14.200  1.00  0.00            
ATOM    773  CG  LYS    97      52.440  39.790  14.950  1.00  0.00            
ATOM    774  CD  LYS    97      52.120  38.680  13.960  1.00  0.00            
ATOM    775  CE  LYS    97      51.670  37.420  14.730  1.00  0.00            
ATOM    776  NZ  LYS    97      51.550  36.260  13.840  1.00  0.00            
ATOM    777  C   LYS    97      54.160  43.230  14.270  1.00  0.00            
ATOM    778  O   LYS    97      55.380  43.300  14.030  1.00  0.00            
ATOM    779  N   TYR    98      53.300  44.140  13.810  1.00  0.00            
ATOM    780  CA  TYR    98      53.620  45.100  12.750  1.00  0.00            
ATOM    781  CB  TYR    98      52.950  44.680  11.430  1.00  0.00            
ATOM    782  CG  TYR    98      53.030  43.200  11.110  1.00  0.00            
ATOM    783  CD1 TYR    98      54.260  42.580  10.930  1.00  0.00            
ATOM    784  CE1 TYR    98      54.340  41.220  10.640  1.00  0.00            
ATOM    785  CZ  TYR    98      53.180  40.480  10.510  1.00  0.00            
ATOM    786  OH  TYR    98      53.260  39.150  10.210  1.00  0.00            
ATOM    787  CE2 TYR    98      51.950  41.090  10.670  1.00  0.00            
ATOM    788  CD2 TYR    98      51.880  42.440  10.970  1.00  0.00            
ATOM    789  C   TYR    98      53.250  46.560  13.130  1.00  0.00            
ATOM    790  O   TYR    98      52.060  46.880  13.200  1.00  0.00            
ATOM    791  N   PRO    99      54.220  47.460  13.380  1.00  0.00            
ATOM    792  CD  PRO    99      55.650  47.190  13.440  1.00  0.00            
ATOM    793  CG  PRO    99      56.350  48.550  13.460  1.00  0.00            
ATOM    794  CB  PRO    99      55.300  49.470  14.070  1.00  0.00            
ATOM    795  CA  PRO    99      53.950  48.860  13.660  1.00  0.00            
ATOM    796  C   PRO    99      53.340  49.570  12.450  1.00  0.00            
ATOM    797  O   PRO    99      53.970  49.690  11.390  1.00  0.00            
ATOM    798  N   LEU   100      52.090  50.040  12.570  1.00  0.00            
ATOM    799  CA  LEU   100      51.400  50.830  11.540  1.00  0.00            
ATOM    800  CB  LEU   100      49.870  50.670  11.670  1.00  0.00            
ATOM    801  CG  LEU   100      49.050  51.470  10.650  1.00  0.00            
ATOM    802  CD1 LEU   100      49.470  51.190   9.200  1.00  0.00            
ATOM    803  CD2 LEU   100      47.580  51.110  10.760  1.00  0.00            
ATOM    804  C   LEU   100      51.860  52.300  11.630  1.00  0.00            
ATOM    805  O   LEU   100      51.410  53.060  12.510  1.00  0.00            
ATOM    806  N   ASN   101      52.790  52.690  10.770  1.00  0.00            
ATOM    807  CA  ASN   101      53.440  54.010  10.750  1.00  0.00            
ATOM    808  CB  ASN   101      54.620  53.980   9.760  1.00  0.00            
ATOM    809  CG  ASN   101      55.680  52.930  10.100  1.00  0.00            
ATOM    810  OD1 ASN   101      55.920  52.590  11.270  1.00  0.00            
ATOM    811  ND2 ASN   101      56.330  52.380   9.100  1.00  0.00            
ATOM    812  C   ASN   101      52.470  55.170  10.430  1.00  0.00            
ATOM    813  OC1 ASN   101      52.730  56.110  10.640  1.00  0.00            
ATOM    814  OC2 ASN   101      51.360  54.930   9.890  1.00  0.00            
ATOM    815  CH3 ACE   102      34.090  54.780  22.370  1.00  0.00            
ATOM    816  C   ACE   102      34.620  53.490  21.760  1.00  0.00            
ATOM    817  O   ACE   102      34.920  53.520  20.540  1.00  0.00            
ATOM    818  N   LEU   103      34.740  52.440  22.490  1.00  0.00            
ATOM    819  CA  LEU   103      35.250  51.170  21.970  1.00  0.00            
ATOM    820  CB  LEU   103      36.650  51.400  21.370  1.00  0.00            
ATOM    821  CG  LEU   103      36.740  52.110  20.010  1.00  0.00            
ATOM    822  CD1 LEU   103      36.100  51.310  18.880  1.00  0.00            
ATOM    823  CD2 LEU   103      36.150  53.520  19.990  1.00  0.00            
ATOM    824  C   LEU   103      35.300  50.060  23.050  1.00  0.00            
ATOM    825  O   LEU   103      35.190  50.340  24.250  1.00  0.00            
ATOM    826  N   ASN   104      35.490  48.810  22.640  1.00  0.00            
ATOM    827  CA  ASN   104      35.840  47.710  23.560  1.00  0.00            
ATOM    828  CB  ASN   104      35.900  46.380  22.780  1.00  0.00            
ATOM    829  CG  ASN   104      37.120  46.220  21.880  1.00  0.00            
ATOM    830  OD1 ASN   104      38.230  45.940  22.350  1.00  0.00            
ATOM    831  ND2 ASN   104      36.970  46.360  20.580  1.00  0.00            
ATOM    832  C   ASN   104      37.160  47.990  24.310  1.00  0.00            
ATOM    833  O   ASN   104      38.020  48.740  23.830  1.00  0.00            
ATOM    834  N   PTR   105      37.370  47.360  25.470  1.00  0.00            
ATOM    835  CA  PTR   105      38.640  47.370  26.210  1.00  0.00            
ATOM    836  CB  PTR   105      38.690  48.520  27.230  1.00  0.00            
ATOM    837  CG  PTR   105      39.050  49.880  26.640  1.00  0.00            
ATOM    838  CD1 PTR   105      38.050  50.760  26.210  1.00  0.00            
ATOM    839  CE1 PTR   105      38.390  51.980  25.600  1.00  0.00            
ATOM    840  CZ  PTR   105      39.750  52.340  25.460  1.00  0.00            
ATOM    841  OH  PTR   105      40.100  53.490  24.810  1.00  0.00            
ATOM    842  P   PTR   105      39.970  54.860  25.660  1.00  0.00            
ATOM    843  O1P PTR   105      40.470  55.880  24.700  1.00  0.00            
ATOM    844  O2P PTR   105      40.810  54.730  26.860  1.00  0.00            
ATOM    845  O3P PTR   105      38.540  55.040  25.950  1.00  0.00            
ATOM    846  CE2 PTR   105      40.750  51.460  25.920  1.00  0.00            
ATOM    847  CD2 PTR   105      40.410  50.230  26.490  1.00  0.00            
ATOM    848  C   PTR   105      38.880  46.000  26.890  1.00  0.00            
ATOM    849  O   PTR   105      37.990  45.430  27.520  1.00  0.00            
ATOM    850  N   ILE   106      40.100  45.460  26.750  1.00  0.00            
ATOM    851  CA  ILE   106      40.410  44.040  27.040  1.00  0.00            
ATOM    852  CB  ILE   106      41.580  43.610  26.120  1.00  0.00            
ATOM    853  CG2 ILE   106      42.070  42.200  26.430  1.00  0.00            
ATOM    854  CG1 ILE   106      41.210  43.710  24.610  1.00  0.00            
ATOM    855  CD  ILE   106      39.950  42.940  24.180  1.00  0.00            
ATOM    856  C   ILE   106      40.710  43.770  28.530  1.00  0.00            
ATOM    857  O   ILE   106      41.420  44.530  29.200  1.00  0.00            
ATOM    858  N   ASP   107      40.200  42.640  29.040  1.00  0.00            
ATOM    859  CA  ASP   107      40.450  42.080  30.390  1.00  0.00            
ATOM    860  CB  ASP   107      39.230  41.260  30.870  1.00  0.00            
ATOM    861  CG  ASP   107      38.020  42.100  31.340  1.00  0.00            
ATOM    862  OD1 ASP   107      37.890  43.300  30.990  1.00  0.00            
ATOM    863  OD2 ASP   107      37.180  41.550  32.100  1.00  0.00            
ATOM    864  C   ASP   107      41.730  41.230  30.410  1.00  0.00            
ATOM    865  O   ASP   107      41.720  39.990  30.300  1.00  0.00            
ATOM    866  N   LEU   108      42.870  41.910  30.480  1.00  0.00            
ATOM    867  CA  LEU   108      44.220  41.320  30.440  1.00  0.00            
ATOM    868  CB  LEU   108      45.260  42.450  30.360  1.00  0.00            
ATOM    869  CG  LEU   108      45.220  43.230  29.030  1.00  0.00            
ATOM    870  CD1 LEU   108      46.210  44.390  29.100  1.00  0.00            
ATOM    871  CD2 LEU   108      45.590  42.360  27.840  1.00  0.00            
ATOM    872  C   LEU   108      44.540  40.330  31.590  1.00  0.00            
ATOM    873  O   LEU   108      43.920  40.350  32.660  1.00  0.00            
ATOM    874  N   ASP   109      45.560  39.490  31.350  1.00  0.00            
ATOM    875  CA  ASP   109      46.070  38.420  32.210  1.00  0.00            
ATOM    876  CB  ASP   109      45.410  37.080  31.780  1.00  0.00            
ATOM    877  CG  ASP   109      45.980  35.830  32.470  1.00  0.00            
ATOM    878  OD1 ASP   109      46.430  35.920  33.640  1.00  0.00            
ATOM    879  OD2 ASP   109      45.950  34.750  31.860  1.00  0.00            
ATOM    880  C   ASP   109      47.600  38.350  32.140  1.00  0.00            
ATOM    881  O   ASP   109      48.160  37.770  31.190  1.00  0.00            
ATOM    882  N   LEU   110      48.260  38.990  33.090  1.00  0.00            
ATOM    883  CA  LEU   110      49.700  39.320  33.050  1.00  0.00            
ATOM    884  CB  LEU   110      49.820  40.830  32.740  1.00  0.00            
ATOM    885  CG  LEU   110      49.300  41.280  31.360  1.00  0.00            
ATOM    886  CD1 LEU   110      49.370  42.800  31.270  1.00  0.00            
ATOM    887  CD2 LEU   110      50.130  40.700  30.220  1.00  0.00            
ATOM    888  C   LEU   110      50.490  38.990  34.340  1.00  0.00            
ATOM    889  O   LEU   110      51.700  39.260  34.400  1.00  0.00            
ATOM    890  N   VAL   111      49.850  38.440  35.370  1.00  0.00            
ATOM    891  CA  VAL   111      50.430  38.260  36.720  1.00  0.00            
ATOM    892  CB  VAL   111      50.040  39.420  37.670  1.00  0.00            
ATOM    893  CG1 VAL   111      50.610  40.750  37.200  1.00  0.00            
ATOM    894  CG2 VAL   111      48.520  39.590  37.840  1.00  0.00            
ATOM    895  C   VAL   111      50.050  36.920  37.380  1.00  0.00            
ATOM    896  O   VAL   111      49.040  36.310  37.020  1.00  0.00            
ATOM    897  N   NHE   112      50.860  36.490  38.320  1.00  0.00            
TER
ENDMDL
