# Supplementary material for: An allosteric interaction controls the activation mechanism of SHP2 tyrosine phosphatase
Source: Sci Rep. 2020 Oct 28;10:18530. doi: 10.1038/s41598-020-75409-7 (PMC7595171; doi:10.1038/s41598-020-75409-7)
Supplement: Supplementary file 1 — Supplementary Information 1. [file 41598_2020_75409_MOESM1_ESM.zip › initial_structures_pdb/NSH2_GDKQVE-pY-LDLDLD.pdb]

REMARK    THIS IS A SIMULATION BOX
CRYST1   62.131   62.131   62.131  60.00  60.00  90.00 P 1           1
MODEL        1
ATOM      1  N   MET     1      58.680  62.260   8.730  1.00  0.00            
ATOM      2  CA  MET     1      58.860  60.950   9.320  1.00  0.00            
ATOM      3  CB  MET     1      60.020  60.950  10.300  1.00  0.00            
ATOM      4  CG  MET     1      60.180  59.560  10.900  1.00  0.00            
ATOM      5  SD  MET     1      61.550  59.530  12.090  1.00  0.00            
ATOM      6  CE  MET     1      61.480  57.830  12.600  1.00  0.00            
ATOM      7  C   MET     1      57.610  60.520  10.070  1.00  0.00            
ATOM      8  O   MET     1      56.620  61.270  10.110  1.00  0.00            
ATOM      9  N   ARG     2      57.640  59.320  10.660  1.00  0.00            
ATOM     10  CA  ARG     2      56.520  58.800  11.410  1.00  0.00            
ATOM     11  CB  ARG     2      55.280  58.660  10.530  1.00  0.00            
ATOM     12  CG  ARG     2      54.130  58.100  11.350  1.00  0.00            
ATOM     13  CD  ARG     2      52.900  57.970  10.460  1.00  0.00            
ATOM     14  NE  ARG     2      51.750  57.430  11.230  1.00  0.00            
ATOM     15  CZ  ARG     2      50.550  57.210  10.690  1.00  0.00            
ATOM     16  NH1 ARG     2      50.300  57.480   9.410  1.00  0.00            
ATOM     17  NH2 ARG     2      49.600  56.730  11.460  1.00  0.00            
ATOM     18  C   ARG     2      56.840  57.420  11.970  1.00  0.00            
ATOM     19  O   ARG     2      57.950  56.900  11.770  1.00  0.00            
ATOM     20  N   ARG     3      55.880  56.830  12.680  1.00  0.00            
ATOM     21  CA  ARG     3      56.060  55.510  13.280  1.00  0.00            
ATOM     22  CB  ARG     3      57.270  55.500  14.200  1.00  0.00            
ATOM     23  CG  ARG     3      57.270  56.600  15.250  1.00  0.00            
ATOM     24  CD  ARG     3      57.650  56.060  16.610  1.00  0.00            
ATOM     25  NE  ARG     3      58.010  57.130  17.540  1.00  0.00            
ATOM     26  CZ  ARG     3      58.470  56.920  18.770  1.00  0.00            
ATOM     27  NH1 ARG     3      58.640  55.680  19.210  1.00  0.00            
ATOM     28  NH2 ARG     3      58.780  57.940  19.550  1.00  0.00            
ATOM     29  C   ARG     3      54.810  55.070  14.030  1.00  0.00            
ATOM     30  O   ARG     3      53.720  55.610  13.790  1.00  0.00            
ATOM     31  N   TRP     4      54.960  54.110  14.950  1.00  0.00            
ATOM     32  CA  TRP     4      53.800  53.470  15.570  1.00  0.00            
ATOM     33  CB  TRP     4      54.250  52.240  16.390  1.00  0.00            
ATOM     34  CG  TRP     4      55.370  52.500  17.360  1.00  0.00            
ATOM     35  CD1 TRP     4      56.690  52.230  17.180  1.00  0.00            
ATOM     36  NE1 TRP     4      57.410  52.600  18.290  1.00  0.00            
ATOM     37  CE2 TRP     4      56.550  53.110  19.230  1.00  0.00            
ATOM     38  CZ2 TRP     4      56.790  53.610  20.500  1.00  0.00            
ATOM     39  CH2 TRP     4      55.730  54.070  21.220  1.00  0.00            
ATOM     40  CZ3 TRP     4      54.440  54.040  20.700  1.00  0.00            
ATOM     41  CE3 TRP     4      54.170  53.540  19.430  1.00  0.00            
ATOM     42  CD2 TRP     4      55.250  53.070  18.670  1.00  0.00            
ATOM     43  C   TRP     4      52.970  54.390  16.460  1.00  0.00            
ATOM     44  O   TRP     4      51.860  54.040  16.860  1.00  0.00            
ATOM     45  N   PHE     5      53.500  55.570  16.790  1.00  0.00            
ATOM     46  CA  PHE     5      52.790  56.470  17.690  1.00  0.00            
ATOM     47  CB  PHE     5      53.780  57.190  18.610  1.00  0.00            
ATOM     48  CG  PHE     5      53.120  58.140  19.580  1.00  0.00            
ATOM     49  CD1 PHE     5      52.260  57.660  20.550  1.00  0.00            
ATOM     50  CE1 PHE     5      51.660  58.520  21.450  1.00  0.00            
ATOM     51  CZ  PHE     5      51.910  59.870  21.370  1.00  0.00            
ATOM     52  CE2 PHE     5      52.750  60.360  20.410  1.00  0.00            
ATOM     53  CD2 PHE     5      53.360  59.500  19.520  1.00  0.00            
ATOM     54  C   PHE     5      51.950  57.500  16.930  1.00  0.00            
ATOM     55  O   PHE     5      52.480  58.300  16.150  1.00  0.00            
ATOM     56  N   HIS     6      50.640  57.470  17.160  1.00  0.00            
ATOM     57  CA  HIS     6      49.720  58.420  16.550  1.00  0.00            
ATOM     58  CB  HIS     6      48.620  57.670  15.770  1.00  0.00            
ATOM     59  CG  HIS     6      49.130  56.770  14.680  1.00  0.00            
ATOM     60  ND1 HIS     6      48.760  56.910  13.370  1.00  0.00            
ATOM     61  CE1 HIS     6      49.360  55.980  12.650  1.00  0.00            
ATOM     62  NE2 HIS     6      50.100  55.240  13.450  1.00  0.00            
ATOM     63  CD2 HIS     6      49.970  55.700  14.740  1.00  0.00            
ATOM     64  C   HIS     6      49.070  59.330  17.590  1.00  0.00            
ATOM     65  O   HIS     6      48.080  58.950  18.210  1.00  0.00            
ATOM     66  N   PRO     7      49.640  60.520  17.780  1.00  0.00            
ATOM     67  CD  PRO     7      50.740  61.110  17.000  1.00  0.00            
ATOM     68  CG  PRO     7      50.790  62.530  17.470  1.00  0.00            
ATOM     69  CB  PRO     7      50.290  62.500  18.880  1.00  0.00            
ATOM     70  CA  PRO     7      49.190  61.430  18.850  1.00  0.00            
ATOM     71  C   PRO     7      47.820  62.070  18.610  1.00  0.00            
ATOM     72  O   PRO     7      47.240  62.610  19.540  1.00  0.00            
ATOM     73  N   ASN     8      47.330  62.020  17.370  1.00  0.00            
ATOM     74  CA  ASN     8      46.140  62.790  17.010  1.00  0.00            
ATOM     75  CB  ASN     8      46.500  63.780  15.900  1.00  0.00            
ATOM     76  CG  ASN     8      47.510  64.830  16.340  1.00  0.00            
ATOM     77  OD1 ASN     8      47.480  65.300  17.480  1.00  0.00            
ATOM     78  ND2 ASN     8      48.420  65.190  15.440  1.00  0.00            
ATOM     79  C   ASN     8      44.910  62.000  16.570  1.00  0.00            
ATOM     80  O   ASN     8      44.060  62.540  15.880  1.00  0.00            
ATOM     81  N   ILE     9      44.800  60.730  16.980  1.00  0.00            
ATOM     82  CA  ILE     9      43.650  59.930  16.570  1.00  0.00            
ATOM     83  CB  ILE     9      44.050  58.770  15.640  1.00  0.00            
ATOM     84  CG2 ILE     9      44.680  59.300  14.360  1.00  0.00            
ATOM     85  CG1 ILE     9      45.000  57.810  16.350  1.00  0.00            
ATOM     86  CD  ILE     9      45.150  56.480  15.650  1.00  0.00            
ATOM     87  C   ILE     9      42.850  59.360  17.730  1.00  0.00            
ATOM     88  O   ILE     9      43.380  59.140  18.810  1.00  0.00            
ATOM     89  N   THR    10      41.570  59.100  17.480  1.00  0.00            
ATOM     90  CA  THR    10      40.670  58.510  18.470  1.00  0.00            
ATOM     91  CB  THR    10      39.230  59.020  18.300  1.00  0.00            
ATOM     92  CG2 THR    10      39.190  60.530  18.240  1.00  0.00            
ATOM     93  OG1 THR    10      38.670  58.480  17.090  1.00  0.00            
ATOM     94  C   THR    10      40.690  57.000  18.370  1.00  0.00            
ATOM     95  O   THR    10      41.340  56.430  17.500  1.00  0.00            
ATOM     96  N   GLY    11      39.970  56.350  19.280  1.00  0.00            
ATOM     97  CA  GLY    11      39.870  54.900  19.270  1.00  0.00            
ATOM     98  C   GLY    11      39.210  54.410  18.000  1.00  0.00            
ATOM     99  O   GLY    11      39.640  53.420  17.400  1.00  0.00            
ATOM    100  N   VAL    12      38.160  55.100  17.580  1.00  0.00            
ATOM    101  CA  VAL    12      37.420  54.760  16.370  1.00  0.00            
ATOM    102  CB  VAL    12      36.140  55.600  16.250  1.00  0.00            
ATOM    103  CG1 VAL    12      35.550  55.490  14.850  1.00  0.00            
ATOM    104  CG2 VAL    12      35.130  55.180  17.310  1.00  0.00            
ATOM    105  C   VAL    12      38.290  54.960  15.140  1.00  0.00            
ATOM    106  O   VAL    12      38.350  54.110  14.260  1.00  0.00            
ATOM    107  N   GLU    13      38.990  56.100  15.090  1.00  0.00            
ATOM    108  CA  GLU    13      39.920  56.380  14.000  1.00  0.00            
ATOM    109  CB  GLU    13      40.540  57.780  14.190  1.00  0.00            
ATOM    110  CG  GLU    13      39.640  58.920  13.760  1.00  0.00            
ATOM    111  CD  GLU    13      40.230  60.270  14.110  1.00  0.00            
ATOM    112  OE1 GLU    13      40.740  60.420  15.230  1.00  0.00            
ATOM    113  OE2 GLU    13      40.180  61.190  13.260  1.00  0.00            
ATOM    114  C   GLU    13      41.020  55.340  13.930  1.00  0.00            
ATOM    115  O   GLU    13      41.450  54.950  12.840  1.00  0.00            
ATOM    116  N   ALA    14      41.480  54.870  15.090  1.00  0.00            
ATOM    117  CA  ALA    14      42.520  53.840  15.150  1.00  0.00            
ATOM    118  CB  ALA    14      42.960  53.610  16.590  1.00  0.00            
ATOM    119  C   ALA    14      42.020  52.550  14.520  1.00  0.00            
ATOM    120  O   ALA    14      42.760  51.850  13.840  1.00  0.00            
ATOM    121  N   GLU    15      40.750  52.230  14.760  1.00  0.00            
ATOM    122  CA  GLU    15      40.150  51.040  14.170  1.00  0.00            
ATOM    123  CB  GLU    15      38.750  50.780  14.780  1.00  0.00            
ATOM    124  CG  GLU    15      38.780  50.520  16.290  1.00  0.00            
ATOM    125  CD  GLU    15      37.450  49.990  16.830  1.00  0.00            
ATOM    126  OE1 GLU    15      36.480  49.900  16.040  1.00  0.00            
ATOM    127  OE2 GLU    15      37.380  49.680  18.030  1.00  0.00            
ATOM    128  C   GLU    15      40.070  51.160  12.660  1.00  0.00            
ATOM    129  O   GLU    15      40.390  50.210  11.940  1.00  0.00            
ATOM    130  N   ASN    16      39.660  52.330  12.170  1.00  0.00            
ATOM    131  CA  ASN    16      39.550  52.550  10.730  1.00  0.00            
ATOM    132  CB  ASN    16      38.940  53.930  10.450  1.00  0.00            
ATOM    133  CG  ASN    16      37.510  54.050  10.930  1.00  0.00            
ATOM    134  OD1 ASN    16      36.770  53.070  10.970  1.00  0.00            
ATOM    135  ND2 ASN    16      37.100  55.260  11.300  1.00  0.00            
ATOM    136  C   ASN    16      40.900  52.430  10.020  1.00  0.00            
ATOM    137  O   ASN    16      40.980  51.860   8.920  1.00  0.00            
ATOM    138  N   LEU    17      41.950  52.960  10.630  1.00  0.00            
ATOM    139  CA  LEU    17      43.290  52.860  10.080  1.00  0.00            
ATOM    140  CB  LEU    17      44.300  53.620  10.920  1.00  0.00            
ATOM    141  CG  LEU    17      44.480  55.100  10.620  1.00  0.00            
ATOM    142  CD1 LEU    17      45.390  55.740  11.650  1.00  0.00            
ATOM    143  CD2 LEU    17      45.050  55.260   9.220  1.00  0.00            
ATOM    144  C   LEU    17      43.740  51.410   9.950  1.00  0.00            
ATOM    145  O   LEU    17      44.120  50.950   8.880  1.00  0.00            
ATOM    146  N   LEU    18      43.680  50.700  11.070  1.00  0.00            
ATOM    147  CA  LEU    18      44.150  49.320  11.140  1.00  0.00            
ATOM    148  CB  LEU    18      44.030  48.790  12.570  1.00  0.00            
ATOM    149  CG  LEU    18      45.000  49.390  13.590  1.00  0.00            
ATOM    150  CD1 LEU    18      44.540  49.090  15.010  1.00  0.00            
ATOM    151  CD2 LEU    18      46.410  48.870  13.360  1.00  0.00            
ATOM    152  C   LEU    18      43.360  48.420  10.190  1.00  0.00            
ATOM    153  O   LEU    18      43.920  47.490   9.610  1.00  0.00            
ATOM    154  N   LEU    19      42.080  48.690  10.020  1.00  0.00            
ATOM    155  CA  LEU    19      41.240  47.830   9.180  1.00  0.00            
ATOM    156  CB  LEU    19      39.760  47.970   9.580  1.00  0.00            
ATOM    157  CG  LEU    19      39.380  47.280  10.890  1.00  0.00            
ATOM    158  CD1 LEU    19      37.950  47.610  11.290  1.00  0.00            
ATOM    159  CD2 LEU    19      39.590  45.780  10.810  1.00  0.00            
ATOM    160  C   LEU    19      41.430  48.130   7.710  1.00  0.00            
ATOM    161  O   LEU    19      41.160  47.290   6.850  1.00  0.00            
ATOM    162  N   THR    20      41.900  49.330   7.390  1.00  0.00            
ATOM    163  CA  THR    20      42.030  49.750   6.000  1.00  0.00            
ATOM    164  CB  THR    20      41.400  51.130   5.760  1.00  0.00            
ATOM    165  CG2 THR    20      39.900  51.070   5.990  1.00  0.00            
ATOM    166  OG1 THR    20      41.980  52.090   6.650  1.00  0.00            
ATOM    167  C   THR    20      43.490  49.800   5.520  1.00  0.00            
ATOM    168  O   THR    20      43.760  49.640   4.340  1.00  0.00            
ATOM    169  N   ARG    21      44.420  50.000   6.450  1.00  0.00            
ATOM    170  CA  ARG    21      45.830  50.130   6.090  1.00  0.00            
ATOM    171  CB  ARG    21      46.340  51.530   6.430  1.00  0.00            
ATOM    172  CG  ARG    21      45.780  52.640   5.550  1.00  0.00            
ATOM    173  CD  ARG    21      46.660  53.870   5.640  1.00  0.00            
ATOM    174  NE  ARG    21      47.180  54.250   4.330  1.00  0.00            
ATOM    175  CZ  ARG    21      46.500  54.980   3.450  1.00  0.00            
ATOM    176  NH1 ARG    21      45.290  55.420   3.750  1.00  0.00            
ATOM    177  NH2 ARG    21      47.040  55.280   2.280  1.00  0.00            
ATOM    178  C   ARG    21      46.700  49.100   6.780  1.00  0.00            
ATOM    179  O   ARG    21      47.910  49.050   6.550  1.00  0.00            
ATOM    180  N   GLY    22      46.110  48.260   7.620  1.00  0.00            
ATOM    181  CA  GLY    22      46.870  47.270   8.340  1.00  0.00            
ATOM    182  C   GLY    22      46.510  45.850   7.950  1.00  0.00            
ATOM    183  O   GLY    22      45.640  45.610   7.120  1.00  0.00            
ATOM    184  N   VAL    23      47.210  44.900   8.580  1.00  0.00            
ATOM    185  CA  VAL    23      46.890  43.490   8.480  1.00  0.00            
ATOM    186  CB  VAL    23      47.990  42.690   7.750  1.00  0.00            
ATOM    187  CG1 VAL    23      48.180  43.220   6.340  1.00  0.00            
ATOM    188  CG2 VAL    23      49.290  42.730   8.540  1.00  0.00            
ATOM    189  C   VAL    23      46.740  42.960   9.900  1.00  0.00            
ATOM    190  O   VAL    23      47.000  43.680  10.860  1.00  0.00            
ATOM    191  N   ASP    24      46.320  41.700  10.040  1.00  0.00            
ATOM    192  CA  ASP    24      46.300  41.070  11.350  1.00  0.00            
ATOM    193  CB  ASP    24      45.770  39.640  11.280  1.00  0.00            
ATOM    194  CG  ASP    24      44.300  39.570  10.960  1.00  0.00            
ATOM    195  OD1 ASP    24      43.580  40.560  11.220  1.00  0.00            
ATOM    196  OD2 ASP    24      43.840  38.520  10.460  1.00  0.00            
ATOM    197  C   ASP    24      47.710  41.090  11.950  1.00  0.00            
ATOM    198  O   ASP    24      48.670  40.650  11.310  1.00  0.00            
ATOM    199  N   GLY    25      47.820  41.620  13.160  1.00  0.00            
ATOM    200  CA  GLY    25      49.120  41.770  13.810  1.00  0.00            
ATOM    201  C   GLY    25      49.570  43.220  13.820  1.00  0.00            
ATOM    202  O   GLY    25      50.480  43.590  14.560  1.00  0.00            
ATOM    203  N   SER    26      48.930  44.050  13.000  1.00  0.00            
ATOM    204  CA  SER    26      49.230  45.480  12.970  1.00  0.00            
ATOM    205  CB  SER    26      48.560  46.180  11.770  1.00  0.00            
ATOM    206  OG  SER    26      49.090  45.720  10.550  1.00  0.00            
ATOM    207  C   SER    26      48.770  46.130  14.270  1.00  0.00            
ATOM    208  O   SER    26      47.760  45.750  14.850  1.00  0.00            
ATOM    209  N   PHE    27      49.510  47.140  14.720  1.00  0.00            
ATOM    210  CA  PHE    27      49.150  47.830  15.950  1.00  0.00            
ATOM    211  CB  PHE    27      49.740  47.120  17.170  1.00  0.00            
ATOM    212  CG  PHE    27      51.220  47.310  17.300  1.00  0.00            
ATOM    213  CD1 PHE    27      52.100  46.490  16.610  1.00  0.00            
ATOM    214  CE1 PHE    27      53.470  46.680  16.730  1.00  0.00            
ATOM    215  CZ  PHE    27      53.970  47.680  17.540  1.00  0.00            
ATOM    216  CE2 PHE    27      53.100  48.500  18.230  1.00  0.00            
ATOM    217  CD2 PHE    27      51.730  48.310  18.110  1.00  0.00            
ATOM    218  C   PHE    27      49.630  49.270  15.920  1.00  0.00            
ATOM    219  O   PHE    27      50.490  49.630  15.120  1.00  0.00            
ATOM    220  N   LEU    28      49.050  50.100  16.790  1.00  0.00            
ATOM    221  CA  LEU    28      49.530  51.450  16.980  1.00  0.00            
ATOM    222  CB  LEU    28      48.830  52.420  16.020  1.00  0.00            
ATOM    223  CG  LEU    28      47.310  52.520  16.050  1.00  0.00            
ATOM    224  CD1 LEU    28      46.810  53.520  17.110  1.00  0.00            
ATOM    225  CD2 LEU    28      46.770  52.880  14.680  1.00  0.00            
ATOM    226  C   LEU    28      49.310  51.900  18.430  1.00  0.00            
ATOM    227  O   LEU    28      48.590  51.230  19.180  1.00  0.00            
ATOM    228  N   ALA    29      49.910  53.010  18.790  1.00  0.00            
ATOM    229  CA  ALA    29      49.680  53.620  20.100  1.00  0.00            
ATOM    230  CB  ALA    29      50.960  53.710  20.890  1.00  0.00            
ATOM    231  C   ALA    29      49.070  54.990  19.900  1.00  0.00            
ATOM    232  O   ALA    29      49.400  55.700  18.940  1.00  0.00            
ATOM    233  N   ARG    30      48.190  55.370  20.810  1.00  0.00            
ATOM    234  CA  ARG    30      47.410  56.590  20.680  1.00  0.00            
ATOM    235  CB  ARG    30      46.140  56.330  19.890  1.00  0.00            
ATOM    236  CG  ARG    30      45.290  55.220  20.490  1.00  0.00            
ATOM    237  CD  ARG    30      43.940  55.130  19.820  1.00  0.00            
ATOM    238  NE  ARG    30      43.110  54.080  20.400  1.00  0.00            
ATOM    239  CZ  ARG    30      42.420  54.200  21.530  1.00  0.00            
ATOM    240  NH1 ARG    30      42.470  55.350  22.220  1.00  0.00            
ATOM    241  NH2 ARG    30      41.690  53.190  21.990  1.00  0.00            
ATOM    242  C   ARG    30      47.080  57.130  22.070  1.00  0.00            
ATOM    243  O   ARG    30      47.190  56.390  23.050  1.00  0.00            
ATOM    244  N   PRO    31      46.680  58.400  22.170  1.00  0.00            
ATOM    245  CD  PRO    31      46.720  59.450  21.140  1.00  0.00            
ATOM    246  CG  PRO    31      45.870  60.530  21.740  1.00  0.00            
ATOM    247  CB  PRO    31      46.080  60.430  23.210  1.00  0.00            
ATOM    248  CA  PRO    31      46.250  58.930  23.470  1.00  0.00            
ATOM    249  C   PRO    31      44.940  58.300  23.980  1.00  0.00            
ATOM    250  O   PRO    31      44.070  57.940  23.180  1.00  0.00            
ATOM    251  N   SER    32      44.820  58.170  25.290  1.00  0.00            
ATOM    252  CA  SER    32      43.660  57.540  25.910  1.00  0.00            
ATOM    253  CB  SER    32      44.040  56.890  27.230  1.00  0.00            
ATOM    254  OG  SER    32      42.910  56.390  27.910  1.00  0.00            
ATOM    255  C   SER    32      42.520  58.540  26.130  1.00  0.00            
ATOM    256  O   SER    32      42.730  59.650  26.580  1.00  0.00            
ATOM    257  N   LYS    33      41.290  58.100  25.820  1.00  0.00            
ATOM    258  CA  LYS    33      40.120  58.930  26.060  1.00  0.00            
ATOM    259  CB  LYS    33      38.960  58.490  25.140  1.00  0.00            
ATOM    260  CG  LYS    33      39.280  58.690  23.650  1.00  0.00            
ATOM    261  CD  LYS    33      38.210  58.100  22.710  1.00  0.00            
ATOM    262  CE  LYS    33      38.160  56.570  22.770  1.00  0.00            
ATOM    263  NZ  LYS    33      37.230  56.010  21.780  1.00  0.00            
ATOM    264  C   LYS    33      39.650  58.800  27.500  1.00  0.00            
ATOM    265  O   LYS    33      39.430  59.810  28.170  1.00  0.00            
ATOM    266  N   SER    34      39.510  57.570  27.970  1.00  0.00            
ATOM    267  CA  SER    34      39.040  57.320  29.340  1.00  0.00            
ATOM    268  CB  SER    34      38.820  55.820  29.560  1.00  0.00            
ATOM    269  OG  SER    34      39.970  55.070  29.210  1.00  0.00            
ATOM    270  C   SER    34      40.010  57.870  30.380  1.00  0.00            
ATOM    271  O   SER    34      39.600  58.280  31.470  1.00  0.00            
ATOM    272  N   ASN    35      41.300  57.870  30.060  1.00  0.00            
ATOM    273  CA  ASN    35      42.310  58.450  30.940  1.00  0.00            
ATOM    274  CB  ASN    35      43.200  57.350  31.520  1.00  0.00            
ATOM    275  CG  ASN    35      42.540  56.600  32.660  1.00  0.00            
ATOM    276  OD1 ASN    35      42.280  55.400  32.570  1.00  0.00            
ATOM    277  ND2 ASN    35      42.250  57.310  33.750  1.00  0.00            
ATOM    278  C   ASN    35      43.150  59.500  30.240  1.00  0.00            
ATOM    279  O   ASN    35      44.230  59.190  29.750  1.00  0.00            
ATOM    280  N   PRO    36      42.640  60.740  30.160  1.00  0.00            
ATOM    281  CD  PRO    36      41.330  61.150  30.700  1.00  0.00            
ATOM    282  CG  PRO    36      41.120  62.510  30.090  1.00  0.00            
ATOM    283  CB  PRO    36      42.480  63.060  29.890  1.00  0.00            
ATOM    284  CA  PRO    36      43.330  61.850  29.510  1.00  0.00            
ATOM    285  C   PRO    36      44.760  62.010  29.990  1.00  0.00            
ATOM    286  O   PRO    36      45.020  61.990  31.190  1.00  0.00            
ATOM    287  N   GLY    37      45.700  62.140  29.050  1.00  0.00            
ATOM    288  CA  GLY    37      47.100  62.250  29.360  1.00  0.00            
ATOM    289  C   GLY    37      47.830  60.930  29.210  1.00  0.00            
ATOM    290  O   GLY    37      49.050  60.890  29.130  1.00  0.00            
ATOM    291  N   ASP    38      47.070  59.840  29.160  1.00  0.00            
ATOM    292  CA  ASP    38      47.640  58.510  29.000  1.00  0.00            
ATOM    293  CB  ASP    38      46.920  57.500  29.900  1.00  0.00            
ATOM    294  CG  ASP    38      47.220  57.710  31.370  1.00  0.00            
ATOM    295  OD1 ASP    38      48.210  58.410  31.660  1.00  0.00            
ATOM    296  OD2 ASP    38      46.470  57.180  32.210  1.00  0.00            
ATOM    297  C   ASP    38      47.600  58.020  27.570  1.00  0.00            
ATOM    298  O   ASP    38      47.080  58.690  26.680  1.00  0.00            
ATOM    299  N   PHE    39      48.050  56.800  27.390  1.00  0.00            
ATOM    300  CA  PHE    39      48.090  56.170  26.080  1.00  0.00            
ATOM    301  CB  PHE    39      49.520  56.010  25.600  1.00  0.00            
ATOM    302  CG  PHE    39      50.240  57.280  25.560  1.00  0.00            
ATOM    303  CD1 PHE    39      49.960  58.190  24.600  1.00  0.00            
ATOM    304  CE1 PHE    39      50.570  59.380  24.580  1.00  0.00            
ATOM    305  CZ  PHE    39      51.480  59.680  25.540  1.00  0.00            
ATOM    306  CE2 PHE    39      51.760  58.790  26.530  1.00  0.00            
ATOM    307  CD2 PHE    39      51.120  57.600  26.540  1.00  0.00            
ATOM    308  C   PHE    39      47.450  54.830  26.020  1.00  0.00            
ATOM    309  O   PHE    39      47.240  54.160  27.010  1.00  0.00            
ATOM    310  N   THR    40      47.190  54.410  24.790  1.00  0.00            
ATOM    311  CA  THR    40      46.480  53.150  24.590  1.00  0.00            
ATOM    312  CB  THR    40      44.950  53.390  24.480  1.00  0.00            
ATOM    313  CG2 THR    40      44.240  52.130  23.970  1.00  0.00            
ATOM    314  OG1 THR    40      44.420  53.720  25.760  1.00  0.00            
ATOM    315  C   THR    40      46.990  52.450  23.330  1.00  0.00            
ATOM    316  O   THR    40      47.230  53.080  22.310  1.00  0.00            
ATOM    317  N   LEU    41      47.160  51.130  23.420  1.00  0.00            
ATOM    318  CA  LEU    41      47.520  50.320  22.260  1.00  0.00            
ATOM    319  CB  LEU    41      48.360  49.120  22.690  1.00  0.00            
ATOM    320  CG  LEU    41      49.770  49.390  23.220  1.00  0.00            
ATOM    321  CD1 LEU    41      50.390  48.100  23.740  1.00  0.00            
ATOM    322  CD2 LEU    41      50.630  50.000  22.130  1.00  0.00            
ATOM    323  C   LEU    41      46.280  49.840  21.520  1.00  0.00            
ATOM    324  O   LEU    41      45.370  49.260  22.120  1.00  0.00            
ATOM    325  N   SER    42      46.250  50.060  20.210  1.00  0.00            
ATOM    326  CA  SER    42      45.160  49.530  19.380  1.00  0.00            
ATOM    327  CB  SER    42      44.480  50.650  18.590  1.00  0.00            
ATOM    328  OG  SER    42      43.760  51.520  19.450  1.00  0.00            
ATOM    329  C   SER    42      45.720  48.470  18.460  1.00  0.00            
ATOM    330  O   SER    42      46.620  48.740  17.660  1.00  0.00            
ATOM    331  N   VAL    43      45.200  47.260  18.580  1.00  0.00            
ATOM    332  CA  VAL    43      45.790  46.100  17.910  1.00  0.00            
ATOM    333  CB  VAL    43      46.370  45.090  18.920  1.00  0.00            
ATOM    334  CG1 VAL    43      47.340  44.150  18.230  1.00  0.00            
ATOM    335  CG2 VAL    43      47.030  45.830  20.070  1.00  0.00            
ATOM    336  C   VAL    43      44.770  45.370  17.030  1.00  0.00            
ATOM    337  O   VAL    43      43.620  45.170  17.450  1.00  0.00            
ATOM    338  N   ARG    44      45.180  44.980  15.840  1.00  0.00            
ATOM    339  CA  ARG    44      44.310  44.200  14.970  1.00  0.00            
ATOM    340  CB  ARG    44      44.400  44.700  13.530  1.00  0.00            
ATOM    341  CG  ARG    44      43.550  43.890  12.580  1.00  0.00            
ATOM    342  CD  ARG    44      43.610  44.450  11.170  1.00  0.00            
ATOM    343  NE  ARG    44      43.280  43.430  10.190  1.00  0.00            
ATOM    344  CZ  ARG    44      43.090  43.670   8.890  1.00  0.00            
ATOM    345  NH1 ARG    44      43.190  44.910   8.430  1.00  0.00            
ATOM    346  NH2 ARG    44      42.790  42.680   8.080  1.00  0.00            
ATOM    347  C   ARG    44      44.640  42.710  15.020  1.00  0.00            
ATOM    348  O   ARG    44      45.790  42.310  14.900  1.00  0.00            
ATOM    349  N   ARG    45      43.610  41.900  15.230  1.00  0.00            
ATOM    350  CA  ARG    45      43.740  40.460  15.140  1.00  0.00            
ATOM    351  CB  ARG    45      44.210  39.850  16.470  1.00  0.00            
ATOM    352  CG  ARG    45      43.150  39.880  17.540  1.00  0.00            
ATOM    353  CD  ARG    45      43.460  38.920  18.680  1.00  0.00            
ATOM    354  NE  ARG    45      42.380  38.950  19.670  1.00  0.00            
ATOM    355  CZ  ARG    45      42.460  38.400  20.880  1.00  0.00            
ATOM    356  NH1 ARG    45      43.550  37.760  21.260  1.00  0.00            
ATOM    357  NH2 ARG    45      41.420  38.480  21.690  1.00  0.00            
ATOM    358  C   ARG    45      42.410  39.860  14.720  1.00  0.00            
ATOM    359  O   ARG    45      41.340  40.400  15.060  1.00  0.00            
ATOM    360  N   ASN    46      42.460  38.760  13.980  1.00  0.00            
ATOM    361  CA  ASN    46      41.250  38.080  13.500  1.00  0.00            
ATOM    362  CB  ASN    46      40.530  37.410  14.670  1.00  0.00            
ATOM    363  CG  ASN    46      41.400  36.440  15.420  1.00  0.00            
ATOM    364  OD1 ASN    46      42.220  35.720  14.840  1.00  0.00            
ATOM    365  ND2 ASN    46      41.250  36.410  16.750  1.00  0.00            
ATOM    366  C   ASN    46      40.300  39.010  12.770  1.00  0.00            
ATOM    367  O   ASN    46      39.080  38.850  12.850  1.00  0.00            
ATOM    368  N   GLY    47      40.850  40.000  12.050  1.00  0.00            
ATOM    369  CA  GLY    47      40.040  40.920  11.280  1.00  0.00            
ATOM    370  C   GLY    47      39.360  42.000  12.100  1.00  0.00            
ATOM    371  O   GLY    47      38.600  42.800  11.550  1.00  0.00            
ATOM    372  N   ALA    48      39.600  42.030  13.400  1.00  0.00            
ATOM    373  CA  ALA    48      38.970  43.020  14.270  1.00  0.00            
ATOM    374  CB  ALA    48      37.960  42.360  15.190  1.00  0.00            
ATOM    375  C   ALA    48      40.020  43.770  15.080  1.00  0.00            
ATOM    376  O   ALA    48      41.150  43.310  15.230  1.00  0.00            
ATOM    377  N   VAL    49      39.640  44.930  15.610  1.00  0.00            
ATOM    378  CA  VAL    49      40.570  45.770  16.350  1.00  0.00            
ATOM    379  CB  VAL    49      40.510  47.230  15.900  1.00  0.00            
ATOM    380  CG1 VAL    49      41.430  48.090  16.750  1.00  0.00            
ATOM    381  CG2 VAL    49      40.880  47.330  14.420  1.00  0.00            
ATOM    382  C   VAL    49      40.310  45.710  17.860  1.00  0.00            
ATOM    383  O   VAL    49      39.180  45.840  18.310  1.00  0.00            
ATOM    384  N   THR    50      41.380  45.510  18.620  1.00  0.00            
ATOM    385  CA  THR    50      41.270  45.390  20.060  1.00  0.00            
ATOM    386  CB  THR    50      41.770  44.010  20.530  1.00  0.00            
ATOM    387  CG2 THR    50      43.280  44.000  20.710  1.00  0.00            
ATOM    388  OG1 THR    50      41.120  43.660  21.750  1.00  0.00            
ATOM    389  C   THR    50      42.080  46.530  20.700  1.00  0.00            
ATOM    390  O   THR    50      42.990  47.070  20.070  1.00  0.00            
ATOM    391  N   HIS    51      41.750  46.910  21.940  1.00  0.00            
ATOM    392  CA  HIS    51      42.390  48.080  22.560  1.00  0.00            
ATOM    393  CB  HIS    51      41.410  49.250  22.630  1.00  0.00            
ATOM    394  CG  HIS    51      40.850  49.660  21.300  1.00  0.00            
ATOM    395  ND1 HIS    51      41.490  50.570  20.480  1.00  0.00            
ATOM    396  CE1 HIS    51      40.760  50.760  19.390  1.00  0.00            
ATOM    397  NE2 HIS    51      39.680  50.010  19.470  1.00  0.00            
ATOM    398  CD2 HIS    51      39.710  49.310  20.670  1.00  0.00            
ATOM    399  C   HIS    51      42.920  47.800  23.960  1.00  0.00            
ATOM    400  O   HIS    51      42.150  47.400  24.850  1.00  0.00            
ATOM    401  N   ILE    52      44.210  48.040  24.180  1.00  0.00            
ATOM    402  CA  ILE    52      44.850  47.760  25.460  1.00  0.00            
ATOM    403  CB  ILE    52      46.050  46.810  25.280  1.00  0.00            
ATOM    404  CG2 ILE    52      46.690  46.480  26.630  1.00  0.00            
ATOM    405  CG1 ILE    52      45.620  45.530  24.560  1.00  0.00            
ATOM    406  CD  ILE    52      46.760  44.790  23.880  1.00  0.00            
ATOM    407  C   ILE    52      45.340  49.030  26.170  1.00  0.00            
ATOM    408  O   ILE    52      46.080  49.830  25.600  1.00  0.00            
ATOM    409  N   LYS    53      44.940  49.180  27.430  1.00  0.00            
ATOM    410  CA  LYS    53      45.290  50.350  28.210  1.00  0.00            
ATOM    411  CB  LYS    53      44.360  50.470  29.420  1.00  0.00            
ATOM    412  CG  LYS    53      43.040  51.160  29.110  1.00  0.00            
ATOM    413  CD  LYS    53      43.310  52.580  28.630  1.00  0.00            
ATOM    414  CE  LYS    53      44.100  53.350  29.670  1.00  0.00            
ATOM    415  NZ  LYS    53      44.940  54.410  29.060  1.00  0.00            
ATOM    416  C   LYS    53      46.740  50.350  28.690  1.00  0.00            
ATOM    417  O   LYS    53      47.260  49.330  29.150  1.00  0.00            
ATOM    418  N   ILE    54      47.390  51.500  28.570  1.00  0.00            
ATOM    419  CA  ILE    54      48.770  51.670  29.040  1.00  0.00            
ATOM    420  CB  ILE    54      49.670  52.290  27.950  1.00  0.00            
ATOM    421  CG2 ILE    54      51.080  52.490  28.490  1.00  0.00            
ATOM    422  CG1 ILE    54      49.690  51.400  26.710  1.00  0.00            
ATOM    423  CD  ILE    54      50.390  52.050  25.540  1.00  0.00            
ATOM    424  C   ILE    54      48.810  52.550  30.280  1.00  0.00            
ATOM    425  O   ILE    54      48.430  53.710  30.230  1.00  0.00            
ATOM    426  N   GLN    55      49.270  51.990  31.390  1.00  0.00            
ATOM    427  CA  GLN    55      49.390  52.770  32.620  1.00  0.00            
ATOM    428  CB  GLN    55      49.280  51.870  33.850  1.00  0.00            
ATOM    429  CG  GLN    55      49.270  52.640  35.170  1.00  0.00            
ATOM    430  CD  GLN    55      49.270  51.750  36.400  1.00  0.00            
ATOM    431  OE1 GLN    55      49.680  50.590  36.350  1.00  0.00            
ATOM    432  NE2 GLN    55      48.810  52.290  37.510  1.00  0.00            
ATOM    433  C   GLN    55      50.690  53.550  32.670  1.00  0.00            
ATOM    434  O   GLN    55      51.760  53.010  32.380  1.00  0.00            
ATOM    435  N   ASN    56      50.570  54.830  33.010  1.00  0.00            
ATOM    436  CA  ASN    56      51.740  55.680  33.240  1.00  0.00            
ATOM    437  CB  ASN    56      51.770  56.840  32.230  1.00  0.00            
ATOM    438  CG  ASN    56      52.980  57.740  32.400  1.00  0.00            
ATOM    439  OD1 ASN    56      53.880  57.470  33.200  1.00  0.00            
ATOM    440  ND2 ASN    56      53.030  58.820  31.630  1.00  0.00            
ATOM    441  C   ASN    56      51.680  56.220  34.660  1.00  0.00            
ATOM    442  O   ASN    56      50.930  57.140  34.950  1.00  0.00            
ATOM    443  N   THR    57      52.490  55.640  35.550  1.00  0.00            
ATOM    444  CA  THR    57      52.450  56.000  36.960  1.00  0.00            
ATOM    445  CB  THR    57      52.870  54.820  37.860  1.00  0.00            
ATOM    446  CG2 THR    57      52.000  53.600  37.590  1.00  0.00            
ATOM    447  OG1 THR    57      54.250  54.500  37.590  1.00  0.00            
ATOM    448  C   THR    57      53.360  57.190  37.270  1.00  0.00            
ATOM    449  O   THR    57      53.250  57.780  38.340  1.00  0.00            
ATOM    450  N   GLY    58      54.230  57.530  36.340  1.00  0.00            
ATOM    451  CA  GLY    58      55.240  58.540  36.570  1.00  0.00            
ATOM    452  C   GLY    58      56.550  57.920  37.020  1.00  0.00            
ATOM    453  O   GLY    58      57.610  58.540  36.950  1.00  0.00            
ATOM    454  N   ASP    59      56.470  56.670  37.480  1.00  0.00            
ATOM    455  CA  ASP    59      57.650  55.920  37.900  1.00  0.00            
ATOM    456  CB  ASP    59      57.450  55.350  39.310  1.00  0.00            
ATOM    457  CG  ASP    59      57.360  56.440  40.370  1.00  0.00            
ATOM    458  OD1 ASP    59      58.060  57.470  40.250  1.00  0.00            
ATOM    459  OD2 ASP    59      56.570  56.270  41.330  1.00  0.00            
ATOM    460  C   ASP    59      57.960  54.790  36.920  1.00  0.00            
ATOM    461  O   ASP    59      59.060  54.230  36.930  1.00  0.00            
ATOM    462  N   TYR    60      56.980  54.460  36.090  1.00  0.00            
ATOM    463  CA  TYR    60      57.120  53.400  35.090  1.00  0.00            
ATOM    464  CB  TYR    60      57.340  52.030  35.760  1.00  0.00            
ATOM    465  CG  TYR    60      56.190  51.570  36.630  1.00  0.00            
ATOM    466  CD1 TYR    60      56.150  51.880  37.990  1.00  0.00            
ATOM    467  CE1 TYR    60      55.100  51.450  38.780  1.00  0.00            
ATOM    468  CZ  TYR    60      54.070  50.700  38.230  1.00  0.00            
ATOM    469  OH  TYR    60      53.030  50.270  39.020  1.00  0.00            
ATOM    470  CE2 TYR    60      54.090  50.370  36.900  1.00  0.00            
ATOM    471  CD2 TYR    60      55.160  50.810  36.100  1.00  0.00            
ATOM    472  C   TYR    60      55.900  53.330  34.190  1.00  0.00            
ATOM    473  O   TYR    60      54.860  53.950  34.470  1.00  0.00            
ATOM    474  N   TYR    61      56.020  52.570  33.100  1.00  0.00            
ATOM    475  CA  TYR    61      54.900  52.250  32.230  1.00  0.00            
ATOM    476  CB  TYR    61      55.180  52.620  30.780  1.00  0.00            
ATOM    477  CG  TYR    61      55.350  54.110  30.540  1.00  0.00            
ATOM    478  CD1 TYR    61      56.580  54.730  30.750  1.00  0.00            
ATOM    479  CE1 TYR    61      56.750  56.080  30.510  1.00  0.00            
ATOM    480  CZ  TYR    61      55.670  56.830  30.070  1.00  0.00            
ATOM    481  OH  TYR    61      55.830  58.180  29.840  1.00  0.00            
ATOM    482  CE2 TYR    61      54.440  56.240  29.840  1.00  0.00            
ATOM    483  CD2 TYR    61      54.290  54.880  30.070  1.00  0.00            
ATOM    484  C   TYR    61      54.610  50.760  32.320  1.00  0.00            
ATOM    485  O   TYR    61      55.550  49.950  32.360  1.00  0.00            
ATOM    486  N   ASP    62      53.330  50.380  32.350  1.00  0.00            
ATOM    487  CA  ASP    62      52.960  48.980  32.200  1.00  0.00            
ATOM    488  CB  ASP    62      53.080  48.220  33.520  1.00  0.00            
ATOM    489  CG  ASP    62      51.950  48.510  34.500  1.00  0.00            
ATOM    490  OD1 ASP    62      51.240  49.520  34.340  1.00  0.00            
ATOM    491  OD2 ASP    62      51.790  47.730  35.470  1.00  0.00            
ATOM    492  C   ASP    62      51.540  48.870  31.620  1.00  0.00            
ATOM    493  O   ASP    62      50.960  49.870  31.190  1.00  0.00            
ATOM    494  N   LEU    63      50.990  47.660  31.590  1.00  0.00            
ATOM    495  CA  LEU    63      49.630  47.460  31.130  1.00  0.00            
ATOM    496  CB  LEU    63      49.570  46.360  30.070  1.00  0.00            
ATOM    497  CG  LEU    63      50.540  46.460  28.890  1.00  0.00            
ATOM    498  CD1 LEU    63      50.470  45.220  28.010  1.00  0.00            
ATOM    499  CD2 LEU    63      50.280  47.720  28.080  1.00  0.00            
ATOM    500  C   LEU    63      48.730  47.130  32.310  1.00  0.00            
ATOM    501  O   LEU    63      47.930  46.200  32.240  1.00  0.00            
ATOM    502  N   TYR    64      48.860  47.920  33.370  1.00  0.00            
ATOM    503  CA  TYR    64      48.200  47.650  34.650  1.00  0.00            
ATOM    504  CB  TYR    64      46.690  47.910  34.560  1.00  0.00            
ATOM    505  CG  TYR    64      46.360  49.380  34.400  1.00  0.00            
ATOM    506  CD1 TYR    64      46.200  49.950  33.140  1.00  0.00            
ATOM    507  CE1 TYR    64      45.910  51.290  32.990  1.00  0.00            
ATOM    508  CZ  TYR    64      45.760  52.090  34.100  1.00  0.00            
ATOM    509  OH  TYR    64      45.460  53.420  33.950  1.00  0.00            
ATOM    510  CE2 TYR    64      45.910  51.550  35.360  1.00  0.00            
ATOM    511  CD2 TYR    64      46.210  50.210  35.510  1.00  0.00            
ATOM    512  C   TYR    64      48.480  46.210  35.070  1.00  0.00            
ATOM    513  O   TYR    64      47.560  45.470  35.430  1.00  0.00            
ATOM    514  N   GLY    65      49.760  45.840  35.020  1.00  0.00            
ATOM    515  CA  GLY    65      50.180  44.490  35.290  1.00  0.00            
ATOM    516  C   GLY    65      51.330  44.100  34.370  1.00  0.00            
ATOM    517  O   GLY    65      51.620  44.810  33.410  1.00  0.00            
ATOM    518  N   GLY    66      51.990  42.990  34.680  1.00  0.00            
ATOM    519  CA  GLY    66      53.100  42.530  33.870  1.00  0.00            
ATOM    520  C   GLY    66      54.370  43.300  34.100  1.00  0.00            
ATOM    521  O   GLY    66      54.540  43.970  35.120  1.00  0.00            
ATOM    522  N   GLU    67      55.290  43.200  33.140  1.00  0.00            
ATOM    523  CA  GLU    67      56.600  43.840  33.260  1.00  0.00            
ATOM    524  CB  GLU    67      57.510  43.390  32.110  1.00  0.00            
ATOM    525  CG  GLU    67      58.980  43.740  32.310  1.00  0.00            
ATOM    526  CD  GLU    67      59.630  42.920  33.410  1.00  0.00            
ATOM    527  OE1 GLU    67      59.040  41.900  33.830  1.00  0.00            
ATOM    528  OE2 GLU    67      60.750  43.280  33.850  1.00  0.00            
ATOM    529  C   GLU    67      56.480  45.360  33.280  1.00  0.00            
ATOM    530  O   GLU    67      55.580  45.940  32.660  1.00  0.00            
ATOM    531  N   LYS    68      57.390  46.030  33.990  1.00  0.00            
ATOM    532  CA  LYS    68      57.390  47.490  34.060  1.00  0.00            
ATOM    533  CB  LYS    68      57.590  47.950  35.520  1.00  0.00            
ATOM    534  CG  LYS    68      56.710  47.230  36.530  1.00  0.00            
ATOM    535  CD  LYS    68      56.660  47.970  37.860  1.00  0.00            
ATOM    536  CE  LYS    68      56.050  47.130  38.980  1.00  0.00            
ATOM    537  NZ  LYS    68      54.840  46.400  38.550  1.00  0.00            
ATOM    538  C   LYS    68      58.480  48.070  33.170  1.00  0.00            
ATOM    539  O   LYS    68      59.530  47.460  32.990  1.00  0.00            
ATOM    540  N   PHE    69      58.220  49.240  32.610  1.00  0.00            
ATOM    541  CA  PHE    69      59.140  49.880  31.670  1.00  0.00            
ATOM    542  CB  PHE    69      58.660  49.710  30.240  1.00  0.00            
ATOM    543  CG  PHE    69      58.290  48.300  29.890  1.00  0.00            
ATOM    544  CD1 PHE    69      57.000  47.840  30.070  1.00  0.00            
ATOM    545  CE1 PHE    69      56.670  46.530  29.770  1.00  0.00            
ATOM    546  CZ  PHE    69      57.640  45.670  29.290  1.00  0.00            
ATOM    547  CE2 PHE    69      58.940  46.120  29.110  1.00  0.00            
ATOM    548  CD2 PHE    69      59.260  47.430  29.410  1.00  0.00            
ATOM    549  C   PHE    69      59.340  51.360  31.960  1.00  0.00            
ATOM    550  O   PHE    69      58.420  52.050  32.410  1.00  0.00            
ATOM    551  N   ALA    70      60.540  51.860  31.680  1.00  0.00            
ATOM    552  CA  ALA    70      60.880  53.250  31.910  1.00  0.00            
ATOM    553  CB  ALA    70      62.390  53.430  31.910  1.00  0.00            
ATOM    554  C   ALA    70      60.230  54.160  30.860  1.00  0.00            
ATOM    555  O   ALA    70      59.840  55.300  31.180  1.00  0.00            
ATOM    556  N   THR    71      60.120  53.680  29.640  1.00  0.00            
ATOM    557  CA  THR    71      59.560  54.480  28.550  1.00  0.00            
ATOM    558  CB  THR    71      60.640  54.910  27.530  1.00  0.00            
ATOM    559  CG2 THR    71      61.740  55.730  28.200  1.00  0.00            
ATOM    560  OG1 THR    71      61.210  53.750  26.920  1.00  0.00            
ATOM    561  C   THR    71      58.480  53.750  27.790  1.00  0.00            
ATOM    562  O   THR    71      58.420  52.520  27.780  1.00  0.00            
ATOM    563  N   LEU    72      57.630  54.510  27.110  1.00  0.00            
ATOM    564  CA  LEU    72      56.570  53.930  26.290  1.00  0.00            
ATOM    565  CB  LEU    72      55.680  55.040  25.720  1.00  0.00            
ATOM    566  CG  LEU    72      54.490  54.540  24.890  1.00  0.00            
ATOM    567  CD1 LEU    72      53.660  53.580  25.720  1.00  0.00            
ATOM    568  CD2 LEU    72      53.660  55.720  24.410  1.00  0.00            
ATOM    569  C   LEU    72      57.150  53.100  25.150  1.00  0.00            
ATOM    570  O   LEU    72      56.680  51.990  24.890  1.00  0.00            
ATOM    571  N   ALA    73      58.190  53.630  24.500  1.00  0.00            
ATOM    572  CA  ALA    73      58.810  52.970  23.360  1.00  0.00            
ATOM    573  CB  ALA    73      59.890  53.860  22.760  1.00  0.00            
ATOM    574  C   ALA    73      59.400  51.610  23.730  1.00  0.00            
ATOM    575  O   ALA    73      59.330  50.670  22.950  1.00  0.00            
ATOM    576  N   GLU    74      59.970  51.500  24.920  1.00  0.00            
ATOM    577  CA  GLU    74      60.570  50.250  25.370  1.00  0.00            
ATOM    578  CB  GLU    74      61.450  50.510  26.580  1.00  0.00            
ATOM    579  CG  GLU    74      61.670  49.330  27.480  1.00  0.00            
ATOM    580  CD  GLU    74      62.630  49.670  28.580  1.00  0.00            
ATOM    581  OE1 GLU    74      63.810  49.300  28.460  1.00  0.00            
ATOM    582  OE2 GLU    74      62.210  50.330  29.570  1.00  0.00            
ATOM    583  C   GLU    74      59.500  49.220  25.690  1.00  0.00            
ATOM    584  O   GLU    74      59.670  48.020  25.460  1.00  0.00            
ATOM    585  N   LEU    75      58.380  49.690  26.240  1.00  0.00            
ATOM    586  CA  LEU    75      57.240  48.810  26.490  1.00  0.00            
ATOM    587  CB  LEU    75      56.090  49.600  27.130  1.00  0.00            
ATOM    588  CG  LEU    75      54.750  48.880  27.400  1.00  0.00            
ATOM    589  CD1 LEU    75      54.040  49.560  28.560  1.00  0.00            
ATOM    590  CD2 LEU    75      53.830  48.850  26.180  1.00  0.00            
ATOM    591  C   LEU    75      56.800  48.190  25.160  1.00  0.00            
ATOM    592  O   LEU    75      56.630  46.970  25.080  1.00  0.00            
ATOM    593  N   VAL    76      56.630  49.030  24.150  1.00  0.00            
ATOM    594  CA  VAL    76      56.200  48.560  22.840  1.00  0.00            
ATOM    595  CB  VAL    76      55.970  49.740  21.870  1.00  0.00            
ATOM    596  CG1 VAL    76      55.770  49.240  20.440  1.00  0.00            
ATOM    597  CG2 VAL    76      54.780  50.560  22.330  1.00  0.00            
ATOM    598  C   VAL    76      57.240  47.610  22.250  1.00  0.00            
ATOM    599  O   VAL    76      56.890  46.540  21.730  1.00  0.00            
ATOM    600  N   GLN    77      58.510  47.980  22.360  1.00  0.00            
ATOM    601  CA  GLN    77      59.610  47.160  21.890  1.00  0.00            
ATOM    602  CB  GLN    77      60.940  47.840  22.170  1.00  0.00            
ATOM    603  CG  GLN    77      62.160  47.120  21.600  1.00  0.00            
ATOM    604  CD  GLN    77      62.150  47.090  20.090  1.00  0.00            
ATOM    605  OE1 GLN    77      62.130  48.120  19.430  1.00  0.00            
ATOM    606  NE2 GLN    77      62.180  45.890  19.530  1.00  0.00            
ATOM    607  C   GLN    77      59.570  45.780  22.530  1.00  0.00            
ATOM    608  O   GLN    77      59.700  44.750  21.850  1.00  0.00            
ATOM    609  N   TYR    78      59.370  45.750  23.840  1.00  0.00            
ATOM    610  CA  TYR    78      59.340  44.500  24.590  1.00  0.00            
ATOM    611  CB  TYR    78      59.150  44.770  26.080  1.00  0.00            
ATOM    612  CG  TYR    78      58.980  43.530  26.950  1.00  0.00            
ATOM    613  CD1 TYR    78      60.070  42.930  27.560  1.00  0.00            
ATOM    614  CE1 TYR    78      59.920  41.810  28.350  1.00  0.00            
ATOM    615  CZ  TYR    78      58.660  41.260  28.530  1.00  0.00            
ATOM    616  OH  TYR    78      58.500  40.140  29.310  1.00  0.00            
ATOM    617  CE2 TYR    78      57.560  41.840  27.930  1.00  0.00            
ATOM    618  CD2 TYR    78      57.720  42.960  27.140  1.00  0.00            
ATOM    619  C   TYR    78      58.250  43.550  24.100  1.00  0.00            
ATOM    620  O   TYR    78      58.470  42.340  23.940  1.00  0.00            
ATOM    621  N   TYR    79      57.050  44.090  23.890  1.00  0.00            
ATOM    622  CA  TYR    79      55.920  43.230  23.520  1.00  0.00            
ATOM    623  CB  TYR    79      54.610  43.930  23.870  1.00  0.00            
ATOM    624  CG  TYR    79      54.300  43.810  25.350  1.00  0.00            
ATOM    625  CD1 TYR    79      54.020  42.560  25.910  1.00  0.00            
ATOM    626  CE1 TYR    79      53.750  42.430  27.260  1.00  0.00            
ATOM    627  CZ  TYR    79      53.760  43.550  28.070  1.00  0.00            
ATOM    628  OH  TYR    79      53.490  43.420  29.410  1.00  0.00            
ATOM    629  CE2 TYR    79      54.040  44.790  27.530  1.00  0.00            
ATOM    630  CD2 TYR    79      54.320  44.910  26.180  1.00  0.00            
ATOM    631  C   TYR    79      55.970  42.840  22.040  1.00  0.00            
ATOM    632  O   TYR    79      55.350  41.860  21.650  1.00  0.00            
ATOM    633  N   MET    80      56.720  43.580  21.240  1.00  0.00            
ATOM    634  CA  MET    80      57.000  43.160  19.880  1.00  0.00            
ATOM    635  CB  MET    80      57.580  44.320  19.050  1.00  0.00            
ATOM    636  CG  MET    80      56.570  45.360  18.610  1.00  0.00            
ATOM    637  SD  MET    80      57.320  46.570  17.510  1.00  0.00            
ATOM    638  CE  MET    80      57.940  45.510  16.210  1.00  0.00            
ATOM    639  C   MET    80      57.960  41.980  19.860  1.00  0.00            
ATOM    640  O   MET    80      57.930  41.160  18.950  1.00  0.00            
ATOM    641  N   GLU    81      58.820  41.920  20.860  1.00  0.00            
ATOM    642  CA  GLU    81      59.850  40.880  20.930  1.00  0.00            
ATOM    643  CB  GLU    81      61.130  41.440  21.560  1.00  0.00            
ATOM    644  CG  GLU    81      61.810  42.500  20.730  1.00  0.00            
ATOM    645  CD  GLU    81      63.110  42.980  21.350  1.00  0.00            
ATOM    646  OE1 GLU    81      63.380  42.610  22.500  1.00  0.00            
ATOM    647  OE2 GLU    81      63.840  43.730  20.680  1.00  0.00            
ATOM    648  C   GLU    81      59.380  39.660  21.720  1.00  0.00            
ATOM    649  O   GLU    81      59.970  38.590  21.640  1.00  0.00            
ATOM    650  N   HIS    82      58.300  39.830  22.490  1.00  0.00            
ATOM    651  CA  HIS    82      57.750  38.740  23.290  1.00  0.00            
ATOM    652  CB  HIS    82      57.960  39.030  24.780  1.00  0.00            
ATOM    653  CG  HIS    82      59.380  39.370  25.140  1.00  0.00            
ATOM    654  ND1 HIS    82      59.960  40.570  24.810  1.00  0.00            
ATOM    655  CE1 HIS    82      61.200  40.600  25.260  1.00  0.00            
ATOM    656  NE2 HIS    82      61.440  39.460  25.880  1.00  0.00            
ATOM    657  CD2 HIS    82      60.320  38.670  25.810  1.00  0.00            
ATOM    658  C   HIS    82      56.260  38.560  22.980  1.00  0.00            
ATOM    659  O   HIS    82      55.400  39.020  23.730  1.00  0.00            
ATOM    660  N   HIS    83      55.980  37.890  21.860  1.00  0.00            
ATOM    661  CA  HIS    83      54.610  37.750  21.360  1.00  0.00            
ATOM    662  CB  HIS    83      54.620  37.170  19.950  1.00  0.00            
ATOM    663  CG  HIS    83      55.070  38.140  18.900  1.00  0.00            
ATOM    664  ND1 HIS    83      55.240  37.770  17.580  1.00  0.00            
ATOM    665  CE1 HIS    83      55.630  38.830  16.880  1.00  0.00            
ATOM    666  NE2 HIS    83      55.730  39.860  17.700  1.00  0.00            
ATOM    667  CD2 HIS    83      55.390  39.450  18.960  1.00  0.00            
ATOM    668  C   HIS    83      53.700  36.920  22.250  1.00  0.00            
ATOM    669  O   HIS    83      52.490  36.930  22.070  1.00  0.00            
ATOM    670  N   GLY    84      54.270  36.190  23.200  1.00  0.00            
ATOM    671  CA  GLY    84      53.480  35.320  24.060  1.00  0.00            
ATOM    672  C   GLY    84      53.140  35.910  25.420  1.00  0.00            
ATOM    673  O   GLY    84      52.460  35.270  26.220  1.00  0.00            
ATOM    674  N   GLN    85      53.580  37.140  25.660  1.00  0.00            
ATOM    675  CA  GLN    85      53.480  37.730  27.000  1.00  0.00            
ATOM    676  CB  GLN    85      54.650  38.680  27.240  1.00  0.00            
ATOM    677  CG  GLN    85      55.940  37.980  27.620  1.00  0.00            
ATOM    678  CD  GLN    85      55.710  36.840  28.600  1.00  0.00            
ATOM    679  OE1 GLN    85      55.340  37.060  29.740  1.00  0.00            
ATOM    680  NE2 GLN    85      55.910  35.610  28.130  1.00  0.00            
ATOM    681  C   GLN    85      52.160  38.480  27.230  1.00  0.00            
ATOM    682  O   GLN    85      51.770  38.700  28.380  1.00  0.00            
ATOM    683  N   LEU    86      51.490  38.870  26.160  1.00  0.00            
ATOM    684  CA  LEU    86      50.270  39.670  26.310  1.00  0.00            
ATOM    685  CB  LEU    86      50.310  40.870  25.370  1.00  0.00            
ATOM    686  CG  LEU    86      49.610  42.160  25.800  1.00  0.00            
ATOM    687  CD1 LEU    86      49.940  43.280  24.820  1.00  0.00            
ATOM    688  CD2 LEU    86      48.110  41.990  25.900  1.00  0.00            
ATOM    689  C   LEU    86      49.030  38.810  26.070  1.00  0.00            
ATOM    690  O   LEU    86      48.650  38.570  24.920  1.00  0.00            
ATOM    691  N   LYS    87      48.420  38.350  27.150  1.00  0.00            
ATOM    692  CA  LYS    87      47.240  37.490  27.090  1.00  0.00            
ATOM    693  CB  LYS    87      47.530  36.130  27.740  1.00  0.00            
ATOM    694  CG  LYS    87      47.230  34.930  26.860  1.00  0.00            
ATOM    695  CD  LYS    87      47.700  33.630  27.540  1.00  0.00            
ATOM    696  CE  LYS    87      46.760  32.470  27.230  1.00  0.00            
ATOM    697  NZ  LYS    87      46.230  32.520  25.840  1.00  0.00            
ATOM    698  C   LYS    87      46.050  38.120  27.820  1.00  0.00            
ATOM    699  O   LYS    87      46.220  38.740  28.860  1.00  0.00            
ATOM    700  N   GLU    88      44.860  37.950  27.250  1.00  0.00            
ATOM    701  CA  GLU    88      43.650  38.260  28.020  1.00  0.00            
ATOM    702  CB  GLU    88      42.470  38.550  27.100  1.00  0.00            
ATOM    703  CG  GLU    88      42.410  37.710  25.850  1.00  0.00            
ATOM    704  CD  GLU    88      41.150  37.950  25.050  1.00  0.00            
ATOM    705  OE1 GLU    88      40.080  38.130  25.660  1.00  0.00            
ATOM    706  OE2 GLU    88      41.220  37.980  23.800  1.00  0.00            
ATOM    707  C   GLU    88      43.380  37.050  28.900  1.00  0.00            
ATOM    708  O   GLU    88      44.050  36.020  28.780  1.00  0.00            
ATOM    709  N   LYS    89      42.410  37.160  29.810  1.00  0.00            
ATOM    710  CA  LYS    89      42.180  36.080  30.750  1.00  0.00            
ATOM    711  CB  LYS    89      41.640  36.640  32.070  1.00  0.00            
ATOM    712  CG  LYS    89      40.130  36.610  32.250  1.00  0.00            
ATOM    713  CD  LYS    89      39.790  36.480  33.720  1.00  0.00            
ATOM    714  CE  LYS    89      40.600  35.370  34.380  1.00  0.00            
ATOM    715  NZ  LYS    89      40.380  35.300  35.850  1.00  0.00            
ATOM    716  C   LYS    89      41.260  35.010  30.180  1.00  0.00            
ATOM    717  O   LYS    89      40.890  34.050  30.870  1.00  0.00            
ATOM    718  N   ASN    90      40.920  35.150  28.900  1.00  0.00            
ATOM    719  CA  ASN    90      40.090  34.160  28.200  1.00  0.00            
ATOM    720  CB  ASN    90      39.950  34.540  26.710  1.00  0.00            
ATOM    721  CG  ASN    90      38.600  35.130  26.390  1.00  0.00            
ATOM    722  OD1 ASN    90      37.560  34.590  26.770  1.00  0.00            
ATOM    723  ND2 ASN    90      38.610  36.250  25.690  1.00  0.00            
ATOM    724  C   ASN    90      40.560  32.690  28.310  1.00  0.00            
ATOM    725  O   ASN    90      39.750  31.840  28.670  1.00  0.00            
ATOM    726  N   GLY    91      41.820  32.370  28.010  1.00  0.00            
ATOM    727  CA  GLY    91      42.860  33.270  27.560  1.00  0.00            
ATOM    728  C   GLY    91      43.090  33.210  26.060  1.00  0.00            
ATOM    729  O   GLY    91      42.900  32.160  25.420  1.00  0.00            
ATOM    730  N   ASP    92      43.480  34.340  25.480  1.00  0.00            
ATOM    731  CA  ASP    92      43.870  34.420  24.080  1.00  0.00            
ATOM    732  CB  ASP    92      42.720  34.900  23.190  1.00  0.00            
ATOM    733  CG  ASP    92      41.650  33.840  22.980  1.00  0.00            
ATOM    734  OD1 ASP    92      40.460  34.190  23.000  1.00  0.00            
ATOM    735  OD2 ASP    92      42.010  32.670  22.770  1.00  0.00            
ATOM    736  C   ASP    92      45.040  35.390  23.980  1.00  0.00            
ATOM    737  O   ASP    92      45.090  36.380  24.710  1.00  0.00            
ATOM    738  N   VAL    93      45.990  35.120  23.090  1.00  0.00            
ATOM    739  CA  VAL    93      47.150  35.990  22.970  1.00  0.00            
ATOM    740  CB  VAL    93      48.410  35.200  22.560  1.00  0.00            
ATOM    741  CG1 VAL    93      48.430  34.910  21.050  1.00  0.00            
ATOM    742  CG2 VAL    93      49.660  35.940  22.970  1.00  0.00            
ATOM    743  C   VAL    93      46.880  37.140  21.990  1.00  0.00            
ATOM    744  O   VAL    93      46.210  36.970  20.980  1.00  0.00            
ATOM    745  N   ILE    94      47.390  38.310  22.340  1.00  0.00            
ATOM    746  CA  ILE    94      47.300  39.490  21.470  1.00  0.00            
ATOM    747  CB  ILE    94      46.620  40.680  22.150  1.00  0.00            
ATOM    748  CG2 ILE    94      46.400  41.810  21.160  1.00  0.00            
ATOM    749  CG1 ILE    94      45.300  40.280  22.820  1.00  0.00            
ATOM    750  CD  ILE    94      45.430  39.920  24.280  1.00  0.00            
ATOM    751  C   ILE    94      48.700  39.880  21.050  1.00  0.00            
ATOM    752  O   ILE    94      49.470  40.410  21.830  1.00  0.00            
ATOM    753  N   GLU    95      49.020  39.620  19.780  1.00  0.00            
ATOM    754  CA  GLU    95      50.380  39.820  19.300  1.00  0.00            
ATOM    755  CB  GLU    95      50.760  38.720  18.310  1.00  0.00            
ATOM    756  CG  GLU    95      50.840  37.350  18.930  1.00  0.00            
ATOM    757  CD  GLU    95      50.770  36.230  17.910  1.00  0.00            
ATOM    758  OE1 GLU    95      49.650  35.770  17.600  1.00  0.00            
ATOM    759  OE2 GLU    95      51.830  35.830  17.410  1.00  0.00            
ATOM    760  C   GLU    95      50.570  41.190  18.660  1.00  0.00            
ATOM    761  O   GLU    95      49.870  41.550  17.710  1.00  0.00            
ATOM    762  N   LEU    96      51.530  41.940  19.190  1.00  0.00            
ATOM    763  CA  LEU    96      52.000  43.170  18.550  1.00  0.00            
ATOM    764  CB  LEU    96      52.570  44.140  19.570  1.00  0.00            
ATOM    765  CG  LEU    96      51.760  44.530  20.810  1.00  0.00            
ATOM    766  CD1 LEU    96      52.350  45.750  21.490  1.00  0.00            
ATOM    767  CD2 LEU    96      50.320  44.780  20.430  1.00  0.00            
ATOM    768  C   LEU    96      53.070  42.800  17.530  1.00  0.00            
ATOM    769  O   LEU    96      54.240  42.660  17.880  1.00  0.00            
ATOM    770  N   LYS    97      52.670  42.670  16.270  1.00  0.00            
ATOM    771  CA  LYS    97      53.610  42.250  15.240  1.00  0.00            
ATOM    772  CB  LYS    97      52.950  41.210  14.320  1.00  0.00            
ATOM    773  CG  LYS    97      52.640  39.880  14.990  1.00  0.00            
ATOM    774  CD  LYS    97      52.220  38.840  13.960  1.00  0.00            
ATOM    775  CE  LYS    97      51.750  37.550  14.620  1.00  0.00            
ATOM    776  NZ  LYS    97      51.850  36.390  13.700  1.00  0.00            
ATOM    777  C   LYS    97      54.140  43.400  14.400  1.00  0.00            
ATOM    778  O   LYS    97      55.350  43.630  14.320  1.00  0.00            
ATOM    779  N   TYR    98      53.230  44.140  13.770  1.00  0.00            
ATOM    780  CA  TYR    98      53.630  45.120  12.770  1.00  0.00            
ATOM    781  CB  TYR    98      53.070  44.720  11.410  1.00  0.00            
ATOM    782  CG  TYR    98      53.170  43.220  11.140  1.00  0.00            
ATOM    783  CD1 TYR    98      54.400  42.590  11.120  1.00  0.00            
ATOM    784  CE1 TYR    98      54.500  41.230  10.880  1.00  0.00            
ATOM    785  CZ  TYR    98      53.360  40.500  10.640  1.00  0.00            
ATOM    786  OH  TYR    98      53.450  39.140  10.400  1.00  0.00            
ATOM    787  CE2 TYR    98      52.120  41.100  10.660  1.00  0.00            
ATOM    788  CD2 TYR    98      52.040  42.460  10.900  1.00  0.00            
ATOM    789  C   TYR    98      53.180  46.530  13.120  1.00  0.00            
ATOM    790  O   TYR    98      52.000  46.850  13.050  1.00  0.00            
ATOM    791  N   PRO    99      54.130  47.400  13.510  1.00  0.00            
ATOM    792  CD  PRO    99      55.560  47.140  13.700  1.00  0.00            
ATOM    793  CG  PRO    99      56.160  48.510  13.680  1.00  0.00            
ATOM    794  CB  PRO    99      55.100  49.440  14.190  1.00  0.00            
ATOM    795  CA  PRO    99      53.760  48.790  13.790  1.00  0.00            
ATOM    796  C   PRO    99      53.160  49.480  12.580  1.00  0.00            
ATOM    797  O   PRO    99      53.700  49.370  11.480  1.00  0.00            
ATOM    798  N   LEU   100      52.020  50.150  12.770  1.00  0.00            
ATOM    799  CA  LEU   100      51.400  50.920  11.700  1.00  0.00            
ATOM    800  CB  LEU   100      49.880  50.860  11.810  1.00  0.00            
ATOM    801  CG  LEU   100      49.080  51.480  10.650  1.00  0.00            
ATOM    802  CD1 LEU   100      49.780  51.240   9.320  1.00  0.00            
ATOM    803  CD2 LEU   100      47.670  50.920  10.610  1.00  0.00            
ATOM    804  C   LEU   100      51.910  52.350  11.800  1.00  0.00            
ATOM    805  O   LEU   100      51.520  53.110  12.700  1.00  0.00            
ATOM    806  N   ASN   101      52.780  52.740  10.880  1.00  0.00            
ATOM    807  CA  ASN   101      53.480  54.010  10.950  1.00  0.00            
ATOM    808  CB  ASN   101      54.640  54.010   9.960  1.00  0.00            
ATOM    809  CG  ASN   101      55.470  52.740  10.050  1.00  0.00            
ATOM    810  OD1 ASN   101      55.460  52.050  11.070  1.00  0.00            
ATOM    811  ND2 ASN   101      56.190  52.420   8.980  1.00  0.00            
ATOM    812  C   ASN   101      52.580  55.220  10.710  1.00  0.00            
ATOM    813  OC1 ASN   101      52.890  56.330  11.210  1.00  0.00            
ATOM    814  OC2 ASN   101      51.550  55.130  10.030  1.00  0.00            
ATOM    815  CH3 ACE   102      23.010  49.120  16.160  1.00  0.00            
ATOM    816  C   ACE   102      24.330  49.760  15.820  1.00  0.00            
ATOM    817  O   ACE   102      24.770  49.790  14.680  1.00  0.00            
ATOM    818  N   GLY   103      24.980  50.260  16.930  1.00  0.00            
ATOM    819  CA  GLY   103      26.270  50.910  16.830  1.00  0.00            
ATOM    820  C   GLY   103      26.690  51.370  18.230  1.00  0.00            
ATOM    821  O   GLY   103      25.950  51.240  19.200  1.00  0.00            
ATOM    822  N   ASP   104      27.940  51.930  18.270  1.00  0.00            
ATOM    823  CA  ASP   104      28.540  52.430  19.510  1.00  0.00            
ATOM    824  CB  ASP   104      29.050  51.280  20.370  1.00  0.00            
ATOM    825  CG  ASP   104      29.100  51.700  21.840  1.00  0.00            
ATOM    826  OD1 ASP   104      29.440  52.900  22.040  1.00  0.00            
ATOM    827  OD2 ASP   104      28.790  50.800  22.680  1.00  0.00            
ATOM    828  C   ASP   104      29.650  53.410  19.060  1.00  0.00            
ATOM    829  O   ASP   104      29.880  53.670  17.880  1.00  0.00            
ATOM    830  N   LYS   105      30.340  54.020  20.090  1.00  0.00            
ATOM    831  CA  LYS   105      31.360  54.990  19.840  1.00  0.00            
ATOM    832  CB  LYS   105      30.810  56.400  20.040  1.00  0.00            
ATOM    833  CG  LYS   105      31.780  57.490  19.650  1.00  0.00            
ATOM    834  CD  LYS   105      32.250  57.370  18.230  1.00  0.00            
ATOM    835  CE  LYS   105      33.200  58.480  17.840  1.00  0.00            
ATOM    836  NZ  LYS   105      34.480  58.250  18.560  1.00  0.00            
ATOM    837  C   LYS   105      32.560  54.750  20.730  1.00  0.00            
ATOM    838  O   LYS   105      33.710  54.920  20.310  1.00  0.00            
ATOM    839  N   GLN   106      32.260  54.480  22.040  1.00  0.00            
ATOM    840  CA  GLN   106      33.270  54.120  22.980  1.00  0.00            
ATOM    841  CB  GLN   106      32.780  54.300  24.400  1.00  0.00            
ATOM    842  CG  GLN   106      32.820  55.770  24.770  1.00  0.00            
ATOM    843  CD  GLN   106      32.260  56.000  26.140  1.00  0.00            
ATOM    844  OE1 GLN   106      31.720  55.130  26.820  1.00  0.00            
ATOM    845  NE2 GLN   106      32.420  57.310  26.530  1.00  0.00            
ATOM    846  C   GLN   106      33.630  52.660  22.750  1.00  0.00            
ATOM    847  O   GLN   106      32.820  51.750  22.620  1.00  0.00            
ATOM    848  N   VAL   107      35.000  52.500  22.620  1.00  0.00            
ATOM    849  CA  VAL   107      35.520  51.250  22.090  1.00  0.00            
ATOM    850  CB  VAL   107      36.830  51.470  21.320  1.00  0.00            
ATOM    851  CG1 VAL   107      36.600  52.470  20.190  1.00  0.00            
ATOM    852  CG2 VAL   107      37.930  51.950  22.250  1.00  0.00            
ATOM    853  C   VAL   107      35.780  50.170  23.150  1.00  0.00            
ATOM    854  O   VAL   107      35.700  50.420  24.360  1.00  0.00            
ATOM    855  N   GLU   108      36.080  48.970  22.660  1.00  0.00            
ATOM    856  CA  GLU   108      36.280  47.790  23.500  1.00  0.00            
ATOM    857  CB  GLU   108      36.050  46.540  22.640  1.00  0.00            
ATOM    858  CG  GLU   108      36.500  45.240  23.280  1.00  0.00            
ATOM    859  CD  GLU   108      36.290  44.050  22.350  1.00  0.00            
ATOM    860  OE1 GLU   108      35.490  44.170  21.400  1.00  0.00            
ATOM    861  OE2 GLU   108      36.950  43.010  22.580  1.00  0.00            
ATOM    862  C   GLU   108      37.660  47.730  24.120  1.00  0.00            
ATOM    863  O   GLU   108      38.670  48.000  23.460  1.00  0.00            
ATOM    864  N   PTR   109      37.720  47.380  25.410  1.00  0.00            
ATOM    865  CA  PTR   109      38.980  47.180  26.110  1.00  0.00            
ATOM    866  CB  PTR   109      39.190  48.300  27.160  1.00  0.00            
ATOM    867  CG  PTR   109      39.470  49.640  26.550  1.00  0.00            
ATOM    868  CD1 PTR   109      38.440  50.530  26.260  1.00  0.00            
ATOM    869  CE1 PTR   109      38.700  51.760  25.690  1.00  0.00            
ATOM    870  CZ  PTR   109      40.000  52.120  25.390  1.00  0.00            
ATOM    871  OH  PTR   109      40.250  53.270  24.840  1.00  0.00            
ATOM    872  P   PTR   109      40.570  54.590  25.710  1.00  0.00            
ATOM    873  O1P PTR   109      41.780  54.320  26.520  1.00  0.00            
ATOM    874  O2P PTR   109      39.380  54.900  26.630  1.00  0.00            
ATOM    875  O3P PTR   109      40.830  55.760  24.740  1.00  0.00            
ATOM    876  CE2 PTR   109      41.040  51.250  25.650  1.00  0.00            
ATOM    877  CD2 PTR   109      40.770  50.010  26.220  1.00  0.00            
ATOM    878  C   PTR   109      39.040  45.800  26.750  1.00  0.00            
ATOM    879  O   PTR   109      38.050  45.340  27.330  1.00  0.00            
ATOM    880  N   LEU   110      40.200  45.150  26.670  1.00  0.00            
ATOM    881  CA  LEU   110      40.340  43.770  27.140  1.00  0.00            
ATOM    882  CB  LEU   110      41.460  43.050  26.380  1.00  0.00            
ATOM    883  CG  LEU   110      41.580  43.110  24.860  1.00  0.00            
ATOM    884  CD1 LEU   110      42.290  44.370  24.440  1.00  0.00            
ATOM    885  CD2 LEU   110      42.320  41.890  24.340  1.00  0.00            
ATOM    886  C   LEU   110      40.620  43.650  28.620  1.00  0.00            
ATOM    887  O   LEU   110      41.220  44.550  29.240  1.00  0.00            
ATOM    888  N   ASP   111      40.200  42.530  29.190  1.00  0.00            
ATOM    889  CA  ASP   111      40.620  42.140  30.530  1.00  0.00            
ATOM    890  CB  ASP   111      39.500  41.400  31.270  1.00  0.00            
ATOM    891  CG  ASP   111      38.700  42.310  32.160  1.00  0.00            
ATOM    892  OD1 ASP   111      38.940  43.540  32.160  1.00  0.00            
ATOM    893  OD2 ASP   111      37.810  41.800  32.890  1.00  0.00            
ATOM    894  C   ASP   111      41.870  41.270  30.420  1.00  0.00            
ATOM    895  O   ASP   111      41.810  40.170  29.860  1.00  0.00            
ATOM    896  N   LEU   112      42.980  41.760  30.930  1.00  0.00            
ATOM    897  CA  LEU   112      44.270  41.080  30.760  1.00  0.00            
ATOM    898  CB  LEU   112      45.360  42.110  30.480  1.00  0.00            
ATOM    899  CG  LEU   112      45.750  42.320  29.020  1.00  0.00            
ATOM    900  CD1 LEU   112      44.530  42.470  28.130  1.00  0.00            
ATOM    901  CD2 LEU   112      46.680  43.510  28.880  1.00  0.00            
ATOM    902  C   LEU   112      44.660  40.220  31.960  1.00  0.00            
ATOM    903  O   LEU   112      44.330  40.520  33.090  1.00  0.00            
ATOM    904  N   ASP   113      45.400  39.150  31.660  1.00  0.00            
ATOM    905  CA  ASP   113      45.970  38.290  32.680  1.00  0.00            
ATOM    906  CB  ASP   113      45.450  36.850  32.530  1.00  0.00            
ATOM    907  CG  ASP   113      46.270  35.850  33.310  1.00  0.00            
ATOM    908  OD1 ASP   113      46.580  36.120  34.490  1.00  0.00            
ATOM    909  OD2 ASP   113      46.600  34.780  32.750  1.00  0.00            
ATOM    910  C   ASP   113      47.480  38.340  32.550  1.00  0.00            
ATOM    911  O   ASP   113      48.060  37.670  31.700  1.00  0.00            
ATOM    912  N   LEU   114      48.130  39.140  33.400  1.00  0.00            
ATOM    913  CA  LEU   114      49.550  39.460  33.200  1.00  0.00            
ATOM    914  CB  LEU   114      49.710  40.960  32.910  1.00  0.00            
ATOM    915  CG  LEU   114      49.210  41.450  31.560  1.00  0.00            
ATOM    916  CD1 LEU   114      49.050  42.960  31.580  1.00  0.00            
ATOM    917  CD2 LEU   114      50.160  41.020  30.440  1.00  0.00            
ATOM    918  C   LEU   114      50.460  39.080  34.370  1.00  0.00            
ATOM    919  O   LEU   114      51.680  39.010  34.200  1.00  0.00            
ATOM    920  N   ASP   115      49.880  38.840  35.540  1.00  0.00            
ATOM    921  CA  ASP   115      50.690  38.540  36.710  1.00  0.00            
ATOM    922  CB  ASP   115      50.550  39.660  37.740  1.00  0.00            
ATOM    923  CG  ASP   115      51.230  40.940  37.300  1.00  0.00            
ATOM    924  OD1 ASP   115      52.370  40.880  36.790  1.00  0.00            
ATOM    925  OD2 ASP   115      50.600  42.010  37.440  1.00  0.00            
ATOM    926  C   ASP   115      50.330  37.200  37.350  1.00  0.00            
ATOM    927  O   ASP   115      49.450  37.120  38.210  1.00  0.00            
ATOM    928  N   NHE   116      51.010  36.170  36.930  1.00  0.00            
TER
ENDMDL
