# Supplementary material for: An allosteric interaction controls the activation mechanism of SHP2 tyrosine phosphatase
Source: Sci Rep. 2020 Oct 28;10:18530. doi: 10.1038/s41598-020-75409-7 (PMC7595171; doi:10.1038/s41598-020-75409-7)
Supplement: Supplementary file 1 — Supplementary Information 1. [file 41598_2020_75409_MOESM1_ESM.zip › initial_structures_pdb/NSH2_SPGE-pY-VNIEFGS.pdb]

REMARK    THIS IS A SIMULATION BOX
CRYST1   59.779   59.779   59.779  60.00  60.00  90.00 P 1           1
MODEL        1
ATOM      1  N   MET     1      60.410  54.410  21.290  1.00  0.00            
ATOM      2  CA  MET     1      59.320  54.850  20.440  1.00  0.00            
ATOM      3  CB  MET     1      58.940  56.310  20.850  1.00  0.00            
ATOM      4  CG  MET     1      57.420  56.550  20.890  1.00  0.00            
ATOM      5  SD  MET     1      57.030  58.230  21.470  1.00  0.00            
ATOM      6  CE  MET     1      57.540  59.170  20.010  1.00  0.00            
ATOM      7  C   MET     1      59.720  54.810  18.970  1.00  0.00            
ATOM      8  O   MET     1      60.850  54.420  18.650  1.00  0.00            
ATOM      9  N   ARG     2      58.800  55.180  18.090  1.00  0.00            
ATOM     10  CA  ARG     2      59.050  55.190  16.660  1.00  0.00            
ATOM     11  CB  ARG     2      59.480  53.780  16.190  1.00  0.00            
ATOM     12  CG  ARG     2      60.440  53.830  14.980  1.00  0.00            
ATOM     13  CD  ARG     2      60.730  52.440  14.400  1.00  0.00            
ATOM     14  NE  ARG     2      59.580  51.870  13.690  1.00  0.00            
ATOM     15  CZ  ARG     2      59.250  52.100  12.400  1.00  0.00            
ATOM     16  NH1 ARG     2      58.180  51.470  11.880  1.00  0.00            
ATOM     17  NH2 ARG     2      59.950  52.940  11.620  1.00  0.00            
ATOM     18  C   ARG     2      57.780  55.670  15.940  1.00  0.00            
ATOM     19  O   ARG     2      56.920  56.170  16.690  1.00  0.00            
ATOM     20  N   ARG     3      57.640  55.580  14.620  1.00  0.00            
ATOM     21  CA  ARG     3      56.410  55.930  13.900  1.00  0.00            
ATOM     22  CB  ARG     3      56.700  55.920  12.390  1.00  0.00            
ATOM     23  CG  ARG     3      57.520  57.120  11.880  1.00  0.00            
ATOM     24  CD  ARG     3      56.840  58.490  12.100  1.00  0.00            
ATOM     25  NE  ARG     3      55.490  58.530  11.530  1.00  0.00            
ATOM     26  CZ  ARG     3      54.330  58.640  12.210  1.00  0.00            
ATOM     27  NH1 ARG     3      54.300  58.830  13.540  1.00  0.00            
ATOM     28  NH2 ARG     3      53.160  58.550  11.550  1.00  0.00            
ATOM     29  C   ARG     3      55.180  55.060  14.190  1.00  0.00            
ATOM     30  O   ARG     3      54.180  55.170  13.500  1.00  0.00            
ATOM     31  N   TRP     4      55.120  54.200  15.210  1.00  0.00            
ATOM     32  CA  TRP     4      53.910  53.470  15.520  1.00  0.00            
ATOM     33  CB  TRP     4      54.200  52.150  16.220  1.00  0.00            
ATOM     34  CG  TRP     4      55.210  52.160  17.320  1.00  0.00            
ATOM     35  CD1 TRP     4      56.480  51.640  17.220  1.00  0.00            
ATOM     36  NE1 TRP     4      57.090  51.780  18.430  1.00  0.00            
ATOM     37  CE2 TRP     4      56.260  52.400  19.320  1.00  0.00            
ATOM     38  CZ2 TRP     4      56.450  52.720  20.660  1.00  0.00            
ATOM     39  CH2 TRP     4      55.410  53.370  21.330  1.00  0.00            
ATOM     40  CZ3 TRP     4      54.220  53.650  20.690  1.00  0.00            
ATOM     41  CE3 TRP     4      54.020  53.280  19.360  1.00  0.00            
ATOM     42  CD2 TRP     4      55.060  52.650  18.650  1.00  0.00            
ATOM     43  C   TRP     4      53.030  54.330  16.430  1.00  0.00            
ATOM     44  O   TRP     4      51.980  53.920  16.930  1.00  0.00            
ATOM     45  N   PHE     5      53.520  55.550  16.690  1.00  0.00            
ATOM     46  CA  PHE     5      52.940  56.500  17.600  1.00  0.00            
ATOM     47  CB  PHE     5      54.040  57.230  18.330  1.00  0.00            
ATOM     48  CG  PHE     5      53.560  58.110  19.430  1.00  0.00            
ATOM     49  CD1 PHE     5      52.680  57.630  20.400  1.00  0.00            
ATOM     50  CE1 PHE     5      52.210  58.490  21.410  1.00  0.00            
ATOM     51  CZ  PHE     5      52.630  59.820  21.430  1.00  0.00            
ATOM     52  CE2 PHE     5      53.510  60.290  20.460  1.00  0.00            
ATOM     53  CD2 PHE     5      53.970  59.430  19.470  1.00  0.00            
ATOM     54  C   PHE     5      52.100  57.510  16.800  1.00  0.00            
ATOM     55  O   PHE     5      52.500  58.090  15.790  1.00  0.00            
ATOM     56  N   HIS     6      50.890  57.690  17.260  1.00  0.00            
ATOM     57  CA  HIS     6      49.910  58.560  16.670  1.00  0.00            
ATOM     58  CB  HIS     6      48.800  57.760  16.080  1.00  0.00            
ATOM     59  CG  HIS     6      49.270  56.950  14.910  1.00  0.00            
ATOM     60  ND1 HIS     6      49.150  57.240  13.620  1.00  0.00            
ATOM     61  CE1 HIS     6      49.720  56.260  12.940  1.00  0.00            
ATOM     62  NE2 HIS     6      50.180  55.370  13.780  1.00  0.00            
ATOM     63  CD2 HIS     6      49.940  55.750  15.000  1.00  0.00            
ATOM     64  C   HIS     6      49.380  59.410  17.780  1.00  0.00            
ATOM     65  O   HIS     6      48.600  58.880  18.570  1.00  0.00            
ATOM     66  N   PRO     7      49.740  60.690  17.930  1.00  0.00            
ATOM     67  CD  PRO     7      50.900  61.300  17.280  1.00  0.00            
ATOM     68  CG  PRO     7      50.950  62.710  17.840  1.00  0.00            
ATOM     69  CB  PRO     7      50.350  62.530  19.210  1.00  0.00            
ATOM     70  CA  PRO     7      49.200  61.590  18.930  1.00  0.00            
ATOM     71  C   PRO     7      47.940  62.310  18.530  1.00  0.00            
ATOM     72  O   PRO     7      47.220  62.860  19.340  1.00  0.00            
ATOM     73  N   ASN     8      47.670  62.330  17.230  1.00  0.00            
ATOM     74  CA  ASN     8      46.560  63.050  16.620  1.00  0.00            
ATOM     75  CB  ASN     8      46.960  63.420  15.190  1.00  0.00            
ATOM     76  CG  ASN     8      47.240  62.200  14.280  1.00  0.00            
ATOM     77  OD1 ASN     8      47.890  61.240  14.700  1.00  0.00            
ATOM     78  ND2 ASN     8      46.800  62.120  13.030  1.00  0.00            
ATOM     79  C   ASN     8      45.260  62.260  16.600  1.00  0.00            
ATOM     80  O   ASN     8      44.190  62.810  16.430  1.00  0.00            
ATOM     81  N   ILE     9      45.360  60.930  16.730  1.00  0.00            
ATOM     82  CA  ILE     9      44.230  60.050  16.470  1.00  0.00            
ATOM     83  CB  ILE     9      44.960  58.930  15.650  1.00  0.00            
ATOM     84  CG2 ILE     9      44.400  57.530  15.720  1.00  0.00            
ATOM     85  CG1 ILE     9      44.870  59.450  14.240  1.00  0.00            
ATOM     86  CD  ILE     9      45.830  58.870  13.170  1.00  0.00            
ATOM     87  C   ILE     9      43.320  59.640  17.650  1.00  0.00            
ATOM     88  O   ILE     9      43.740  59.530  18.820  1.00  0.00            
ATOM     89  N   THR    10      42.030  59.480  17.350  1.00  0.00            
ATOM     90  CA  THR    10      40.980  59.120  18.300  1.00  0.00            
ATOM     91  CB  THR    10      39.640  59.850  17.890  1.00  0.00            
ATOM     92  CG2 THR    10      39.750  61.360  17.860  1.00  0.00            
ATOM     93  OG1 THR    10      39.320  59.450  16.560  1.00  0.00            
ATOM     94  C   THR    10      40.800  57.610  18.250  1.00  0.00            
ATOM     95  O   THR    10      41.290  56.970  17.320  1.00  0.00            
ATOM     96  N   GLY    11      40.020  57.020  19.160  1.00  0.00            
ATOM     97  CA  GLY    11      39.720  55.590  19.120  1.00  0.00            
ATOM     98  C   GLY    11      39.150  55.120  17.770  1.00  0.00            
ATOM     99  O   GLY    11      39.610  54.120  17.210  1.00  0.00            
ATOM    100  N   VAL    12      38.200  55.890  17.210  1.00  0.00            
ATOM    101  CA  VAL    12      37.550  55.620  15.910  1.00  0.00            
ATOM    102  CB  VAL    12      36.410  56.680  15.610  1.00  0.00            
ATOM    103  CG1 VAL    12      35.910  56.570  14.160  1.00  0.00            
ATOM    104  CG2 VAL    12      35.230  56.420  16.550  1.00  0.00            
ATOM    105  C   VAL    12      38.540  55.630  14.730  1.00  0.00            
ATOM    106  O   VAL    12      38.470  54.740  13.870  1.00  0.00            
ATOM    107  N   GLU    13      39.460  56.590  14.670  1.00  0.00            
ATOM    108  CA  GLU    13      40.430  56.550  13.590  1.00  0.00            
ATOM    109  CB  GLU    13      41.260  57.810  13.570  1.00  0.00            
ATOM    110  CG  GLU    13      40.410  59.020  13.290  1.00  0.00            
ATOM    111  CD  GLU    13      41.220  60.310  13.350  1.00  0.00            
ATOM    112  OE1 GLU    13      42.040  60.560  12.450  1.00  0.00            
ATOM    113  OE2 GLU    13      41.030  61.080  14.300  1.00  0.00            
ATOM    114  C   GLU    13      41.330  55.340  13.780  1.00  0.00            
ATOM    115  O   GLU    13      41.650  54.700  12.790  1.00  0.00            
ATOM    116  N   ALA    14      41.730  54.930  14.970  1.00  0.00            
ATOM    117  CA  ALA    14      42.540  53.740  15.100  1.00  0.00            
ATOM    118  CB  ALA    14      42.920  53.510  16.530  1.00  0.00            
ATOM    119  C   ALA    14      41.730  52.570  14.610  1.00  0.00            
ATOM    120  O   ALA    14      42.330  51.630  14.080  1.00  0.00            
ATOM    121  N   GLU    15      40.370  52.580  14.730  1.00  0.00            
ATOM    122  CA  GLU    15      39.570  51.520  14.150  1.00  0.00            
ATOM    123  CB  GLU    15      38.130  51.660  14.590  1.00  0.00            
ATOM    124  CG  GLU    15      37.670  50.450  15.360  1.00  0.00            
ATOM    125  CD  GLU    15      37.580  50.830  16.830  1.00  0.00            
ATOM    126  OE1 GLU    15      38.680  50.910  17.420  1.00  0.00            
ATOM    127  OE2 GLU    15      36.400  50.960  17.270  1.00  0.00            
ATOM    128  C   GLU    15      39.630  51.540  12.610  1.00  0.00            
ATOM    129  O   GLU    15      39.780  50.500  11.970  1.00  0.00            
ATOM    130  N   ASN    16      39.430  52.760  12.000  1.00  0.00            
ATOM    131  CA  ASN    16      39.430  52.920  10.550  1.00  0.00            
ATOM    132  CB  ASN    16      39.030  54.360  10.130  1.00  0.00            
ATOM    133  CG  ASN    16      37.650  54.860  10.550  1.00  0.00            
ATOM    134  OD1 ASN    16      37.260  55.970  10.180  1.00  0.00            
ATOM    135  ND2 ASN    16      36.850  54.160  11.340  1.00  0.00            
ATOM    136  C   ASN    16      40.790  52.610   9.940  1.00  0.00            
ATOM    137  O   ASN    16      40.810  51.910   8.940  1.00  0.00            
ATOM    138  N   LEU    17      41.940  53.020  10.480  1.00  0.00            
ATOM    139  CA  LEU    17      43.220  52.630   9.930  1.00  0.00            
ATOM    140  CB  LEU    17      44.370  53.330  10.580  1.00  0.00            
ATOM    141  CG  LEU    17      44.900  54.670  10.110  1.00  0.00            
ATOM    142  CD1 LEU    17      44.080  55.800  10.750  1.00  0.00            
ATOM    143  CD2 LEU    17      46.360  54.780  10.510  1.00  0.00            
ATOM    144  C   LEU    17      43.530  51.130  10.110  1.00  0.00            
ATOM    145  O   LEU    17      43.940  50.520   9.120  1.00  0.00            
ATOM    146  N   LEU    18      43.380  50.480  11.270  1.00  0.00            
ATOM    147  CA  LEU    18      43.730  49.080  11.370  1.00  0.00            
ATOM    148  CB  LEU    18      43.660  48.670  12.840  1.00  0.00            
ATOM    149  CG  LEU    18      44.740  49.260  13.740  1.00  0.00            
ATOM    150  CD1 LEU    18      44.330  49.070  15.160  1.00  0.00            
ATOM    151  CD2 LEU    18      46.050  48.560  13.510  1.00  0.00            
ATOM    152  C   LEU    18      42.800  48.240  10.500  1.00  0.00            
ATOM    153  O   LEU    18      43.180  47.160  10.090  1.00  0.00            
ATOM    154  N   LEU    19      41.580  48.770  10.180  1.00  0.00            
ATOM    155  CA  LEU    19      40.700  47.990   9.340  1.00  0.00            
ATOM    156  CB  LEU    19      39.250  48.370   9.580  1.00  0.00            
ATOM    157  CG  LEU    19      38.820  47.950  10.970  1.00  0.00            
ATOM    158  CD1 LEU    19      37.440  48.480  11.260  1.00  0.00            
ATOM    159  CD2 LEU    19      38.860  46.450  11.150  1.00  0.00            
ATOM    160  C   LEU    19      41.040  48.050   7.850  1.00  0.00            
ATOM    161  O   LEU    19      41.050  47.020   7.180  1.00  0.00            
ATOM    162  N   THR    20      41.180  49.300   7.310  1.00  0.00            
ATOM    163  CA  THR    20      41.470  49.480   5.910  1.00  0.00            
ATOM    164  CB  THR    20      41.150  50.960   5.510  1.00  0.00            
ATOM    165  CG2 THR    20      39.690  51.280   5.770  1.00  0.00            
ATOM    166  OG1 THR    20      41.990  51.850   6.240  1.00  0.00            
ATOM    167  C   THR    20      42.910  49.110   5.500  1.00  0.00            
ATOM    168  O   THR    20      43.100  48.210   4.670  1.00  0.00            
ATOM    169  N   ARG    21      43.890  49.760   6.130  1.00  0.00            
ATOM    170  CA  ARG    21      45.330  49.600   5.950  1.00  0.00            
ATOM    171  CB  ARG    21      46.020  50.920   6.260  1.00  0.00            
ATOM    172  CG  ARG    21      45.710  52.140   5.420  1.00  0.00            
ATOM    173  CD  ARG    21      46.790  53.250   5.440  1.00  0.00            
ATOM    174  NE  ARG    21      48.100  52.800   4.970  1.00  0.00            
ATOM    175  CZ  ARG    21      48.540  52.800   3.680  1.00  0.00            
ATOM    176  NH1 ARG    21      47.830  53.240   2.610  1.00  0.00            
ATOM    177  NH2 ARG    21      49.770  52.280   3.460  1.00  0.00            
ATOM    178  C   ARG    21      46.090  48.510   6.740  1.00  0.00            
ATOM    179  O   ARG    21      47.270  48.230   6.470  1.00  0.00            
ATOM    180  N   GLY    22      45.510  47.860   7.720  1.00  0.00            
ATOM    181  CA  GLY    22      46.280  46.960   8.550  1.00  0.00            
ATOM    182  C   GLY    22      46.050  45.540   8.160  1.00  0.00            
ATOM    183  O   GLY    22      45.200  45.200   7.350  1.00  0.00            
ATOM    184  N   VAL    23      46.880  44.720   8.760  1.00  0.00            
ATOM    185  CA  VAL    23      46.760  43.290   8.620  1.00  0.00            
ATOM    186  CB  VAL    23      47.930  42.670   7.800  1.00  0.00            
ATOM    187  CG1 VAL    23      47.840  43.210   6.440  1.00  0.00            
ATOM    188  CG2 VAL    23      49.290  43.010   8.330  1.00  0.00            
ATOM    189  C   VAL    23      46.790  42.800  10.070  1.00  0.00            
ATOM    190  O   VAL    23      47.120  43.600  10.950  1.00  0.00            
ATOM    191  N   ASP    24      46.450  41.520  10.370  1.00  0.00            
ATOM    192  CA  ASP    24      46.430  40.980  11.730  1.00  0.00            
ATOM    193  CB  ASP    24      45.920  39.520  11.800  1.00  0.00            
ATOM    194  CG  ASP    24      44.400  39.330  11.710  1.00  0.00            
ATOM    195  OD1 ASP    24      43.640  40.260  11.970  1.00  0.00            
ATOM    196  OD2 ASP    24      43.950  38.230  11.400  1.00  0.00            
ATOM    197  C   ASP    24      47.810  41.000  12.310  1.00  0.00            
ATOM    198  O   ASP    24      48.720  40.420  11.750  1.00  0.00            
ATOM    199  N   GLY    25      48.000  41.670  13.410  1.00  0.00            
ATOM    200  CA  GLY    25      49.320  41.820  13.960  1.00  0.00            
ATOM    201  C   GLY    25      49.700  43.270  13.860  1.00  0.00            
ATOM    202  O   GLY    25      50.690  43.590  14.490  1.00  0.00            
ATOM    203  N   SER    26      49.010  44.130  13.090  1.00  0.00            
ATOM    204  CA  SER    26      49.270  45.560  13.010  1.00  0.00            
ATOM    205  CB  SER    26      48.520  46.230  11.880  1.00  0.00            
ATOM    206  OG  SER    26      48.930  45.690  10.630  1.00  0.00            
ATOM    207  C   SER    26      48.790  46.220  14.280  1.00  0.00            
ATOM    208  O   SER    26      47.710  45.870  14.770  1.00  0.00            
ATOM    209  N   PHE    27      49.570  47.120  14.860  1.00  0.00            
ATOM    210  CA  PHE    27      49.200  47.830  16.070  1.00  0.00            
ATOM    211  CB  PHE    27      49.880  47.170  17.220  1.00  0.00            
ATOM    212  CG  PHE    27      51.400  47.360  17.310  1.00  0.00            
ATOM    213  CD1 PHE    27      51.950  48.480  17.950  1.00  0.00            
ATOM    214  CE1 PHE    27      53.320  48.610  18.070  1.00  0.00            
ATOM    215  CZ  PHE    27      54.150  47.620  17.570  1.00  0.00            
ATOM    216  CE2 PHE    27      53.620  46.510  16.930  1.00  0.00            
ATOM    217  CD2 PHE    27      52.240  46.370  16.800  1.00  0.00            
ATOM    218  C   PHE    27      49.610  49.300  16.010  1.00  0.00            
ATOM    219  O   PHE    27      50.340  49.700  15.090  1.00  0.00            
ATOM    220  N   LEU    28      49.230  50.150  16.960  1.00  0.00            
ATOM    221  CA  LEU    28      49.710  51.520  16.990  1.00  0.00            
ATOM    222  CB  LEU    28      48.930  52.330  15.940  1.00  0.00            
ATOM    223  CG  LEU    28      47.390  52.430  15.980  1.00  0.00            
ATOM    224  CD1 LEU    28      46.980  53.560  16.860  1.00  0.00            
ATOM    225  CD2 LEU    28      46.840  52.790  14.640  1.00  0.00            
ATOM    226  C   LEU    28      49.460  52.030  18.390  1.00  0.00            
ATOM    227  O   LEU    28      48.680  51.390  19.100  1.00  0.00            
ATOM    228  N   ALA    29      50.090  53.140  18.840  1.00  0.00            
ATOM    229  CA  ALA    29      49.800  53.730  20.150  1.00  0.00            
ATOM    230  CB  ALA    29      51.020  53.930  21.070  1.00  0.00            
ATOM    231  C   ALA    29      49.250  55.100  19.890  1.00  0.00            
ATOM    232  O   ALA    29      49.660  55.840  19.000  1.00  0.00            
ATOM    233  N   ARG    30      48.260  55.420  20.670  1.00  0.00            
ATOM    234  CA  ARG    30      47.470  56.610  20.470  1.00  0.00            
ATOM    235  CB  ARG    30      46.220  56.200  19.720  1.00  0.00            
ATOM    236  CG  ARG    30      45.510  55.100  20.490  1.00  0.00            
ATOM    237  CD  ARG    30      44.330  54.620  19.740  1.00  0.00            
ATOM    238  NE  ARG    30      43.400  54.090  20.690  1.00  0.00            
ATOM    239  CZ  ARG    30      42.670  54.890  21.470  1.00  0.00            
ATOM    240  NH1 ARG    30      42.750  56.230  21.460  1.00  0.00            
ATOM    241  NH2 ARG    30      41.760  54.310  22.220  1.00  0.00            
ATOM    242  C   ARG    30      47.150  57.220  21.840  1.00  0.00            
ATOM    243  O   ARG    30      47.240  56.510  22.870  1.00  0.00            
ATOM    244  N   PRO    31      46.740  58.480  21.960  1.00  0.00            
ATOM    245  CD  PRO    31      46.590  59.470  20.900  1.00  0.00            
ATOM    246  CG  PRO    31      46.970  60.710  21.680  1.00  0.00            
ATOM    247  CB  PRO    31      46.210  60.520  22.980  1.00  0.00            
ATOM    248  CA  PRO    31      46.280  59.040  23.220  1.00  0.00            
ATOM    249  C   PRO    31      44.940  58.420  23.550  1.00  0.00            
ATOM    250  O   PRO    31      44.150  58.070  22.670  1.00  0.00            
ATOM    251  N   SER    32      44.750  58.290  24.850  1.00  0.00            
ATOM    252  CA  SER    32      43.550  57.690  25.370  1.00  0.00            
ATOM    253  CB  SER    32      43.800  57.200  26.750  1.00  0.00            
ATOM    254  OG  SER    32      42.930  56.140  27.090  1.00  0.00            
ATOM    255  C   SER    32      42.440  58.720  25.390  1.00  0.00            
ATOM    256  O   SER    32      42.680  59.890  25.720  1.00  0.00            
ATOM    257  N   LYS    33      41.230  58.290  24.980  1.00  0.00            
ATOM    258  CA  LYS    33      40.120  59.210  25.060  1.00  0.00            
ATOM    259  CB  LYS    33      39.000  58.840  24.060  1.00  0.00            
ATOM    260  CG  LYS    33      39.450  59.010  22.600  1.00  0.00            
ATOM    261  CD  LYS    33      38.310  58.820  21.590  1.00  0.00            
ATOM    262  CE  LYS    33      37.700  57.410  21.620  1.00  0.00            
ATOM    263  NZ  LYS    33      36.670  57.250  20.580  1.00  0.00            
ATOM    264  C   LYS    33      39.570  59.130  26.480  1.00  0.00            
ATOM    265  O   LYS    33      39.120  60.140  27.010  1.00  0.00            
ATOM    266  N   SER    34      39.600  57.940  27.100  1.00  0.00            
ATOM    267  CA  SER    34      39.140  57.790  28.470  1.00  0.00            
ATOM    268  CB  SER    34      39.100  56.310  28.910  1.00  0.00            
ATOM    269  OG  SER    34      38.500  55.380  28.000  1.00  0.00            
ATOM    270  C   SER    34      40.120  58.540  29.380  1.00  0.00            
ATOM    271  O   SER    34      39.780  59.590  29.940  1.00  0.00            
ATOM    272  N   ASN    35      41.380  58.100  29.510  1.00  0.00            
ATOM    273  CA  ASN    35      42.250  58.730  30.470  1.00  0.00            
ATOM    274  CB  ASN    35      43.010  57.640  31.240  1.00  0.00            
ATOM    275  CG  ASN    35      42.130  56.780  32.150  1.00  0.00            
ATOM    276  OD1 ASN    35      41.080  56.290  31.730  1.00  0.00            
ATOM    277  ND2 ASN    35      42.480  56.530  33.420  1.00  0.00            
ATOM    278  C   ASN    35      43.220  59.690  29.780  1.00  0.00            
ATOM    279  O   ASN    35      44.100  59.230  29.040  1.00  0.00            
ATOM    280  N   PRO    36      43.070  61.030  29.940  1.00  0.00            
ATOM    281  CD  PRO    36      41.990  61.660  30.680  1.00  0.00            
ATOM    282  CG  PRO    36      41.800  62.930  29.870  1.00  0.00            
ATOM    283  CB  PRO    36      43.230  63.350  29.650  1.00  0.00            
ATOM    284  CA  PRO    36      43.910  62.050  29.310  1.00  0.00            
ATOM    285  C   PRO    36      45.370  61.980  29.770  1.00  0.00            
ATOM    286  O   PRO    36      45.640  61.930  30.970  1.00  0.00            
ATOM    287  N   GLY    37      46.310  62.000  28.850  1.00  0.00            
ATOM    288  CA  GLY    37      47.710  61.930  29.200  1.00  0.00            
ATOM    289  C   GLY    37      48.180  60.470  29.300  1.00  0.00            
ATOM    290  O   GLY    37      49.310  60.200  29.710  1.00  0.00            
ATOM    291  N   ASP    38      47.270  59.540  29.000  1.00  0.00            
ATOM    292  CA  ASP    38      47.640  58.150  28.930  1.00  0.00            
ATOM    293  CB  ASP    38      46.700  57.300  29.820  1.00  0.00            
ATOM    294  CG  ASP    38      47.140  57.190  31.290  1.00  0.00            
ATOM    295  OD1 ASP    38      47.900  58.030  31.760  1.00  0.00            
ATOM    296  OD2 ASP    38      46.710  56.260  31.990  1.00  0.00            
ATOM    297  C   ASP    38      47.520  57.810  27.460  1.00  0.00            
ATOM    298  O   ASP    38      47.210  58.670  26.620  1.00  0.00            
ATOM    299  N   PHE    39      47.820  56.540  27.160  1.00  0.00            
ATOM    300  CA  PHE    39      47.840  56.010  25.820  1.00  0.00            
ATOM    301  CB  PHE    39      49.250  55.850  25.270  1.00  0.00            
ATOM    302  CG  PHE    39      50.130  57.060  25.520  1.00  0.00            
ATOM    303  CD1 PHE    39      49.970  58.210  24.740  1.00  0.00            
ATOM    304  CE1 PHE    39      50.740  59.320  25.020  1.00  0.00            
ATOM    305  CZ  PHE    39      51.670  59.280  26.080  1.00  0.00            
ATOM    306  CE2 PHE    39      51.830  58.150  26.850  1.00  0.00            
ATOM    307  CD2 PHE    39      51.050  57.020  26.570  1.00  0.00            
ATOM    308  C   PHE    39      47.240  54.620  25.850  1.00  0.00            
ATOM    309  O   PHE    39      47.290  53.930  26.880  1.00  0.00            
ATOM    310  N   THR    40      46.700  54.190  24.710  1.00  0.00            
ATOM    311  CA  THR    40      46.090  52.900  24.590  1.00  0.00            
ATOM    312  CB  THR    40      44.590  53.110  24.370  1.00  0.00            
ATOM    313  CG2 THR    40      43.880  51.820  24.090  1.00  0.00            
ATOM    314  OG1 THR    40      44.060  53.740  25.540  1.00  0.00            
ATOM    315  C   THR    40      46.750  52.240  23.400  1.00  0.00            
ATOM    316  O   THR    40      47.080  52.980  22.480  1.00  0.00            
ATOM    317  N   LEU    41      47.060  50.960  23.350  1.00  0.00            
ATOM    318  CA  LEU    41      47.550  50.320  22.130  1.00  0.00            
ATOM    319  CB  LEU    41      48.410  49.090  22.420  1.00  0.00            
ATOM    320  CG  LEU    41      49.820  49.290  22.990  1.00  0.00            
ATOM    321  CD1 LEU    41      50.230  48.020  23.690  1.00  0.00            
ATOM    322  CD2 LEU    41      50.840  49.620  21.890  1.00  0.00            
ATOM    323  C   LEU    41      46.340  49.840  21.360  1.00  0.00            
ATOM    324  O   LEU    41      45.370  49.450  22.050  1.00  0.00            
ATOM    325  N   SER    42      46.230  49.850  20.030  1.00  0.00            
ATOM    326  CA  SER    42      45.080  49.270  19.370  1.00  0.00            
ATOM    327  CB  SER    42      44.360  50.270  18.560  1.00  0.00            
ATOM    328  OG  SER    42      43.990  51.290  19.470  1.00  0.00            
ATOM    329  C   SER    42      45.730  48.290  18.470  1.00  0.00            
ATOM    330  O   SER    42      46.710  48.620  17.800  1.00  0.00            
ATOM    331  N   VAL    43      45.260  47.070  18.570  1.00  0.00            
ATOM    332  CA  VAL    43      45.880  45.930  17.900  1.00  0.00            
ATOM    333  CB  VAL    43      46.340  44.890  18.930  1.00  0.00            
ATOM    334  CG1 VAL    43      47.060  43.750  18.260  1.00  0.00            
ATOM    335  CG2 VAL    43      47.280  45.560  19.920  1.00  0.00            
ATOM    336  C   VAL    43      44.830  45.300  17.020  1.00  0.00            
ATOM    337  O   VAL    43      43.700  45.140  17.490  1.00  0.00            
ATOM    338  N   ARG    44      45.150  44.980  15.780  1.00  0.00            
ATOM    339  CA  ARG    44      44.180  44.300  14.970  1.00  0.00            
ATOM    340  CB  ARG    44      44.320  44.650  13.550  1.00  0.00            
ATOM    341  CG  ARG    44      43.330  43.820  12.780  1.00  0.00            
ATOM    342  CD  ARG    44      43.530  44.190  11.360  1.00  0.00            
ATOM    343  NE  ARG    44      43.170  43.100  10.470  1.00  0.00            
ATOM    344  CZ  ARG    44      42.700  43.320   9.240  1.00  0.00            
ATOM    345  NH1 ARG    44      42.500  44.570   8.730  1.00  0.00            
ATOM    346  NH2 ARG    44      42.450  42.250   8.480  1.00  0.00            
ATOM    347  C   ARG    44      44.480  42.830  15.140  1.00  0.00            
ATOM    348  O   ARG    44      45.490  42.330  14.670  1.00  0.00            
ATOM    349  N   ARG    45      43.590  42.150  15.790  1.00  0.00            
ATOM    350  CA  ARG    45      43.730  40.770  16.140  1.00  0.00            
ATOM    351  CB  ARG    45      43.760  40.570  17.630  1.00  0.00            
ATOM    352  CG  ARG    45      43.600  39.160  18.130  1.00  0.00            
ATOM    353  CD  ARG    45      44.150  39.140  19.530  1.00  0.00            
ATOM    354  NE  ARG    45      43.330  39.880  20.470  1.00  0.00            
ATOM    355  CZ  ARG    45      42.360  39.270  21.170  1.00  0.00            
ATOM    356  NH1 ARG    45      42.130  37.940  21.030  1.00  0.00            
ATOM    357  NH2 ARG    45      41.680  39.950  22.100  1.00  0.00            
ATOM    358  C   ARG    45      42.520  40.120  15.610  1.00  0.00            
ATOM    359  O   ARG    45      41.380  40.470  15.910  1.00  0.00            
ATOM    360  N   ASN    46      42.880  39.220  14.730  1.00  0.00            
ATOM    361  CA  ASN    46      41.930  38.240  14.230  1.00  0.00            
ATOM    362  CB  ASN    46      41.640  37.300  15.390  1.00  0.00            
ATOM    363  CG  ASN    46      41.360  35.880  14.960  1.00  0.00            
ATOM    364  OD1 ASN    46      42.270  35.080  14.700  1.00  0.00            
ATOM    365  ND2 ASN    46      40.070  35.550  14.860  1.00  0.00            
ATOM    366  C   ASN    46      40.660  38.820  13.640  1.00  0.00            
ATOM    367  O   ASN    46      39.570  38.580  14.160  1.00  0.00            
ATOM    368  N   GLY    47      40.820  39.690  12.600  1.00  0.00            
ATOM    369  CA  GLY    47      39.710  40.400  12.020  1.00  0.00            
ATOM    370  C   GLY    47      39.380  41.760  12.640  1.00  0.00            
ATOM    371  O   GLY    47      38.990  42.700  11.950  1.00  0.00            
ATOM    372  N   ALA    48      39.370  41.770  14.010  1.00  0.00            
ATOM    373  CA  ALA    48      38.900  42.920  14.770  1.00  0.00            
ATOM    374  CB  ALA    48      38.110  42.390  15.950  1.00  0.00            
ATOM    375  C   ALA    48      40.020  43.820  15.280  1.00  0.00            
ATOM    376  O   ALA    48      41.210  43.660  15.020  1.00  0.00            
ATOM    377  N   VAL    49      39.550  44.880  16.030  1.00  0.00            
ATOM    378  CA  VAL    49      40.460  45.800  16.720  1.00  0.00            
ATOM    379  CB  VAL    49      40.230  47.240  16.280  1.00  0.00            
ATOM    380  CG1 VAL    49      41.210  48.170  16.960  1.00  0.00            
ATOM    381  CG2 VAL    49      40.420  47.410  14.790  1.00  0.00            
ATOM    382  C   VAL    49      40.140  45.650  18.200  1.00  0.00            
ATOM    383  O   VAL    49      38.990  45.580  18.650  1.00  0.00            
ATOM    384  N   THR    50      41.280  45.660  18.970  1.00  0.00            
ATOM    385  CA  THR    50      41.290  45.460  20.410  1.00  0.00            
ATOM    386  CB  THR    50      41.970  44.130  20.740  1.00  0.00            
ATOM    387  CG2 THR    50      41.880  43.830  22.220  1.00  0.00            
ATOM    388  OG1 THR    50      41.380  43.050  20.040  1.00  0.00            
ATOM    389  C   THR    50      42.210  46.530  20.940  1.00  0.00            
ATOM    390  O   THR    50      43.320  46.790  20.490  1.00  0.00            
ATOM    391  N   HIS    51      41.700  47.180  22.050  1.00  0.00            
ATOM    392  CA  HIS    51      42.440  48.310  22.610  1.00  0.00            
ATOM    393  CB  HIS    51      41.590  49.490  22.860  1.00  0.00            
ATOM    394  CG  HIS    51      40.960  49.890  21.570  1.00  0.00            
ATOM    395  ND1 HIS    51      41.640  50.200  20.480  1.00  0.00            
ATOM    396  CE1 HIS    51      40.750  50.440  19.560  1.00  0.00            
ATOM    397  NE2 HIS    51      39.550  50.280  20.070  1.00  0.00            
ATOM    398  CD2 HIS    51      39.620  49.950  21.310  1.00  0.00            
ATOM    399  C   HIS    51      42.950  47.860  23.930  1.00  0.00            
ATOM    400  O   HIS    51      42.270  47.080  24.570  1.00  0.00            
ATOM    401  N   ILE    52      44.130  48.310  24.310  1.00  0.00            
ATOM    402  CA  ILE    52      44.690  47.870  25.550  1.00  0.00            
ATOM    403  CB  ILE    52      45.910  47.010  25.290  1.00  0.00            
ATOM    404  CG2 ILE    52      46.450  46.590  26.650  1.00  0.00            
ATOM    405  CG1 ILE    52      45.550  45.750  24.490  1.00  0.00            
ATOM    406  CD  ILE    52      46.730  44.910  23.990  1.00  0.00            
ATOM    407  C   ILE    52      45.110  49.150  26.210  1.00  0.00            
ATOM    408  O   ILE    52      45.720  49.990  25.580  1.00  0.00            
ATOM    409  N   LYS    53      44.770  49.350  27.460  1.00  0.00            
ATOM    410  CA  LYS    53      45.110  50.560  28.160  1.00  0.00            
ATOM    411  CB  LYS    53      44.180  50.720  29.350  1.00  0.00            
ATOM    412  CG  LYS    53      42.720  51.090  29.130  1.00  0.00            
ATOM    413  CD  LYS    53      42.730  52.470  28.470  1.00  0.00            
ATOM    414  CE  LYS    53      42.310  53.600  29.400  1.00  0.00            
ATOM    415  NZ  LYS    53      40.870  53.590  29.640  1.00  0.00            
ATOM    416  C   LYS    53      46.540  50.480  28.650  1.00  0.00            
ATOM    417  O   LYS    53      46.870  49.470  29.270  1.00  0.00            
ATOM    418  N   ILE    54      47.400  51.450  28.420  1.00  0.00            
ATOM    419  CA  ILE    54      48.700  51.410  29.030  1.00  0.00            
ATOM    420  CB  ILE    54      49.790  52.020  28.130  1.00  0.00            
ATOM    421  CG2 ILE    54      51.150  51.980  28.850  1.00  0.00            
ATOM    422  CG1 ILE    54      49.910  51.260  26.830  1.00  0.00            
ATOM    423  CD  ILE    54      51.080  51.650  25.890  1.00  0.00            
ATOM    424  C   ILE    54      48.640  52.220  30.330  1.00  0.00            
ATOM    425  O   ILE    54      48.020  53.290  30.340  1.00  0.00            
ATOM    426  N   GLN    55      49.210  51.790  31.480  1.00  0.00            
ATOM    427  CA  GLN    55      49.250  52.570  32.710  1.00  0.00            
ATOM    428  CB  GLN    55      49.130  51.660  33.920  1.00  0.00            
ATOM    429  CG  GLN    55      49.150  52.370  35.260  1.00  0.00            
ATOM    430  CD  GLN    55      48.980  51.490  36.490  1.00  0.00            
ATOM    431  OE1 GLN    55      48.400  51.930  37.470  1.00  0.00            
ATOM    432  NE2 GLN    55      49.420  50.240  36.580  1.00  0.00            
ATOM    433  C   GLN    55      50.560  53.330  32.800  1.00  0.00            
ATOM    434  O   GLN    55      51.610  52.720  32.610  1.00  0.00            
ATOM    435  N   ASN    56      50.500  54.630  33.080  1.00  0.00            
ATOM    436  CA  ASN    56      51.710  55.410  33.280  1.00  0.00            
ATOM    437  CB  ASN    56      51.760  56.640  32.370  1.00  0.00            
ATOM    438  CG  ASN    56      52.740  57.690  32.900  1.00  0.00            
ATOM    439  OD1 ASN    56      53.770  57.390  33.520  1.00  0.00            
ATOM    440  ND2 ASN    56      52.440  58.970  32.720  1.00  0.00            
ATOM    441  C   ASN    56      51.560  55.890  34.690  1.00  0.00            
ATOM    442  O   ASN    56      50.660  56.690  34.900  1.00  0.00            
ATOM    443  N   THR    57      52.360  55.480  35.700  1.00  0.00            
ATOM    444  CA  THR    57      52.130  55.930  37.070  1.00  0.00            
ATOM    445  CB  THR    57      52.470  54.830  38.060  1.00  0.00            
ATOM    446  CG2 THR    57      51.650  53.580  37.940  1.00  0.00            
ATOM    447  OG1 THR    57      53.810  54.510  37.790  1.00  0.00            
ATOM    448  C   THR    57      52.940  57.140  37.480  1.00  0.00            
ATOM    449  O   THR    57      52.820  57.630  38.620  1.00  0.00            
ATOM    450  N   GLY    58      53.840  57.600  36.620  1.00  0.00            
ATOM    451  CA  GLY    58      54.730  58.640  37.010  1.00  0.00            
ATOM    452  C   GLY    58      56.040  57.930  37.160  1.00  0.00            
ATOM    453  O   GLY    58      57.010  58.210  36.480  1.00  0.00            
ATOM    454  N   ASP    59      56.070  56.900  37.980  1.00  0.00            
ATOM    455  CA  ASP    59      57.300  56.190  38.210  1.00  0.00            
ATOM    456  CB  ASP    59      57.210  55.600  39.650  1.00  0.00            
ATOM    457  CG  ASP    59      56.870  56.550  40.830  1.00  0.00            
ATOM    458  OD1 ASP    59      56.860  57.780  40.670  1.00  0.00            
ATOM    459  OD2 ASP    59      56.590  56.090  41.920  1.00  0.00            
ATOM    460  C   ASP    59      57.570  55.110  37.140  1.00  0.00            
ATOM    461  O   ASP    59      58.680  54.590  37.110  1.00  0.00            
ATOM    462  N   TYR    60      56.590  54.690  36.280  1.00  0.00            
ATOM    463  CA  TYR    60      56.790  53.720  35.190  1.00  0.00            
ATOM    464  CB  TYR    60      57.220  52.340  35.730  1.00  0.00            
ATOM    465  CG  TYR    60      56.190  51.630  36.600  1.00  0.00            
ATOM    466  CD1 TYR    60      55.230  50.810  36.010  1.00  0.00            
ATOM    467  CE1 TYR    60      54.280  50.150  36.800  1.00  0.00            
ATOM    468  CZ  TYR    60      54.290  50.280  38.190  1.00  0.00            
ATOM    469  OH  TYR    60      53.370  49.590  38.960  1.00  0.00            
ATOM    470  CE2 TYR    60      55.270  51.100  38.790  1.00  0.00            
ATOM    471  CD2 TYR    60      56.210  51.770  37.990  1.00  0.00            
ATOM    472  C   TYR    60      55.570  53.490  34.270  1.00  0.00            
ATOM    473  O   TYR    60      54.460  53.970  34.510  1.00  0.00            
ATOM    474  N   TYR    61      55.790  52.720  33.190  1.00  0.00            
ATOM    475  CA  TYR    61      54.760  52.290  32.270  1.00  0.00            
ATOM    476  CB  TYR    61      55.080  52.570  30.830  1.00  0.00            
ATOM    477  CG  TYR    61      55.190  54.030  30.500  1.00  0.00            
ATOM    478  CD1 TYR    61      54.050  54.710  30.100  1.00  0.00            
ATOM    479  CE1 TYR    61      54.110  56.050  29.790  1.00  0.00            
ATOM    480  CZ  TYR    61      55.330  56.730  29.880  1.00  0.00            
ATOM    481  OH  TYR    61      55.330  58.070  29.540  1.00  0.00            
ATOM    482  CE2 TYR    61      56.480  56.070  30.280  1.00  0.00            
ATOM    483  CD2 TYR    61      56.410  54.710  30.590  1.00  0.00            
ATOM    484  C   TYR    61      54.610  50.770  32.360  1.00  0.00            
ATOM    485  O   TYR    61      55.620  50.030  32.370  1.00  0.00            
ATOM    486  N   ASP    62      53.370  50.290  32.440  1.00  0.00            
ATOM    487  CA  ASP    62      53.080  48.860  32.330  1.00  0.00            
ATOM    488  CB  ASP    62      53.030  48.200  33.750  1.00  0.00            
ATOM    489  CG  ASP    62      51.900  48.520  34.730  1.00  0.00            
ATOM    490  OD1 ASP    62      51.060  49.340  34.420  1.00  0.00            
ATOM    491  OD2 ASP    62      51.840  47.950  35.820  1.00  0.00            
ATOM    492  C   ASP    62      51.740  48.760  31.630  1.00  0.00            
ATOM    493  O   ASP    62      51.070  49.740  31.300  1.00  0.00            
ATOM    494  N   LEU    63      51.210  47.570  31.480  1.00  0.00            
ATOM    495  CA  LEU    63      49.890  47.420  30.940  1.00  0.00            
ATOM    496  CB  LEU    63      49.970  46.360  29.860  1.00  0.00            
ATOM    497  CG  LEU    63      50.790  46.630  28.640  1.00  0.00            
ATOM    498  CD1 LEU    63      51.180  45.310  28.050  1.00  0.00            
ATOM    499  CD2 LEU    63      49.990  47.410  27.610  1.00  0.00            
ATOM    500  C   LEU    63      48.950  47.010  32.100  1.00  0.00            
ATOM    501  O   LEU    63      48.230  46.000  32.040  1.00  0.00            
ATOM    502  N   TYR    64      48.930  47.780  33.190  1.00  0.00            
ATOM    503  CA  TYR    64      48.150  47.480  34.380  1.00  0.00            
ATOM    504  CB  TYR    64      46.680  47.630  34.100  1.00  0.00            
ATOM    505  CG  TYR    64      46.360  49.080  33.900  1.00  0.00            
ATOM    506  CD1 TYR    64      46.060  49.880  34.990  1.00  0.00            
ATOM    507  CE1 TYR    64      45.770  51.230  34.820  1.00  0.00            
ATOM    508  CZ  TYR    64      45.780  51.760  33.550  1.00  0.00            
ATOM    509  OH  TYR    64      45.530  53.110  33.330  1.00  0.00            
ATOM    510  CE2 TYR    64      46.070  50.950  32.450  1.00  0.00            
ATOM    511  CD2 TYR    64      46.360  49.610  32.620  1.00  0.00            
ATOM    512  C   TYR    64      48.410  46.090  34.890  1.00  0.00            
ATOM    513  O   TYR    64      47.540  45.230  35.050  1.00  0.00            
ATOM    514  N   GLY    65      49.670  45.960  35.200  1.00  0.00            
ATOM    515  CA  GLY    65      50.250  44.740  35.700  1.00  0.00            
ATOM    516  C   GLY    65      51.400  44.450  34.720  1.00  0.00            
ATOM    517  O   GLY    65      51.590  45.230  33.790  1.00  0.00            
ATOM    518  N   GLY    66      52.190  43.400  34.890  1.00  0.00            
ATOM    519  CA  GLY    66      53.230  43.120  33.910  1.00  0.00            
ATOM    520  C   GLY    66      54.610  43.670  34.300  1.00  0.00            
ATOM    521  O   GLY    66      54.810  44.110  35.440  1.00  0.00            
ATOM    522  N   GLU    67      55.560  43.600  33.360  1.00  0.00            
ATOM    523  CA  GLU    67      56.870  44.060  33.760  1.00  0.00            
ATOM    524  CB  GLU    67      57.950  43.330  32.870  1.00  0.00            
ATOM    525  CG  GLU    67      59.230  42.840  33.660  1.00  0.00            
ATOM    526  CD  GLU    67      60.090  43.930  34.370  1.00  0.00            
ATOM    527  OE1 GLU    67      60.700  44.810  33.720  1.00  0.00            
ATOM    528  OE2 GLU    67      60.150  43.940  35.610  1.00  0.00            
ATOM    529  C   GLU    67      56.810  45.590  33.600  1.00  0.00            
ATOM    530  O   GLU    67      55.990  46.110  32.840  1.00  0.00            
ATOM    531  N   LYS    68      57.560  46.310  34.440  1.00  0.00            
ATOM    532  CA  LYS    68      57.560  47.760  34.430  1.00  0.00            
ATOM    533  CB  LYS    68      57.820  48.350  35.820  1.00  0.00            
ATOM    534  CG  LYS    68      56.970  47.980  37.040  1.00  0.00            
ATOM    535  CD  LYS    68      57.540  46.870  37.920  1.00  0.00            
ATOM    536  CE  LYS    68      56.620  46.570  39.110  1.00  0.00            
ATOM    537  NZ  LYS    68      57.090  45.390  39.850  1.00  0.00            
ATOM    538  C   LYS    68      58.690  48.250  33.530  1.00  0.00            
ATOM    539  O   LYS    68      59.790  47.680  33.530  1.00  0.00            
ATOM    540  N   PHE    69      58.420  49.330  32.790  1.00  0.00            
ATOM    541  CA  PHE    69      59.310  49.930  31.810  1.00  0.00            
ATOM    542  CB  PHE    69      58.720  49.720  30.420  1.00  0.00            
ATOM    543  CG  PHE    69      58.390  48.260  30.120  1.00  0.00            
ATOM    544  CD1 PHE    69      59.430  47.330  29.980  1.00  0.00            
ATOM    545  CE1 PHE    69      59.130  45.980  29.810  1.00  0.00            
ATOM    546  CZ  PHE    69      57.800  45.570  29.770  1.00  0.00            
ATOM    547  CE2 PHE    69      56.780  46.500  29.890  1.00  0.00            
ATOM    548  CD2 PHE    69      57.070  47.840  30.070  1.00  0.00            
ATOM    549  C   PHE    69      59.480  51.410  32.060  1.00  0.00            
ATOM    550  O   PHE    69      58.570  52.020  32.600  1.00  0.00            
ATOM    551  N   ALA    70      60.600  52.020  31.700  1.00  0.00            
ATOM    552  CA  ALA    70      60.840  53.450  31.940  1.00  0.00            
ATOM    553  CB  ALA    70      62.300  53.850  31.900  1.00  0.00            
ATOM    554  C   ALA    70      60.180  54.390  30.970  1.00  0.00            
ATOM    555  O   ALA    70      59.800  55.490  31.380  1.00  0.00            
ATOM    556  N   THR    71      60.090  53.970  29.700  1.00  0.00            
ATOM    557  CA  THR    71      59.480  54.760  28.630  1.00  0.00            
ATOM    558  CB  THR    71      60.570  55.310  27.710  1.00  0.00            
ATOM    559  CG2 THR    71      61.390  56.340  28.420  1.00  0.00            
ATOM    560  OG1 THR    71      61.450  54.270  27.300  1.00  0.00            
ATOM    561  C   THR    71      58.470  53.960  27.810  1.00  0.00            
ATOM    562  O   THR    71      58.510  52.720  27.830  1.00  0.00            
ATOM    563  N   LEU    72      57.580  54.630  27.080  1.00  0.00            
ATOM    564  CA  LEU    72      56.570  53.990  26.250  1.00  0.00            
ATOM    565  CB  LEU    72      55.770  55.020  25.490  1.00  0.00            
ATOM    566  CG  LEU    72      54.270  55.060  25.410  1.00  0.00            
ATOM    567  CD1 LEU    72      53.990  56.140  24.400  1.00  0.00            
ATOM    568  CD2 LEU    72      53.650  53.780  24.930  1.00  0.00            
ATOM    569  C   LEU    72      57.240  53.120  25.220  1.00  0.00            
ATOM    570  O   LEU    72      56.950  51.940  25.010  1.00  0.00            
ATOM    571  N   ALA    73      58.220  53.700  24.570  1.00  0.00            
ATOM    572  CA  ALA    73      58.950  53.050  23.510  1.00  0.00            
ATOM    573  CB  ALA    73      60.200  53.940  23.780  1.00  0.00            
ATOM    574  C   ALA    73      59.610  51.760  23.870  1.00  0.00            
ATOM    575  O   ALA    73      59.550  50.870  23.040  1.00  0.00            
ATOM    576  N   GLU    74      60.210  51.570  25.040  1.00  0.00            
ATOM    577  CA  GLU    74      60.760  50.270  25.320  1.00  0.00            
ATOM    578  CB  GLU    74      61.760  50.250  26.440  1.00  0.00            
ATOM    579  CG  GLU    74      61.270  50.710  27.800  1.00  0.00            
ATOM    580  CD  GLU    74      62.260  50.370  28.920  1.00  0.00            
ATOM    581  OE1 GLU    74      62.590  49.180  29.050  1.00  0.00            
ATOM    582  OE2 GLU    74      62.680  51.280  29.640  1.00  0.00            
ATOM    583  C   GLU    74      59.670  49.340  25.700  1.00  0.00            
ATOM    584  O   GLU    74      59.900  48.150  25.520  1.00  0.00            
ATOM    585  N   LEU    75      58.500  49.780  26.200  1.00  0.00            
ATOM    586  CA  LEU    75      57.390  48.880  26.470  1.00  0.00            
ATOM    587  CB  LEU    75      56.200  49.680  27.060  1.00  0.00            
ATOM    588  CG  LEU    75      54.870  49.000  27.440  1.00  0.00            
ATOM    589  CD1 LEU    75      54.190  49.850  28.480  1.00  0.00            
ATOM    590  CD2 LEU    75      53.930  48.840  26.240  1.00  0.00            
ATOM    591  C   LEU    75      56.960  48.170  25.180  1.00  0.00            
ATOM    592  O   LEU    75      56.780  46.940  25.160  1.00  0.00            
ATOM    593  N   VAL    76      56.810  48.910  24.080  1.00  0.00            
ATOM    594  CA  VAL    76      56.400  48.290  22.840  1.00  0.00            
ATOM    595  CB  VAL    76      56.040  49.390  21.850  1.00  0.00            
ATOM    596  CG1 VAL    76      55.920  48.860  20.440  1.00  0.00            
ATOM    597  CG2 VAL    76      54.690  49.900  22.230  1.00  0.00            
ATOM    598  C   VAL    76      57.530  47.420  22.340  1.00  0.00            
ATOM    599  O   VAL    76      57.330  46.320  21.870  1.00  0.00            
ATOM    600  N   GLN    77      58.740  47.870  22.510  1.00  0.00            
ATOM    601  CA  GLN    77      59.890  47.090  22.090  1.00  0.00            
ATOM    602  CB  GLN    77      61.140  47.920  22.390  1.00  0.00            
ATOM    603  CG  GLN    77      62.460  47.200  22.540  1.00  0.00            
ATOM    604  CD  GLN    77      63.200  47.020  21.240  1.00  0.00            
ATOM    605  OE1 GLN    77      64.410  47.220  21.180  1.00  0.00            
ATOM    606  NE2 GLN    77      62.540  46.610  20.150  1.00  0.00            
ATOM    607  C   GLN    77      59.880  45.750  22.800  1.00  0.00            
ATOM    608  O   GLN    77      59.910  44.710  22.150  1.00  0.00            
ATOM    609  N   TYR    78      59.680  45.750  24.120  1.00  0.00            
ATOM    610  CA  TYR    78      59.760  44.550  24.910  1.00  0.00            
ATOM    611  CB  TYR    78      59.620  44.900  26.390  1.00  0.00            
ATOM    612  CG  TYR    78      59.610  43.680  27.310  1.00  0.00            
ATOM    613  CD1 TYR    78      60.790  43.110  27.820  1.00  0.00            
ATOM    614  CE1 TYR    78      60.720  41.960  28.620  1.00  0.00            
ATOM    615  CZ  TYR    78      59.450  41.390  28.930  1.00  0.00            
ATOM    616  OH  TYR    78      59.320  40.220  29.680  1.00  0.00            
ATOM    617  CE2 TYR    78      58.280  41.970  28.420  1.00  0.00            
ATOM    618  CD2 TYR    78      58.370  43.110  27.620  1.00  0.00            
ATOM    619  C   TYR    78      58.670  43.630  24.450  1.00  0.00            
ATOM    620  O   TYR    78      58.940  42.450  24.360  1.00  0.00            
ATOM    621  N   TYR    79      57.480  44.080  24.120  1.00  0.00            
ATOM    622  CA  TYR    79      56.420  43.180  23.730  1.00  0.00            
ATOM    623  CB  TYR    79      55.110  43.830  24.110  1.00  0.00            
ATOM    624  CG  TYR    79      54.820  43.760  25.620  1.00  0.00            
ATOM    625  CD1 TYR    79      54.510  42.510  26.230  1.00  0.00            
ATOM    626  CE1 TYR    79      54.270  42.450  27.600  1.00  0.00            
ATOM    627  CZ  TYR    79      54.340  43.610  28.360  1.00  0.00            
ATOM    628  OH  TYR    79      54.100  43.560  29.730  1.00  0.00            
ATOM    629  CE2 TYR    79      54.650  44.840  27.770  1.00  0.00            
ATOM    630  CD2 TYR    79      54.890  44.920  26.400  1.00  0.00            
ATOM    631  C   TYR    79      56.410  42.730  22.290  1.00  0.00            
ATOM    632  O   TYR    79      55.740  41.780  21.910  1.00  0.00            
ATOM    633  N   MET    80      57.150  43.450  21.460  1.00  0.00            
ATOM    634  CA  MET    80      57.330  43.010  20.080  1.00  0.00            
ATOM    635  CB  MET    80      57.880  44.090  19.200  1.00  0.00            
ATOM    636  CG  MET    80      56.990  45.300  19.090  1.00  0.00            
ATOM    637  SD  MET    80      57.370  46.140  17.540  1.00  0.00            
ATOM    638  CE  MET    80      58.950  46.890  17.840  1.00  0.00            
ATOM    639  C   MET    80      58.340  41.890  20.050  1.00  0.00            
ATOM    640  O   MET    80      58.230  40.910  19.300  1.00  0.00            
ATOM    641  N   GLU    81      59.390  42.040  20.860  1.00  0.00            
ATOM    642  CA  GLU    81      60.470  41.080  20.940  1.00  0.00            
ATOM    643  CB  GLU    81      61.680  41.710  21.580  1.00  0.00            
ATOM    644  CG  GLU    81      62.350  42.720  20.700  1.00  0.00            
ATOM    645  CD  GLU    81      63.460  43.520  21.360  1.00  0.00            
ATOM    646  OE1 GLU    81      63.500  43.710  22.590  1.00  0.00            
ATOM    647  OE2 GLU    81      64.290  43.980  20.600  1.00  0.00            
ATOM    648  C   GLU    81      60.130  39.840  21.730  1.00  0.00            
ATOM    649  O   GLU    81      60.570  38.760  21.370  1.00  0.00            
ATOM    650  N   HIS    82      59.370  39.960  22.840  1.00  0.00            
ATOM    651  CA  HIS    82      59.050  38.850  23.700  1.00  0.00            
ATOM    652  CB  HIS    82      59.320  39.340  25.120  1.00  0.00            
ATOM    653  CG  HIS    82      60.760  39.830  25.310  1.00  0.00            
ATOM    654  ND1 HIS    82      61.290  40.990  24.930  1.00  0.00            
ATOM    655  CE1 HIS    82      62.550  40.990  25.250  1.00  0.00            
ATOM    656  NE2 HIS    82      62.840  39.850  25.810  1.00  0.00            
ATOM    657  CD2 HIS    82      61.770  39.110  25.880  1.00  0.00            
ATOM    658  C   HIS    82      57.620  38.350  23.500  1.00  0.00            
ATOM    659  O   HIS    82      56.650  38.600  24.230  1.00  0.00            
ATOM    660  N   HIS    83      57.570  37.570  22.410  1.00  0.00            
ATOM    661  CA  HIS    83      56.390  36.910  21.900  1.00  0.00            
ATOM    662  CB  HIS    83      56.700  35.900  20.800  1.00  0.00            
ATOM    663  CG  HIS    83      57.310  36.520  19.550  1.00  0.00            
ATOM    664  ND1 HIS    83      56.770  37.420  18.730  1.00  0.00            
ATOM    665  CE1 HIS    83      57.660  37.660  17.780  1.00  0.00            
ATOM    666  NE2 HIS    83      58.730  36.930  18.010  1.00  0.00            
ATOM    667  CD2 HIS    83      58.580  36.210  19.080  1.00  0.00            
ATOM    668  C   HIS    83      55.650  36.120  22.930  1.00  0.00            
ATOM    669  O   HIS    83      56.320  35.450  23.700  1.00  0.00            
ATOM    670  N   GLY    84      54.330  36.170  23.030  1.00  0.00            
ATOM    671  CA  GLY    84      53.650  35.260  23.940  1.00  0.00            
ATOM    672  C   GLY    84      53.330  35.770  25.320  1.00  0.00            
ATOM    673  O   GLY    84      52.470  35.180  25.960  1.00  0.00            
ATOM    674  N   GLN    85      53.890  36.850  25.830  1.00  0.00            
ATOM    675  CA  GLN    85      53.520  37.320  27.170  1.00  0.00            
ATOM    676  CB  GLN    85      54.630  38.260  27.630  1.00  0.00            
ATOM    677  CG  GLN    85      55.840  37.420  28.000  1.00  0.00            
ATOM    678  CD  GLN    85      56.940  38.140  28.790  1.00  0.00            
ATOM    679  OE1 GLN    85      56.730  38.900  29.740  1.00  0.00            
ATOM    680  NE2 GLN    85      58.190  37.890  28.440  1.00  0.00            
ATOM    681  C   GLN    85      52.140  37.990  27.330  1.00  0.00            
ATOM    682  O   GLN    85      51.750  38.350  28.450  1.00  0.00            
ATOM    683  N   LEU    86      51.360  38.150  26.250  1.00  0.00            
ATOM    684  CA  LEU    86      50.060  38.840  26.280  1.00  0.00            
ATOM    685  CB  LEU    86      49.990  39.910  25.190  1.00  0.00            
ATOM    686  CG  LEU    86      51.080  40.950  25.150  1.00  0.00            
ATOM    687  CD1 LEU    86      50.960  41.780  23.890  1.00  0.00            
ATOM    688  CD2 LEU    86      50.940  41.810  26.390  1.00  0.00            
ATOM    689  C   LEU    86      48.940  37.860  26.020  1.00  0.00            
ATOM    690  O   LEU    86      48.800  37.410  24.870  1.00  0.00            
ATOM    691  N   LYS    87      48.170  37.440  27.010  1.00  0.00            
ATOM    692  CA  LYS    87      47.020  36.590  26.760  1.00  0.00            
ATOM    693  CB  LYS    87      47.000  35.320  27.620  1.00  0.00            
ATOM    694  CG  LYS    87      48.050  34.250  27.370  1.00  0.00            
ATOM    695  CD  LYS    87      47.760  32.990  28.220  1.00  0.00            
ATOM    696  CE  LYS    87      48.660  31.780  27.880  1.00  0.00            
ATOM    697  NZ  LYS    87      50.060  32.030  28.190  1.00  0.00            
ATOM    698  C   LYS    87      45.810  37.410  27.160  1.00  0.00            
ATOM    699  O   LYS    87      45.800  38.060  28.210  1.00  0.00            
ATOM    700  N   GLU    88      44.760  37.470  26.330  1.00  0.00            
ATOM    701  CA  GLU    88      43.530  38.130  26.760  1.00  0.00            
ATOM    702  CB  GLU    88      42.510  38.320  25.610  1.00  0.00            
ATOM    703  CG  GLU    88      41.840  37.080  24.990  1.00  0.00            
ATOM    704  CD  GLU    88      40.690  37.430  24.050  1.00  0.00            
ATOM    705  OE1 GLU    88      40.670  37.090  22.860  1.00  0.00            
ATOM    706  OE2 GLU    88      39.690  38.140  24.640  1.00  0.00            
ATOM    707  C   GLU    88      42.990  37.180  27.810  1.00  0.00            
ATOM    708  O   GLU    88      43.290  35.980  27.800  1.00  0.00            
ATOM    709  N   LYS    89      42.210  37.690  28.750  1.00  0.00            
ATOM    710  CA  LYS    89      41.670  36.840  29.800  1.00  0.00            
ATOM    711  CB  LYS    89      40.820  37.710  30.720  1.00  0.00            
ATOM    712  CG  LYS    89      39.880  38.730  30.090  1.00  0.00            
ATOM    713  CD  LYS    89      39.680  39.860  31.090  1.00  0.00            
ATOM    714  CE  LYS    89      39.200  39.360  32.460  1.00  0.00            
ATOM    715  NZ  LYS    89      39.020  40.470  33.360  1.00  0.00            
ATOM    716  C   LYS    89      40.880  35.650  29.300  1.00  0.00            
ATOM    717  O   LYS    89      39.760  35.780  28.820  1.00  0.00            
ATOM    718  N   ASN    90      41.610  34.530  29.310  1.00  0.00            
ATOM    719  CA  ASN    90      41.160  33.210  28.840  1.00  0.00            
ATOM    720  CB  ASN    90      40.090  32.660  29.790  1.00  0.00            
ATOM    721  CG  ASN    90      40.590  32.390  31.220  1.00  0.00            
ATOM    722  OD1 ASN    90      41.770  32.500  31.530  1.00  0.00            
ATOM    723  ND2 ASN    90      39.660  32.010  32.110  1.00  0.00            
ATOM    724  C   ASN    90      40.620  33.210  27.390  1.00  0.00            
ATOM    725  O   ASN    90      39.730  32.480  26.960  1.00  0.00            
ATOM    726  N   GLY    91      41.230  34.100  26.620  1.00  0.00            
ATOM    727  CA  GLY    91      40.940  34.250  25.210  1.00  0.00            
ATOM    728  C   GLY    91      42.250  33.940  24.510  1.00  0.00            
ATOM    729  O   GLY    91      43.150  33.300  25.060  1.00  0.00            
ATOM    730  N   ASP    92      42.410  34.410  23.300  1.00  0.00            
ATOM    731  CA  ASP    92      43.640  34.180  22.580  1.00  0.00            
ATOM    732  CB  ASP    92      43.430  34.500  21.080  1.00  0.00            
ATOM    733  CG  ASP    92      42.320  33.640  20.470  1.00  0.00            
ATOM    734  OD1 ASP    92      41.210  34.070  20.190  1.00  0.00            
ATOM    735  OD2 ASP    92      42.690  32.340  20.240  1.00  0.00            
ATOM    736  C   ASP    92      44.890  34.980  23.030  1.00  0.00            
ATOM    737  O   ASP    92      44.860  35.750  24.010  1.00  0.00            
ATOM    738  N   VAL    93      46.030  34.790  22.360  1.00  0.00            
ATOM    739  CA  VAL    93      47.230  35.560  22.610  1.00  0.00            
ATOM    740  CB  VAL    93      48.490  34.880  22.070  1.00  0.00            
ATOM    741  CG1 VAL    93      48.610  33.540  22.770  1.00  0.00            
ATOM    742  CG2 VAL    93      48.460  34.730  20.530  1.00  0.00            
ATOM    743  C   VAL    93      47.070  36.880  21.880  1.00  0.00            
ATOM    744  O   VAL    93      46.200  36.990  21.000  1.00  0.00            
ATOM    745  N   ILE    94      47.860  37.910  22.170  1.00  0.00            
ATOM    746  CA  ILE    94      47.830  39.160  21.410  1.00  0.00            
ATOM    747  CB  ILE    94      47.260  40.320  22.260  1.00  0.00            
ATOM    748  CG2 ILE    94      47.380  41.620  21.480  1.00  0.00            
ATOM    749  CG1 ILE    94      45.810  40.030  22.610  1.00  0.00            
ATOM    750  CD  ILE    94      44.960  41.090  23.310  1.00  0.00            
ATOM    751  C   ILE    94      49.270  39.420  20.970  1.00  0.00            
ATOM    752  O   ILE    94      50.260  39.330  21.730  1.00  0.00            
ATOM    753  N   GLU    95      49.380  39.630  19.680  1.00  0.00            
ATOM    754  CA  GLU    95      50.670  39.820  19.110  1.00  0.00            
ATOM    755  CB  GLU    95      50.870  38.750  18.050  1.00  0.00            
ATOM    756  CG  GLU    95      51.240  37.420  18.730  1.00  0.00            
ATOM    757  CD  GLU    95      52.350  37.570  19.780  1.00  0.00            
ATOM    758  OE1 GLU    95      53.460  38.000  19.430  1.00  0.00            
ATOM    759  OE2 GLU    95      52.090  37.280  20.950  1.00  0.00            
ATOM    760  C   GLU    95      50.670  41.200  18.560  1.00  0.00            
ATOM    761  O   GLU    95      49.720  41.630  17.900  1.00  0.00            
ATOM    762  N   LEU    96      51.740  41.860  18.980  1.00  0.00            
ATOM    763  CA  LEU    96      52.020  43.210  18.640  1.00  0.00            
ATOM    764  CB  LEU    96      52.540  43.870  19.900  1.00  0.00            
ATOM    765  CG  LEU    96      51.790  44.990  20.600  1.00  0.00            
ATOM    766  CD1 LEU    96      50.480  44.560  21.180  1.00  0.00            
ATOM    767  CD2 LEU    96      52.700  45.450  21.730  1.00  0.00            
ATOM    768  C   LEU    96      53.060  43.100  17.520  1.00  0.00            
ATOM    769  O   LEU    96      54.240  43.410  17.710  1.00  0.00            
ATOM    770  N   LYS    97      52.690  42.680  16.330  1.00  0.00            
ATOM    771  CA  LYS    97      53.620  42.390  15.250  1.00  0.00            
ATOM    772  CB  LYS    97      53.020  41.290  14.390  1.00  0.00            
ATOM    773  CG  LYS    97      53.150  39.810  14.770  1.00  0.00            
ATOM    774  CD  LYS    97      52.210  39.120  13.830  1.00  0.00            
ATOM    775  CE  LYS    97      52.140  37.630  14.020  1.00  0.00            
ATOM    776  NZ  LYS    97      50.830  37.190  13.600  1.00  0.00            
ATOM    777  C   LYS    97      54.170  43.450  14.280  1.00  0.00            
ATOM    778  O   LYS    97      55.370  43.560  13.960  1.00  0.00            
ATOM    779  N   TYR    98      53.260  44.210  13.680  1.00  0.00            
ATOM    780  CA  TYR    98      53.600  45.100  12.600  1.00  0.00            
ATOM    781  CB  TYR    98      52.770  44.770  11.370  1.00  0.00            
ATOM    782  CG  TYR    98      52.970  43.330  10.980  1.00  0.00            
ATOM    783  CD1 TYR    98      54.260  42.900  10.650  1.00  0.00            
ATOM    784  CE1 TYR    98      54.460  41.570  10.300  1.00  0.00            
ATOM    785  CZ  TYR    98      53.390  40.680  10.290  1.00  0.00            
ATOM    786  OH  TYR    98      53.640  39.380   9.880  1.00  0.00            
ATOM    787  CE2 TYR    98      52.100  41.100  10.610  1.00  0.00            
ATOM    788  CD2 TYR    98      51.890  42.440  10.950  1.00  0.00            
ATOM    789  C   TYR    98      53.290  46.500  13.050  1.00  0.00            
ATOM    790  O   TYR    98      52.140  46.780  13.350  1.00  0.00            
ATOM    791  N   PRO    99      54.230  47.390  13.140  1.00  0.00            
ATOM    792  CD  PRO    99      55.610  47.210  12.730  1.00  0.00            
ATOM    793  CG  PRO    99      56.300  48.170  13.700  1.00  0.00            
ATOM    794  CB  PRO    99      55.350  49.340  13.710  1.00  0.00            
ATOM    795  CA  PRO    99      53.960  48.730  13.640  1.00  0.00            
ATOM    796  C   PRO    99      53.020  49.390  12.630  1.00  0.00            
ATOM    797  O   PRO    99      53.220  49.100  11.440  1.00  0.00            
ATOM    798  N   LEU   100      51.990  50.200  12.910  1.00  0.00            
ATOM    799  CA  LEU   100      51.230  50.760  11.840  1.00  0.00            
ATOM    800  CB  LEU   100      49.750  50.700  12.130  1.00  0.00            
ATOM    801  CG  LEU   100      48.780  51.230  11.040  1.00  0.00            
ATOM    802  CD1 LEU   100      48.900  50.430   9.730  1.00  0.00            
ATOM    803  CD2 LEU   100      47.380  51.110  11.540  1.00  0.00            
ATOM    804  C   LEU   100      51.570  52.190  11.480  1.00  0.00            
ATOM    805  O   LEU   100      51.340  53.090  12.280  1.00  0.00            
ATOM    806  N   ASN   101      52.030  52.250  10.210  1.00  0.00            
ATOM    807  CA  ASN   101      52.290  53.450   9.390  1.00  0.00            
ATOM    808  CB  ASN   101      51.000  54.230   9.040  1.00  0.00            
ATOM    809  CG  ASN   101      50.170  53.550   7.980  1.00  0.00            
ATOM    810  OD1 ASN   101      50.600  52.740   7.140  1.00  0.00            
ATOM    811  ND2 ASN   101      48.890  53.930   8.020  1.00  0.00            
ATOM    812  C   ASN   101      53.270  54.480   9.970  1.00  0.00            
ATOM    813  OC1 ASN   101      52.840  55.560  10.440  1.00  0.00            
ATOM    814  OC2 ASN   101      54.480  54.120   9.970  1.00  0.00            
ATOM    815  CH3 ACE   102      33.430  38.900  15.260  1.00  0.00            
ATOM    816  C   ACE   102      33.300  40.360  14.870  1.00  0.00            
ATOM    817  O   ACE   102      32.470  40.620  13.950  1.00  0.00            
ATOM    818  N   SER   103      34.010  41.250  15.470  1.00  0.00            
ATOM    819  CA  SER   103      33.930  42.720  15.120  1.00  0.00            
ATOM    820  CB  SER   103      32.470  43.100  15.370  1.00  0.00            
ATOM    821  OG  SER   103      31.670  41.940  15.090  1.00  0.00            
ATOM    822  C   SER   103      34.900  43.480  16.010  1.00  0.00            
ATOM    823  O   SER   103      35.320  42.920  17.020  1.00  0.00            
ATOM    824  N   PRO   104      35.280  44.740  15.610  1.00  0.00            
ATOM    825  CD  PRO   104      34.870  45.460  14.410  1.00  0.00            
ATOM    826  CG  PRO   104      35.490  46.840  14.550  1.00  0.00            
ATOM    827  CB  PRO   104      36.710  46.600  15.430  1.00  0.00            
ATOM    828  CA  PRO   104      36.210  45.530  16.400  1.00  0.00            
ATOM    829  C   PRO   104      35.560  46.200  17.620  1.00  0.00            
ATOM    830  O   PRO   104      34.370  46.500  17.670  1.00  0.00            
ATOM    831  N   GLY   105      36.480  46.520  18.600  1.00  0.00            
ATOM    832  CA  GLY   105      36.170  47.560  19.540  1.00  0.00            
ATOM    833  C   GLY   105      36.390  47.270  21.010  1.00  0.00            
ATOM    834  O   GLY   105      36.120  48.130  21.860  1.00  0.00            
ATOM    835  N   GLU   106      36.870  46.020  21.340  1.00  0.00            
ATOM    836  CA  GLU   106      36.910  45.610  22.740  1.00  0.00            
ATOM    837  CB  GLU   106      36.980  44.090  22.780  1.00  0.00            
ATOM    838  CG  GLU   106      35.630  43.460  22.500  1.00  0.00            
ATOM    839  CD  GLU   106      34.830  43.440  23.790  1.00  0.00            
ATOM    840  OE1 GLU   106      35.460  43.060  24.810  1.00  0.00            
ATOM    841  OE2 GLU   106      33.640  43.830  23.640  1.00  0.00            
ATOM    842  C   GLU   106      38.160  46.120  23.440  1.00  0.00            
ATOM    843  O   GLU   106      39.300  45.910  23.020  1.00  0.00            
ATOM    844  N   PTR   107      37.900  46.790  24.620  1.00  0.00            
ATOM    845  CA  PTR   107      39.000  47.170  25.500  1.00  0.00            
ATOM    846  CB  PTR   107      38.670  48.310  26.460  1.00  0.00            
ATOM    847  CG  PTR   107      39.070  49.680  25.960  1.00  0.00            
ATOM    848  CD1 PTR   107      38.210  50.400  25.150  1.00  0.00            
ATOM    849  CE1 PTR   107      38.570  51.650  24.680  1.00  0.00            
ATOM    850  CZ  PTR   107      39.800  52.170  25.030  1.00  0.00            
ATOM    851  OH  PTR   107      40.120  53.460  24.470  1.00  0.00            
ATOM    852  P   PTR   107      40.540  54.790  25.260  1.00  0.00            
ATOM    853  O1P PTR   107      39.540  55.860  25.110  1.00  0.00            
ATOM    854  O2P PTR   107      41.760  55.390  24.710  1.00  0.00            
ATOM    855  O3P PTR   107      40.730  54.460  26.680  1.00  0.00            
ATOM    856  CE2 PTR   107      40.670  51.480  25.830  1.00  0.00            
ATOM    857  CD2 PTR   107      40.300  50.220  26.290  1.00  0.00            
ATOM    858  C   PTR   107      39.200  45.930  26.330  1.00  0.00            
ATOM    859  O   PTR   107      38.380  45.540  27.150  1.00  0.00            
ATOM    860  N   VAL   108      40.300  45.290  26.000  1.00  0.00            
ATOM    861  CA  VAL   108      40.720  44.030  26.600  1.00  0.00            
ATOM    862  CB  VAL   108      41.320  43.110  25.430  1.00  0.00            
ATOM    863  CG1 VAL   108      42.260  42.020  25.900  1.00  0.00            
ATOM    864  CG2 VAL   108      40.160  42.320  24.800  1.00  0.00            
ATOM    865  C   VAL   108      41.710  44.350  27.720  1.00  0.00            
ATOM    866  O   VAL   108      42.440  45.360  27.770  1.00  0.00            
ATOM    867  N   ASN   109      41.610  43.440  28.670  1.00  0.00            
ATOM    868  CA  ASN   109      42.440  43.470  29.850  1.00  0.00            
ATOM    869  CB  ASN   109      41.570  43.450  31.120  1.00  0.00            
ATOM    870  CG  ASN   109      40.970  44.810  31.530  1.00  0.00            
ATOM    871  OD1 ASN   109      41.530  45.520  32.360  1.00  0.00            
ATOM    872  ND2 ASN   109      39.830  45.240  31.010  1.00  0.00            
ATOM    873  C   ASN   109      43.220  42.180  29.710  1.00  0.00            
ATOM    874  O   ASN   109      42.650  41.140  29.310  1.00  0.00            
ATOM    875  N   ILE   110      44.520  42.250  29.960  1.00  0.00            
ATOM    876  CA  ILE   110      45.390  41.090  29.800  1.00  0.00            
ATOM    877  CB  ILE   110      46.810  41.550  29.330  1.00  0.00            
ATOM    878  CG2 ILE   110      47.840  40.420  29.160  1.00  0.00            
ATOM    879  CG1 ILE   110      46.610  42.160  27.970  1.00  0.00            
ATOM    880  CD  ILE   110      47.880  42.830  27.450  1.00  0.00            
ATOM    881  C   ILE   110      45.470  40.350  31.130  1.00  0.00            
ATOM    882  O   ILE   110      45.260  40.890  32.200  1.00  0.00            
ATOM    883  N   GLU   111      45.730  39.060  31.010  1.00  0.00            
ATOM    884  CA  GLU   111      45.950  38.250  32.170  1.00  0.00            
ATOM    885  CB  GLU   111      45.010  37.050  32.140  1.00  0.00            
ATOM    886  CG  GLU   111      43.810  37.220  33.090  1.00  0.00            
ATOM    887  CD  GLU   111      43.840  36.290  34.320  1.00  0.00            
ATOM    888  OE1 GLU   111      43.530  35.100  34.170  1.00  0.00            
ATOM    889  OE2 GLU   111      44.170  36.740  35.420  1.00  0.00            
ATOM    890  C   GLU   111      47.380  37.840  31.950  1.00  0.00            
ATOM    891  O   GLU   111      47.770  37.440  30.840  1.00  0.00            
ATOM    892  N   PHE   112      48.160  38.080  33.040  1.00  0.00            
ATOM    893  CA  PHE   112      49.580  37.830  32.980  1.00  0.00            
ATOM    894  CB  PHE   112      50.390  38.940  33.630  1.00  0.00            
ATOM    895  CG  PHE   112      50.400  40.200  32.830  1.00  0.00            
ATOM    896  CD1 PHE   112      51.260  40.330  31.740  1.00  0.00            
ATOM    897  CE1 PHE   112      51.290  41.530  31.010  1.00  0.00            
ATOM    898  CZ  PHE   112      50.450  42.580  31.370  1.00  0.00            
ATOM    899  CE2 PHE   112      49.600  42.460  32.450  1.00  0.00            
ATOM    900  CD2 PHE   112      49.580  41.260  33.190  1.00  0.00            
ATOM    901  C   PHE   112      49.850  36.530  33.740  1.00  0.00            
ATOM    902  O   PHE   112      49.080  36.070  34.580  1.00  0.00            
ATOM    903  N   GLY   113      51.070  35.980  33.470  1.00  0.00            
ATOM    904  CA  GLY   113      51.550  34.830  34.210  1.00  0.00            
ATOM    905  C   GLY   113      53.030  34.680  33.910  1.00  0.00            
ATOM    906  O   GLY   113      53.480  34.850  32.770  1.00  0.00            
ATOM    907  N   SER   114      53.800  34.370  35.000  1.00  0.00            
ATOM    908  CA  SER   114      55.260  34.230  34.980  1.00  0.00            
ATOM    909  CB  SER   114      55.990  35.550  34.690  1.00  0.00            
ATOM    910  OG  SER   114      57.410  35.350  34.610  1.00  0.00            
ATOM    911  C   SER   114      55.820  33.730  36.350  1.00  0.00            
ATOM    912  O   SER   114      54.950  33.320  37.170  1.00  0.00            
ATOM    913  N   NHE   115      57.120  33.810  36.490  1.00  0.00            
TER
ENDMDL
