# Supplementary material for: An allosteric interaction controls the activation mechanism of SHP2 tyrosine phosphatase
Source: Sci Rep. 2020 Oct 28;10:18530. doi: 10.1038/s41598-020-75409-7 (PMC7595171; doi:10.1038/s41598-020-75409-7)
Supplement: Supplementary file 1 — Supplementary Information 1. [file 41598_2020_75409_MOESM1_ESM.zip › initial_structures_pdb/NSH2_SLN-pY-IDLDLVK.pdb]

REMARK    THIS IS A SIMULATION BOX
CRYST1   64.149   64.149   64.149  60.00  60.00  90.00 P 1           1
MODEL        1
ATOM      1  N   MET     1      58.450  62.940   9.830  1.00  0.00            
ATOM      2  CA  MET     1      58.670  61.560  10.340  1.00  0.00            
ATOM      3  CB  MET     1      60.020  61.460  11.080  1.00  0.00            
ATOM      4  CG  MET     1      60.370  60.020  11.450  1.00  0.00            
ATOM      5  SD  MET     1      61.990  59.840  12.250  1.00  0.00            
ATOM      6  CE  MET     1      61.990  58.040  12.520  1.00  0.00            
ATOM      7  C   MET     1      57.510  61.140  11.240  1.00  0.00            
ATOM      8  O   MET     1      57.050  61.910  12.090  1.00  0.00            
ATOM      9  N   ARG     2      57.030  59.910  11.070  1.00  0.00            
ATOM     10  CA  ARG     2      55.970  59.280  11.880  1.00  0.00            
ATOM     11  CB  ARG     2      54.610  59.610  11.240  1.00  0.00            
ATOM     12  CG  ARG     2      53.410  59.440  12.200  1.00  0.00            
ATOM     13  CD  ARG     2      52.120  59.850  11.480  1.00  0.00            
ATOM     14  NE  ARG     2      50.940  59.660  12.330  1.00  0.00            
ATOM     15  CZ  ARG     2      50.210  60.600  12.910  1.00  0.00            
ATOM     16  NH1 ARG     2      50.590  61.860  12.950  1.00  0.00            
ATOM     17  NH2 ARG     2      49.070  60.300  13.460  1.00  0.00            
ATOM     18  C   ARG     2      56.200  57.760  12.020  1.00  0.00            
ATOM     19  O   ARG     2      56.840  57.130  11.180  1.00  0.00            
ATOM     20  N   ARG     3      55.690  57.180  13.110  1.00  0.00            
ATOM     21  CA  ARG     3      55.860  55.760  13.490  1.00  0.00            
ATOM     22  CB  ARG     3      57.080  55.650  14.440  1.00  0.00            
ATOM     23  CG  ARG     3      56.870  56.360  15.790  1.00  0.00            
ATOM     24  CD  ARG     3      58.010  56.060  16.770  1.00  0.00            
ATOM     25  NE  ARG     3      57.700  56.610  18.100  1.00  0.00            
ATOM     26  CZ  ARG     3      58.400  56.440  19.210  1.00  0.00            
ATOM     27  NH1 ARG     3      59.500  55.740  19.250  1.00  0.00            
ATOM     28  NH2 ARG     3      57.990  56.990  20.330  1.00  0.00            
ATOM     29  C   ARG     3      54.560  55.150  14.080  1.00  0.00            
ATOM     30  O   ARG     3      53.480  55.720  13.930  1.00  0.00            
ATOM     31  N   TRP     4      54.670  54.020  14.780  1.00  0.00            
ATOM     32  CA  TRP     4      53.550  53.390  15.510  1.00  0.00            
ATOM     33  CB  TRP     4      54.070  52.150  16.260  1.00  0.00            
ATOM     34  CG  TRP     4      55.220  52.350  17.200  1.00  0.00            
ATOM     35  CD1 TRP     4      56.510  52.040  16.960  1.00  0.00            
ATOM     36  NE1 TRP     4      57.290  52.400  18.030  1.00  0.00            
ATOM     37  CE2 TRP     4      56.540  52.970  19.030  1.00  0.00            
ATOM     38  CZ2 TRP     4      56.860  53.510  20.270  1.00  0.00            
ATOM     39  CH2 TRP     4      55.850  54.010  21.090  1.00  0.00            
ATOM     40  CZ3 TRP     4      54.510  53.950  20.660  1.00  0.00            
ATOM     41  CE3 TRP     4      54.190  53.410  19.410  1.00  0.00            
ATOM     42  CD2 TRP     4      55.200  52.920  18.540  1.00  0.00            
ATOM     43  C   TRP     4      52.790  54.300  16.490  1.00  0.00            
ATOM     44  O   TRP     4      51.650  54.010  16.830  1.00  0.00            
ATOM     45  N   PHE     5      53.400  55.400  16.960  1.00  0.00            
ATOM     46  CA  PHE     5      52.720  56.420  17.750  1.00  0.00            
ATOM     47  CB  PHE     5      53.750  57.140  18.640  1.00  0.00            
ATOM     48  CG  PHE     5      53.140  58.150  19.580  1.00  0.00            
ATOM     49  CD1 PHE     5      52.140  57.760  20.490  1.00  0.00            
ATOM     50  CE1 PHE     5      51.540  58.690  21.330  1.00  0.00            
ATOM     51  CZ  PHE     5      51.960  60.040  21.290  1.00  0.00            
ATOM     52  CE2 PHE     5      52.970  60.430  20.400  1.00  0.00            
ATOM     53  CD2 PHE     5      53.550  59.500  19.540  1.00  0.00            
ATOM     54  C   PHE     5      51.950  57.430  16.870  1.00  0.00            
ATOM     55  O   PHE     5      52.510  58.010  15.930  1.00  0.00            
ATOM     56  N   HIS     6      50.680  57.650  17.200  1.00  0.00            
ATOM     57  CA  HIS     6      49.740  58.550  16.530  1.00  0.00            
ATOM     58  CB  HIS     6      48.670  57.740  15.780  1.00  0.00            
ATOM     59  CG  HIS     6      49.140  57.000  14.560  1.00  0.00            
ATOM     60  ND1 HIS     6      48.850  57.370  13.240  1.00  0.00            
ATOM     61  CE1 HIS     6      49.420  56.420  12.480  1.00  0.00            
ATOM     62  NE2 HIS     6      50.050  55.510  13.240  1.00  0.00            
ATOM     63  CD2 HIS     6      49.870  55.850  14.560  1.00  0.00            
ATOM     64  C   HIS     6      49.110  59.510  17.570  1.00  0.00            
ATOM     65  O   HIS     6      48.090  59.160  18.210  1.00  0.00            
ATOM     66  N   PRO     7      49.690  60.710  17.800  1.00  0.00            
ATOM     67  CD  PRO     7      50.850  61.240  17.100  1.00  0.00            
ATOM     68  CG  PRO     7      50.990  62.690  17.550  1.00  0.00            
ATOM     69  CB  PRO     7      50.390  62.680  18.950  1.00  0.00            
ATOM     70  CA  PRO     7      49.280  61.630  18.880  1.00  0.00            
ATOM     71  C   PRO     7      47.920  62.310  18.700  1.00  0.00            
ATOM     72  O   PRO     7      47.420  62.940  19.630  1.00  0.00            
ATOM     73  N   ASN     8      47.300  62.210  17.520  1.00  0.00            
ATOM     74  CA  ASN     8      46.160  63.030  17.090  1.00  0.00            
ATOM     75  CB  ASN     8      46.640  63.980  15.980  1.00  0.00            
ATOM     76  CG  ASN     8      47.750  64.920  16.400  1.00  0.00            
ATOM     77  OD1 ASN     8      47.830  65.350  17.550  1.00  0.00            
ATOM     78  ND2 ASN     8      48.640  65.260  15.460  1.00  0.00            
ATOM     79  C   ASN     8      44.920  62.210  16.670  1.00  0.00            
ATOM     80  O   ASN     8      44.060  62.720  15.920  1.00  0.00            
ATOM     81  N   ILE     9      44.780  60.950  17.100  1.00  0.00            
ATOM     82  CA  ILE     9      43.650  60.060  16.740  1.00  0.00            
ATOM     83  CB  ILE     9      44.110  58.930  15.780  1.00  0.00            
ATOM     84  CG2 ILE     9      44.740  59.520  14.500  1.00  0.00            
ATOM     85  CG1 ILE     9      45.040  57.900  16.470  1.00  0.00            
ATOM     86  CD  ILE     9      45.310  56.660  15.610  1.00  0.00            
ATOM     87  C   ILE     9      42.880  59.480  17.940  1.00  0.00            
ATOM     88  O   ILE     9      43.420  59.260  19.030  1.00  0.00            
ATOM     89  N   THR    10      41.610  59.210  17.690  1.00  0.00            
ATOM     90  CA  THR    10      40.660  58.520  18.600  1.00  0.00            
ATOM     91  CB  THR    10      39.220  59.030  18.350  1.00  0.00            
ATOM     92  CG2 THR    10      39.080  60.540  18.560  1.00  0.00            
ATOM     93  OG1 THR    10      38.790  58.710  17.050  1.00  0.00            
ATOM     94  C   THR    10      40.680  56.980  18.430  1.00  0.00            
ATOM     95  O   THR    10      41.350  56.450  17.550  1.00  0.00            
ATOM     96  N   GLY    11      39.920  56.260  19.250  1.00  0.00            
ATOM     97  CA  GLY    11      39.770  54.780  19.170  1.00  0.00            
ATOM     98  C   GLY    11      39.080  54.280  17.890  1.00  0.00            
ATOM     99  O   GLY    11      39.480  53.240  17.360  1.00  0.00            
ATOM    100  N   VAL    12      38.090  55.010  17.380  1.00  0.00            
ATOM    101  CA  VAL    12      37.410  54.670  16.110  1.00  0.00            
ATOM    102  CB  VAL    12      36.020  55.330  16.010  1.00  0.00            
ATOM    103  CG1 VAL    12      36.060  56.870  16.000  1.00  0.00            
ATOM    104  CG2 VAL    12      35.250  54.860  14.770  1.00  0.00            
ATOM    105  C   VAL    12      38.300  54.970  14.890  1.00  0.00            
ATOM    106  O   VAL    12      38.320  54.210  13.930  1.00  0.00            
ATOM    107  N   GLU    13      39.100  56.050  14.940  1.00  0.00            
ATOM    108  CA  GLU    13      40.100  56.370  13.900  1.00  0.00            
ATOM    109  CB  GLU    13      40.690  57.760  14.090  1.00  0.00            
ATOM    110  CG  GLU    13      39.670  58.840  13.740  1.00  0.00            
ATOM    111  CD  GLU    13      40.210  60.190  14.160  1.00  0.00            
ATOM    112  OE1 GLU    13      40.370  60.410  15.390  1.00  0.00            
ATOM    113  OE2 GLU    13      40.480  61.040  13.290  1.00  0.00            
ATOM    114  C   GLU    13      41.260  55.360  13.870  1.00  0.00            
ATOM    115  O   GLU    13      41.690  54.950  12.800  1.00  0.00            
ATOM    116  N   ALA    14      41.730  54.930  15.050  1.00  0.00            
ATOM    117  CA  ALA    14      42.710  53.850  15.170  1.00  0.00            
ATOM    118  CB  ALA    14      43.060  53.670  16.650  1.00  0.00            
ATOM    119  C   ALA    14      42.200  52.520  14.570  1.00  0.00            
ATOM    120  O   ALA    14      42.900  51.860  13.810  1.00  0.00            
ATOM    121  N   GLU    15      40.950  52.160  14.880  1.00  0.00            
ATOM    122  CA  GLU    15      40.230  51.010  14.290  1.00  0.00            
ATOM    123  CB  GLU    15      38.870  50.830  14.970  1.00  0.00            
ATOM    124  CG  GLU    15      38.010  49.720  14.390  1.00  0.00            
ATOM    125  CD  GLU    15      36.780  49.520  15.270  1.00  0.00            
ATOM    126  OE1 GLU    15      36.770  48.550  16.060  1.00  0.00            
ATOM    127  OE2 GLU    15      35.830  50.330  15.160  1.00  0.00            
ATOM    128  C   GLU    15      40.120  51.120  12.770  1.00  0.00            
ATOM    129  O   GLU    15      40.460  50.160  12.060  1.00  0.00            
ATOM    130  N   ASN    16      39.710  52.280  12.250  1.00  0.00            
ATOM    131  CA  ASN    16      39.620  52.520  10.810  1.00  0.00            
ATOM    132  CB  ASN    16      38.980  53.890  10.550  1.00  0.00            
ATOM    133  CG  ASN    16      37.510  53.980  10.940  1.00  0.00            
ATOM    134  OD1 ASN    16      36.810  52.970  11.020  1.00  0.00            
ATOM    135  ND2 ASN    16      37.020  55.200  11.150  1.00  0.00            
ATOM    136  C   ASN    16      40.990  52.410  10.100  1.00  0.00            
ATOM    137  O   ASN    16      41.080  51.780   9.030  1.00  0.00            
ATOM    138  N   LEU    17      42.060  52.970  10.660  1.00  0.00            
ATOM    139  CA  LEU    17      43.430  52.840  10.130  1.00  0.00            
ATOM    140  CB  LEU    17      44.400  53.680  11.000  1.00  0.00            
ATOM    141  CG  LEU    17      44.370  55.200  10.720  1.00  0.00            
ATOM    142  CD1 LEU    17      45.170  55.930  11.790  1.00  0.00            
ATOM    143  CD2 LEU    17      44.990  55.540   9.350  1.00  0.00            
ATOM    144  C   LEU    17      43.900  51.390  10.060  1.00  0.00            
ATOM    145  O   LEU    17      44.370  50.920   9.020  1.00  0.00            
ATOM    146  N   LEU    18      43.750  50.620  11.150  1.00  0.00            
ATOM    147  CA  LEU    18      44.140  49.210  11.230  1.00  0.00            
ATOM    148  CB  LEU    18      44.000  48.770  12.700  1.00  0.00            
ATOM    149  CG  LEU    18      45.070  49.350  13.650  1.00  0.00            
ATOM    150  CD1 LEU    18      44.650  49.120  15.100  1.00  0.00            
ATOM    151  CD2 LEU    18      46.440  48.700  13.450  1.00  0.00            
ATOM    152  C   LEU    18      43.350  48.290  10.280  1.00  0.00            
ATOM    153  O   LEU    18      43.900  47.310   9.760  1.00  0.00            
ATOM    154  N   LEU    19      42.070  48.590  10.020  1.00  0.00            
ATOM    155  CA  LEU    19      41.200  47.830   9.110  1.00  0.00            
ATOM    156  CB  LEU    19      39.740  47.930   9.600  1.00  0.00            
ATOM    157  CG  LEU    19      39.470  47.240  10.940  1.00  0.00            
ATOM    158  CD1 LEU    19      38.030  47.510  11.380  1.00  0.00            
ATOM    159  CD2 LEU    19      39.650  45.720  10.880  1.00  0.00            
ATOM    160  C   LEU    19      41.320  48.220   7.620  1.00  0.00            
ATOM    161  O   LEU    19      40.780  47.510   6.770  1.00  0.00            
ATOM    162  N   THR    20      42.020  49.320   7.280  1.00  0.00            
ATOM    163  CA  THR    20      42.150  49.810   5.890  1.00  0.00            
ATOM    164  CB  THR    20      41.360  51.120   5.670  1.00  0.00            
ATOM    165  CG2 THR    20      39.860  50.970   5.920  1.00  0.00            
ATOM    166  OG1 THR    20      41.850  52.180   6.460  1.00  0.00            
ATOM    167  C   THR    20      43.590  50.030   5.390  1.00  0.00            
ATOM    168  O   THR    20      43.820  50.080   4.180  1.00  0.00            
ATOM    169  N   ARG    21      44.570  50.100   6.300  1.00  0.00            
ATOM    170  CA  ARG    21      46.010  50.250   5.990  1.00  0.00            
ATOM    171  CB  ARG    21      46.480  51.670   6.340  1.00  0.00            
ATOM    172  CG  ARG    21      45.660  52.790   5.690  1.00  0.00            
ATOM    173  CD  ARG    21      46.430  54.120   5.760  1.00  0.00            
ATOM    174  NE  ARG    21      47.080  54.450   4.500  1.00  0.00            
ATOM    175  CZ  ARG    21      46.480  55.060   3.490  1.00  0.00            
ATOM    176  NH1 ARG    21      45.220  55.440   3.600  1.00  0.00            
ATOM    177  NH2 ARG    21      47.150  55.320   2.370  1.00  0.00            
ATOM    178  C   ARG    21      46.910  49.210   6.700  1.00  0.00            
ATOM    179  O   ARG    21      48.140  49.240   6.540  1.00  0.00            
ATOM    180  N   GLY    22      46.320  48.290   7.470  1.00  0.00            
ATOM    181  CA  GLY    22      47.000  47.230   8.220  1.00  0.00            
ATOM    182  C   GLY    22      46.520  45.820   7.850  1.00  0.00            
ATOM    183  O   GLY    22      45.740  45.610   6.930  1.00  0.00            
ATOM    184  N   VAL    23      47.030  44.840   8.600  1.00  0.00            
ATOM    185  CA  VAL    23      46.730  43.390   8.510  1.00  0.00            
ATOM    186  CB  VAL    23      47.820  42.640   7.720  1.00  0.00            
ATOM    187  CG1 VAL    23      47.910  43.110   6.260  1.00  0.00            
ATOM    188  CG2 VAL    23      49.220  42.740   8.340  1.00  0.00            
ATOM    189  C   VAL    23      46.600  42.790   9.920  1.00  0.00            
ATOM    190  O   VAL    23      46.910  43.440  10.920  1.00  0.00            
ATOM    191  N   ASP    24      46.150  41.540  10.060  1.00  0.00            
ATOM    192  CA  ASP    24      46.150  40.850  11.360  1.00  0.00            
ATOM    193  CB  ASP    24      45.500  39.460  11.240  1.00  0.00            
ATOM    194  CG  ASP    24      44.030  39.470  10.900  1.00  0.00            
ATOM    195  OD1 ASP    24      43.350  40.480  11.190  1.00  0.00            
ATOM    196  OD2 ASP    24      43.530  38.460  10.370  1.00  0.00            
ATOM    197  C   ASP    24      47.580  40.770  11.930  1.00  0.00            
ATOM    198  O   ASP    24      48.500  40.300  11.250  1.00  0.00            
ATOM    199  N   GLY    25      47.760  41.280  13.150  1.00  0.00            
ATOM    200  CA  GLY    25      49.060  41.490  13.800  1.00  0.00            
ATOM    201  C   GLY    25      49.520  42.950  13.800  1.00  0.00            
ATOM    202  O   GLY    25      50.380  43.330  14.610  1.00  0.00            
ATOM    203  N   SER    26      48.970  43.800  12.930  1.00  0.00            
ATOM    204  CA  SER    26      49.260  45.240  12.950  1.00  0.00            
ATOM    205  CB  SER    26      48.630  45.970  11.750  1.00  0.00            
ATOM    206  OG  SER    26      49.180  45.560  10.520  1.00  0.00            
ATOM    207  C   SER    26      48.790  45.910  14.240  1.00  0.00            
ATOM    208  O   SER    26      47.780  45.520  14.830  1.00  0.00            
ATOM    209  N   PHE    27      49.520  46.940  14.660  1.00  0.00            
ATOM    210  CA  PHE    27      49.210  47.720  15.860  1.00  0.00            
ATOM    211  CB  PHE    27      49.860  47.080  17.090  1.00  0.00            
ATOM    212  CG  PHE    27      51.320  47.360  17.240  1.00  0.00            
ATOM    213  CD1 PHE    27      52.260  46.570  16.600  1.00  0.00            
ATOM    214  CE1 PHE    27      53.610  46.830  16.720  1.00  0.00            
ATOM    215  CZ  PHE    27      54.050  47.900  17.470  1.00  0.00            
ATOM    216  CE2 PHE    27      53.110  48.720  18.100  1.00  0.00            
ATOM    217  CD2 PHE    27      51.770  48.440  17.990  1.00  0.00            
ATOM    218  C   PHE    27      49.640  49.200  15.730  1.00  0.00            
ATOM    219  O   PHE    27      50.500  49.540  14.910  1.00  0.00            
ATOM    220  N   LEU    28      49.080  50.040  16.600  1.00  0.00            
ATOM    221  CA  LEU    28      49.530  51.400  16.850  1.00  0.00            
ATOM    222  CB  LEU    28      48.840  52.370  15.860  1.00  0.00            
ATOM    223  CG  LEU    28      47.320  52.540  15.950  1.00  0.00            
ATOM    224  CD1 LEU    28      46.890  53.440  17.120  1.00  0.00            
ATOM    225  CD2 LEU    28      46.800  53.180  14.680  1.00  0.00            
ATOM    226  C   LEU    28      49.330  51.790  18.330  1.00  0.00            
ATOM    227  O   LEU    28      48.720  51.040  19.100  1.00  0.00            
ATOM    228  N   ALA    29      49.790  52.970  18.710  1.00  0.00            
ATOM    229  CA  ALA    29      49.530  53.610  20.000  1.00  0.00            
ATOM    230  CB  ALA    29      50.810  53.620  20.840  1.00  0.00            
ATOM    231  C   ALA    29      49.000  55.050  19.830  1.00  0.00            
ATOM    232  O   ALA    29      49.370  55.760  18.890  1.00  0.00            
ATOM    233  N   ARG    30      48.120  55.470  20.740  1.00  0.00            
ATOM    234  CA  ARG    30      47.430  56.770  20.720  1.00  0.00            
ATOM    235  CB  ARG    30      46.120  56.610  19.940  1.00  0.00            
ATOM    236  CG  ARG    30      45.160  55.580  20.580  1.00  0.00            
ATOM    237  CD  ARG    30      43.740  55.760  20.060  1.00  0.00            
ATOM    238  NE  ARG    30      42.850  54.740  20.640  1.00  0.00            
ATOM    239  CZ  ARG    30      42.160  54.830  21.780  1.00  0.00            
ATOM    240  NH1 ARG    30      41.370  53.860  22.140  1.00  0.00            
ATOM    241  NH2 ARG    30      42.240  55.870  22.570  1.00  0.00            
ATOM    242  C   ARG    30      47.170  57.290  22.150  1.00  0.00            
ATOM    243  O   ARG    30      47.250  56.500  23.100  1.00  0.00            
ATOM    244  N   PRO    31      46.820  58.580  22.350  1.00  0.00            
ATOM    245  CD  PRO    31      46.840  59.680  21.380  1.00  0.00            
ATOM    246  CG  PRO    31      45.970  60.770  21.990  1.00  0.00            
ATOM    247  CB  PRO    31      46.200  60.600  23.490  1.00  0.00            
ATOM    248  CA  PRO    31      46.340  59.080  23.640  1.00  0.00            
ATOM    249  C   PRO    31      45.020  58.420  24.070  1.00  0.00            
ATOM    250  O   PRO    31      44.160  58.090  23.250  1.00  0.00            
ATOM    251  N   SER    32      44.870  58.230  25.370  1.00  0.00            
ATOM    252  CA  SER    32      43.700  57.660  26.030  1.00  0.00            
ATOM    253  CB  SER    32      44.160  57.130  27.390  1.00  0.00            
ATOM    254  OG  SER    32      43.130  56.570  28.190  1.00  0.00            
ATOM    255  C   SER    32      42.580  58.700  26.230  1.00  0.00            
ATOM    256  O   SER    32      42.840  59.810  26.720  1.00  0.00            
ATOM    257  N   LYS    33      41.320  58.360  25.920  1.00  0.00            
ATOM    258  CA  LYS    33      40.150  59.210  26.210  1.00  0.00            
ATOM    259  CB  LYS    33      39.020  58.900  25.220  1.00  0.00            
ATOM    260  CG  LYS    33      39.420  59.020  23.740  1.00  0.00            
ATOM    261  CD  LYS    33      38.250  58.770  22.770  1.00  0.00            
ATOM    262  CE  LYS    33      37.410  57.510  23.070  1.00  0.00            
ATOM    263  NZ  LYS    33      38.220  56.270  23.050  1.00  0.00            
ATOM    264  C   LYS    33      39.620  59.000  27.640  1.00  0.00            
ATOM    265  O   LYS    33      39.270  59.960  28.330  1.00  0.00            
ATOM    266  N   SER    34      39.590  57.750  28.120  1.00  0.00            
ATOM    267  CA  SER    34      39.130  57.360  29.470  1.00  0.00            
ATOM    268  CB  SER    34      38.990  55.840  29.560  1.00  0.00            
ATOM    269  OG  SER    34      40.230  55.160  29.400  1.00  0.00            
ATOM    270  C   SER    34      40.040  57.870  30.600  1.00  0.00            
ATOM    271  O   SER    34      39.590  58.070  31.740  1.00  0.00            
ATOM    272  N   ASN    35      41.320  58.120  30.300  1.00  0.00            
ATOM    273  CA  ASN    35      42.350  58.660  31.200  1.00  0.00            
ATOM    274  CB  ASN    35      43.200  57.520  31.760  1.00  0.00            
ATOM    275  CG  ASN    35      42.430  56.610  32.700  1.00  0.00            
ATOM    276  OD1 ASN    35      42.090  55.490  32.370  1.00  0.00            
ATOM    277  ND2 ASN    35      42.170  57.110  33.910  1.00  0.00            
ATOM    278  C   ASN    35      43.210  59.740  30.460  1.00  0.00            
ATOM    279  O   ASN    35      44.310  59.420  30.010  1.00  0.00            
ATOM    280  N   PRO    36      42.690  60.970  30.280  1.00  0.00            
ATOM    281  CD  PRO    36      41.390  61.430  30.730  1.00  0.00            
ATOM    282  CG  PRO    36      41.170  62.770  30.050  1.00  0.00            
ATOM    283  CB  PRO    36      42.580  63.330  29.900  1.00  0.00            
ATOM    284  CA  PRO    36      43.420  62.080  29.630  1.00  0.00            
ATOM    285  C   PRO    36      44.860  62.230  30.110  1.00  0.00            
ATOM    286  O   PRO    36      45.120  62.300  31.320  1.00  0.00            
ATOM    287  N   GLY    37      45.810  62.250  29.180  1.00  0.00            
ATOM    288  CA  GLY    37      47.260  62.320  29.440  1.00  0.00            
ATOM    289  C   GLY    37      48.000  60.970  29.420  1.00  0.00            
ATOM    290  O   GLY    37      49.220  60.940  29.290  1.00  0.00            
ATOM    291  N   ASP    38      47.270  59.850  29.530  1.00  0.00            
ATOM    292  CA  ASP    38      47.790  58.470  29.340  1.00  0.00            
ATOM    293  CB  ASP    38      47.070  57.490  30.300  1.00  0.00            
ATOM    294  CG  ASP    38      47.320  57.700  31.770  1.00  0.00            
ATOM    295  OD1 ASP    38      48.320  58.360  32.120  1.00  0.00            
ATOM    296  OD2 ASP    38      46.520  57.190  32.580  1.00  0.00            
ATOM    297  C   ASP    38      47.650  58.020  27.890  1.00  0.00            
ATOM    298  O   ASP    38      47.220  58.770  27.020  1.00  0.00            
ATOM    299  N   PHE    39      48.000  56.760  27.630  1.00  0.00            
ATOM    300  CA  PHE    39      48.040  56.150  26.290  1.00  0.00            
ATOM    301  CB  PHE    39      49.510  56.010  25.850  1.00  0.00            
ATOM    302  CG  PHE    39      50.250  57.260  25.840  1.00  0.00            
ATOM    303  CD1 PHE    39      50.020  58.180  24.880  1.00  0.00            
ATOM    304  CE1 PHE    39      50.650  59.370  24.890  1.00  0.00            
ATOM    305  CZ  PHE    39      51.520  59.660  25.900  1.00  0.00            
ATOM    306  CE2 PHE    39      51.740  58.740  26.890  1.00  0.00            
ATOM    307  CD2 PHE    39      51.090  57.570  26.860  1.00  0.00            
ATOM    308  C   PHE    39      47.280  54.810  26.220  1.00  0.00            
ATOM    309  O   PHE    39      46.880  54.220  27.230  1.00  0.00            
ATOM    310  N   THR    40      47.070  54.340  25.000  1.00  0.00            
ATOM    311  CA  THR    40      46.330  53.110  24.660  1.00  0.00            
ATOM    312  CB  THR    40      44.840  53.450  24.400  1.00  0.00            
ATOM    313  CG2 THR    40      43.990  52.260  23.970  1.00  0.00            
ATOM    314  OG1 THR    40      44.240  53.980  25.560  1.00  0.00            
ATOM    315  C   THR    40      46.920  52.460  23.400  1.00  0.00            
ATOM    316  O   THR    40      47.070  53.130  22.370  1.00  0.00            
ATOM    317  N   LEU    41      47.240  51.170  23.470  1.00  0.00            
ATOM    318  CA  LEU    41      47.510  50.350  22.300  1.00  0.00            
ATOM    319  CB  LEU    41      48.230  49.040  22.690  1.00  0.00            
ATOM    320  CG  LEU    41      49.640  49.190  23.280  1.00  0.00            
ATOM    321  CD1 LEU    41      50.230  47.830  23.630  1.00  0.00            
ATOM    322  CD2 LEU    41      50.600  49.890  22.330  1.00  0.00            
ATOM    323  C   LEU    41      46.200  50.000  21.580  1.00  0.00            
ATOM    324  O   LEU    41      45.210  49.620  22.210  1.00  0.00            
ATOM    325  N   SER    42      46.220  50.040  20.250  1.00  0.00            
ATOM    326  CA  SER    42      45.160  49.530  19.370  1.00  0.00            
ATOM    327  CB  SER    42      44.550  50.660  18.550  1.00  0.00            
ATOM    328  OG  SER    42      43.990  51.660  19.390  1.00  0.00            
ATOM    329  C   SER    42      45.780  48.470  18.470  1.00  0.00            
ATOM    330  O   SER    42      46.800  48.710  17.820  1.00  0.00            
ATOM    331  N   VAL    43      45.210  47.260  18.460  1.00  0.00            
ATOM    332  CA  VAL    43      45.820  46.050  17.890  1.00  0.00            
ATOM    333  CB  VAL    43      46.390  45.110  18.970  1.00  0.00            
ATOM    334  CG1 VAL    43      47.310  44.070  18.320  1.00  0.00            
ATOM    335  CG2 VAL    43      47.190  45.850  20.060  1.00  0.00            
ATOM    336  C   VAL    43      44.790  45.270  17.080  1.00  0.00            
ATOM    337  O   VAL    43      43.720  44.910  17.580  1.00  0.00            
ATOM    338  N   ARG    44      45.110  44.980  15.810  1.00  0.00            
ATOM    339  CA  ARG    44      44.290  44.140  14.950  1.00  0.00            
ATOM    340  CB  ARG    44      44.460  44.620  13.490  1.00  0.00            
ATOM    341  CG  ARG    44      43.560  43.810  12.540  1.00  0.00            
ATOM    342  CD  ARG    44      43.630  44.350  11.110  1.00  0.00            
ATOM    343  NE  ARG    44      43.230  43.310  10.170  1.00  0.00            
ATOM    344  CZ  ARG    44      43.000  43.530   8.880  1.00  0.00            
ATOM    345  NH1 ARG    44      43.130  44.740   8.380  1.00  0.00            
ATOM    346  NH2 ARG    44      42.620  42.520   8.100  1.00  0.00            
ATOM    347  C   ARG    44      44.630  42.650  15.080  1.00  0.00            
ATOM    348  O   ARG    44      45.800  42.250  15.050  1.00  0.00            
ATOM    349  N   ARG    45      43.600  41.810  15.170  1.00  0.00            
ATOM    350  CA  ARG    45      43.670  40.350  15.040  1.00  0.00            
ATOM    351  CB  ARG    45      44.040  39.710  16.390  1.00  0.00            
ATOM    352  CG  ARG    45      42.980  39.920  17.490  1.00  0.00            
ATOM    353  CD  ARG    45      43.370  39.180  18.770  1.00  0.00            
ATOM    354  NE  ARG    45      42.260  39.230  19.740  1.00  0.00            
ATOM    355  CZ  ARG    45      42.180  38.570  20.890  1.00  0.00            
ATOM    356  NH1 ARG    45      43.120  37.790  21.340  1.00  0.00            
ATOM    357  NH2 ARG    45      41.100  38.700  21.620  1.00  0.00            
ATOM    358  C   ARG    45      42.320  39.790  14.520  1.00  0.00            
ATOM    359  O   ARG    45      41.270  40.380  14.750  1.00  0.00            
ATOM    360  N   ASN    46      42.350  38.640  13.840  1.00  0.00            
ATOM    361  CA  ASN    46      41.150  37.950  13.340  1.00  0.00            
ATOM    362  CB  ASN    46      40.480  37.210  14.520  1.00  0.00            
ATOM    363  CG  ASN    46      41.420  36.310  15.280  1.00  0.00            
ATOM    364  OD1 ASN    46      42.190  35.550  14.690  1.00  0.00            
ATOM    365  ND2 ASN    46      41.380  36.380  16.610  1.00  0.00            
ATOM    366  C   ASN    46      40.140  38.840  12.540  1.00  0.00            
ATOM    367  O   ASN    46      38.920  38.640  12.590  1.00  0.00            
ATOM    368  N   GLY    47      40.630  39.870  11.830  1.00  0.00            
ATOM    369  CA  GLY    47      39.820  40.810  11.040  1.00  0.00            
ATOM    370  C   GLY    47      39.100  41.920  11.850  1.00  0.00            
ATOM    371  O   GLY    47      38.270  42.630  11.290  1.00  0.00            
ATOM    372  N   ALA    48      39.410  42.060  13.140  1.00  0.00            
ATOM    373  CA  ALA    48      38.820  43.030  14.060  1.00  0.00            
ATOM    374  CB  ALA    48      37.780  42.310  14.930  1.00  0.00            
ATOM    375  C   ALA    48      39.900  43.700  14.940  1.00  0.00            
ATOM    376  O   ALA    48      41.040  43.250  15.000  1.00  0.00            
ATOM    377  N   VAL    49      39.530  44.780  15.640  1.00  0.00            
ATOM    378  CA  VAL    49      40.470  45.590  16.450  1.00  0.00            
ATOM    379  CB  VAL    49      40.560  47.040  15.930  1.00  0.00            
ATOM    380  CG1 VAL    49      41.550  47.890  16.740  1.00  0.00            
ATOM    381  CG2 VAL    49      41.070  47.040  14.470  1.00  0.00            
ATOM    382  C   VAL    49      40.100  45.540  17.930  1.00  0.00            
ATOM    383  O   VAL    49      38.940  45.660  18.320  1.00  0.00            
ATOM    384  N   THR    50      41.140  45.370  18.740  1.00  0.00            
ATOM    385  CA  THR    50      41.090  45.300  20.210  1.00  0.00            
ATOM    386  CB  THR    50      41.590  43.940  20.720  1.00  0.00            
ATOM    387  CG2 THR    50      40.690  42.780  20.270  1.00  0.00            
ATOM    388  OG1 THR    50      42.910  43.640  20.310  1.00  0.00            
ATOM    389  C   THR    50      41.950  46.410  20.830  1.00  0.00            
ATOM    390  O   THR    50      42.910  46.880  20.210  1.00  0.00            
ATOM    391  N   HIE    51      41.590  46.870  22.020  1.00  0.00            
ATOM    392  CA  HIE    51      42.180  48.060  22.640  1.00  0.00            
ATOM    393  CB  HIE    51      41.180  49.220  22.620  1.00  0.00            
ATOM    394  CG  HIE    51      40.560  49.510  21.270  1.00  0.00            
ATOM    395  ND1 HIE    51      39.560  48.780  20.630  1.00  0.00            
ATOM    396  CE1 HIE    51      39.310  49.400  19.460  1.00  0.00            
ATOM    397  NE2 HIE    51      40.100  50.480  19.340  1.00  0.00            
ATOM    398  CD2 HIE    51      40.890  50.570  20.450  1.00  0.00            
ATOM    399  C   HIE    51      42.690  47.740  24.060  1.00  0.00            
ATOM    400  O   HIE    51      41.950  47.240  24.920  1.00  0.00            
ATOM    401  N   ILE    52      43.970  48.010  24.290  1.00  0.00            
ATOM    402  CA  ILE    52      44.760  47.630  25.470  1.00  0.00            
ATOM    403  CB  ILE    52      45.910  46.670  25.050  1.00  0.00            
ATOM    404  CG2 ILE    52      47.120  46.750  26.000  1.00  0.00            
ATOM    405  CG1 ILE    52      45.450  45.190  24.990  1.00  0.00            
ATOM    406  CD  ILE    52      44.580  44.840  23.780  1.00  0.00            
ATOM    407  C   ILE    52      45.240  48.900  26.180  1.00  0.00            
ATOM    408  O   ILE    52      46.030  49.690  25.650  1.00  0.00            
ATOM    409  N   LYS    53      44.730  49.130  27.400  1.00  0.00            
ATOM    410  CA  LYS    53      45.120  50.280  28.240  1.00  0.00            
ATOM    411  CB  LYS    53      44.180  50.360  29.450  1.00  0.00            
ATOM    412  CG  LYS    53      42.940  51.250  29.250  1.00  0.00            
ATOM    413  CD  LYS    53      43.240  52.720  28.910  1.00  0.00            
ATOM    414  CE  LYS    53      44.130  53.410  29.960  1.00  0.00            
ATOM    415  NZ  LYS    53      44.870  54.550  29.410  1.00  0.00            
ATOM    416  C   LYS    53      46.590  50.220  28.690  1.00  0.00            
ATOM    417  O   LYS    53      47.090  49.190  29.140  1.00  0.00            
ATOM    418  N   ILE    54      47.270  51.380  28.640  1.00  0.00            
ATOM    419  CA  ILE    54      48.630  51.600  29.140  1.00  0.00            
ATOM    420  CB  ILE    54      49.550  52.200  28.060  1.00  0.00            
ATOM    421  CG2 ILE    54      51.000  52.230  28.590  1.00  0.00            
ATOM    422  CG1 ILE    54      49.480  51.450  26.710  1.00  0.00            
ATOM    423  CD  ILE    54      50.320  52.100  25.610  1.00  0.00            
ATOM    424  C   ILE    54      48.560  52.520  30.370  1.00  0.00            
ATOM    425  O   ILE    54      48.030  53.630  30.300  1.00  0.00            
ATOM    426  N   GLN    55      49.120  52.070  31.500  1.00  0.00            
ATOM    427  CA  GLN    55      49.320  52.880  32.710  1.00  0.00            
ATOM    428  CB  GLN    55      49.370  51.970  33.950  1.00  0.00            
ATOM    429  CG  GLN    55      49.210  52.760  35.260  1.00  0.00            
ATOM    430  CD  GLN    55      49.070  51.870  36.480  1.00  0.00            
ATOM    431  OE1 GLN    55      49.380  50.680  36.450  1.00  0.00            
ATOM    432  NE2 GLN    55      48.600  52.450  37.580  1.00  0.00            
ATOM    433  C   GLN    55      50.620  53.680  32.600  1.00  0.00            
ATOM    434  O   GLN    55      51.640  53.170  32.130  1.00  0.00            
ATOM    435  N   ASN    56      50.610  54.910  33.120  1.00  0.00            
ATOM    436  CA  ASN    56      51.780  55.780  33.280  1.00  0.00            
ATOM    437  CB  ASN    56      51.780  56.840  32.170  1.00  0.00            
ATOM    438  CG  ASN    56      52.950  57.820  32.270  1.00  0.00            
ATOM    439  OD1 ASN    56      53.940  57.570  32.960  1.00  0.00            
ATOM    440  ND2 ASN    56      52.850  58.940  31.560  1.00  0.00            
ATOM    441  C   ASN    56      51.800  56.370  34.700  1.00  0.00            
ATOM    442  O   ASN    56      51.150  57.390  34.980  1.00  0.00            
ATOM    443  N   THR    57      52.490  55.690  35.620  1.00  0.00            
ATOM    444  CA  THR    57      52.510  56.040  37.050  1.00  0.00            
ATOM    445  CB  THR    57      53.020  54.850  37.900  1.00  0.00            
ATOM    446  CG2 THR    57      52.120  53.620  37.780  1.00  0.00            
ATOM    447  OG1 THR    57      54.330  54.490  37.520  1.00  0.00            
ATOM    448  C   THR    57      53.390  57.260  37.410  1.00  0.00            
ATOM    449  O   THR    57      53.300  57.780  38.530  1.00  0.00            
ATOM    450  N   GLY    58      54.260  57.700  36.490  1.00  0.00            
ATOM    451  CA  GLY    58      55.310  58.690  36.750  1.00  0.00            
ATOM    452  C   GLY    58      56.660  58.080  37.190  1.00  0.00            
ATOM    453  O   GLY    58      57.680  58.760  37.170  1.00  0.00            
ATOM    454  N   ASP    59      56.670  56.770  37.530  1.00  0.00            
ATOM    455  CA  ASP    59      57.860  55.980  37.900  1.00  0.00            
ATOM    456  CB  ASP    59      57.680  55.400  39.320  1.00  0.00            
ATOM    457  CG  ASP    59      57.490  56.460  40.400  1.00  0.00            
ATOM    458  OD1 ASP    59      58.370  57.340  40.540  1.00  0.00            
ATOM    459  OD2 ASP    59      56.460  56.410  41.110  1.00  0.00            
ATOM    460  C   ASP    59      58.140  54.830  36.910  1.00  0.00            
ATOM    461  O   ASP    59      59.280  54.380  36.800  1.00  0.00            
ATOM    462  N   TYR    60      57.120  54.380  36.190  1.00  0.00            
ATOM    463  CA  TYR    60      57.180  53.360  35.140  1.00  0.00            
ATOM    464  CB  TYR    60      57.350  51.960  35.770  1.00  0.00            
ATOM    465  CG  TYR    60      56.220  51.500  36.660  1.00  0.00            
ATOM    466  CD1 TYR    60      56.260  51.690  38.040  1.00  0.00            
ATOM    467  CE1 TYR    60      55.220  51.270  38.850  1.00  0.00            
ATOM    468  CZ  TYR    60      54.130  50.650  38.300  1.00  0.00            
ATOM    469  OH  TYR    60      53.090  50.220  39.100  1.00  0.00            
ATOM    470  CE2 TYR    60      54.050  50.440  36.930  1.00  0.00            
ATOM    471  CD2 TYR    60      55.100  50.860  36.120  1.00  0.00            
ATOM    472  C   TYR    60      55.940  53.370  34.220  1.00  0.00            
ATOM    473  O   TYR    60      54.880  53.920  34.560  1.00  0.00            
ATOM    474  N   TYR    61      56.060  52.660  33.090  1.00  0.00            
ATOM    475  CA  TYR    61      54.970  52.270  32.200  1.00  0.00            
ATOM    476  CB  TYR    61      55.310  52.640  30.750  1.00  0.00            
ATOM    477  CG  TYR    61      55.400  54.120  30.470  1.00  0.00            
ATOM    478  CD1 TYR    61      56.550  54.840  30.750  1.00  0.00            
ATOM    479  CE1 TYR    61      56.650  56.180  30.490  1.00  0.00            
ATOM    480  CZ  TYR    61      55.570  56.850  29.940  1.00  0.00            
ATOM    481  OH  TYR    61      55.660  58.190  29.670  1.00  0.00            
ATOM    482  CE2 TYR    61      54.410  56.160  29.630  1.00  0.00            
ATOM    483  CD2 TYR    61      54.330  54.810  29.900  1.00  0.00            
ATOM    484  C   TYR    61      54.740  50.740  32.280  1.00  0.00            
ATOM    485  O   TYR    61      55.710  49.970  32.340  1.00  0.00            
ATOM    486  N   ASP    62      53.480  50.310  32.260  1.00  0.00            
ATOM    487  CA  ASP    62      53.020  48.910  32.130  1.00  0.00            
ATOM    488  CB  ASP    62      53.230  48.120  33.440  1.00  0.00            
ATOM    489  CG  ASP    62      52.200  48.310  34.550  1.00  0.00            
ATOM    490  OD1 ASP    62      51.440  49.300  34.510  1.00  0.00            
ATOM    491  OD2 ASP    62      52.170  47.470  35.480  1.00  0.00            
ATOM    492  C   ASP    62      51.570  48.870  31.630  1.00  0.00            
ATOM    493  O   ASP    62      50.980  49.900  31.300  1.00  0.00            
ATOM    494  N   LEU    63      50.960  47.680  31.600  1.00  0.00            
ATOM    495  CA  LEU    63      49.600  47.440  31.100  1.00  0.00            
ATOM    496  CB  LEU    63      49.640  46.330  30.040  1.00  0.00            
ATOM    497  CG  LEU    63      50.540  46.620  28.830  1.00  0.00            
ATOM    498  CD1 LEU    63      50.470  45.440  27.870  1.00  0.00            
ATOM    499  CD2 LEU    63      50.130  47.880  28.070  1.00  0.00            
ATOM    500  C   LEU    63      48.610  47.150  32.260  1.00  0.00            
ATOM    501  O   LEU    63      47.800  46.210  32.200  1.00  0.00            
ATOM    502  N   TYR    64      48.690  47.930  33.340  1.00  0.00            
ATOM    503  CA  TYR    64      48.010  47.690  34.630  1.00  0.00            
ATOM    504  CB  TYR    64      46.510  48.050  34.540  1.00  0.00            
ATOM    505  CG  TYR    64      46.250  49.520  34.320  1.00  0.00            
ATOM    506  CD1 TYR    64      46.220  50.060  33.040  1.00  0.00            
ATOM    507  CE1 TYR    64      45.990  51.410  32.830  1.00  0.00            
ATOM    508  CZ  TYR    64      45.780  52.240  33.920  1.00  0.00            
ATOM    509  OH  TYR    64      45.540  53.580  33.720  1.00  0.00            
ATOM    510  CE2 TYR    64      45.790  51.720  35.200  1.00  0.00            
ATOM    511  CD2 TYR    64      46.030  50.380  35.390  1.00  0.00            
ATOM    512  C   TYR    64      48.280  46.270  35.170  1.00  0.00            
ATOM    513  O   TYR    64      47.400  45.580  35.730  1.00  0.00            
ATOM    514  N   GLY    65      49.500  45.790  34.960  1.00  0.00            
ATOM    515  CA  GLY    65      50.000  44.440  35.250  1.00  0.00            
ATOM    516  C   GLY    65      51.220  44.070  34.400  1.00  0.00            
ATOM    517  O   GLY    65      51.580  44.790  33.450  1.00  0.00            
ATOM    518  N   GLY    66      51.850  42.940  34.710  1.00  0.00            
ATOM    519  CA  GLY    66      53.030  42.430  33.990  1.00  0.00            
ATOM    520  C   GLY    66      54.320  43.220  34.210  1.00  0.00            
ATOM    521  O   GLY    66      54.450  44.010  35.160  1.00  0.00            
ATOM    522  N   GLU    67      55.300  43.000  33.320  1.00  0.00            
ATOM    523  CA  GLU    67      56.620  43.660  33.310  1.00  0.00            
ATOM    524  CB  GLU    67      57.430  43.140  32.100  1.00  0.00            
ATOM    525  CG  GLU    67      58.930  43.470  32.160  1.00  0.00            
ATOM    526  CD  GLU    67      59.630  42.830  33.340  1.00  0.00            
ATOM    527  OE1 GLU    67      59.330  41.650  33.650  1.00  0.00            
ATOM    528  OE2 GLU    67      60.460  43.510  33.980  1.00  0.00            
ATOM    529  C   GLU    67      56.520  45.190  33.270  1.00  0.00            
ATOM    530  O   GLU    67      55.600  45.740  32.660  1.00  0.00            
ATOM    531  N   LYS    68      57.480  45.870  33.890  1.00  0.00            
ATOM    532  CA  LYS    68      57.540  47.330  33.990  1.00  0.00            
ATOM    533  CB  LYS    68      57.670  47.750  35.470  1.00  0.00            
ATOM    534  CG  LYS    68      56.640  47.090  36.390  1.00  0.00            
ATOM    535  CD  LYS    68      56.680  47.730  37.790  1.00  0.00            
ATOM    536  CE  LYS    68      55.950  46.900  38.860  1.00  0.00            
ATOM    537  NZ  LYS    68      54.600  46.470  38.450  1.00  0.00            
ATOM    538  C   LYS    68      58.680  47.920  33.150  1.00  0.00            
ATOM    539  O   LYS    68      59.750  47.300  33.000  1.00  0.00            
ATOM    540  N   PHE    69      58.480  49.130  32.630  1.00  0.00            
ATOM    541  CA  PHE    69      59.370  49.770  31.640  1.00  0.00            
ATOM    542  CB  PHE    69      58.740  49.610  30.250  1.00  0.00            
ATOM    543  CG  PHE    69      58.310  48.220  29.930  1.00  0.00            
ATOM    544  CD1 PHE    69      56.970  47.860  29.960  1.00  0.00            
ATOM    545  CE1 PHE    69      56.580  46.570  29.670  1.00  0.00            
ATOM    546  CZ  PHE    69      57.530  45.610  29.360  1.00  0.00            
ATOM    547  CE2 PHE    69      58.870  45.960  29.330  1.00  0.00            
ATOM    548  CD2 PHE    69      59.250  47.250  29.610  1.00  0.00            
ATOM    549  C   PHE    69      59.600  51.260  31.950  1.00  0.00            
ATOM    550  O   PHE    69      58.720  51.940  32.480  1.00  0.00            
ATOM    551  N   ALA    70      60.780  51.780  31.610  1.00  0.00            
ATOM    552  CA  ALA    70      61.130  53.190  31.840  1.00  0.00            
ATOM    553  CB  ALA    70      62.650  53.330  31.750  1.00  0.00            
ATOM    554  C   ALA    70      60.440  54.170  30.870  1.00  0.00            
ATOM    555  O   ALA    70      60.240  55.340  31.200  1.00  0.00            
ATOM    556  N   THR    71      60.040  53.700  29.680  1.00  0.00            
ATOM    557  CA  THR    71      59.420  54.510  28.620  1.00  0.00            
ATOM    558  CB  THR    71      60.450  54.970  27.570  1.00  0.00            
ATOM    559  CG2 THR    71      61.580  55.830  28.150  1.00  0.00            
ATOM    560  OG1 THR    71      61.030  53.880  26.890  1.00  0.00            
ATOM    561  C   THR    71      58.310  53.750  27.860  1.00  0.00            
ATOM    562  O   THR    71      58.280  52.500  27.850  1.00  0.00            
ATOM    563  N   LEU    72      57.420  54.490  27.190  1.00  0.00            
ATOM    564  CA  LEU    72      56.420  53.940  26.280  1.00  0.00            
ATOM    565  CB  LEU    72      55.530  55.100  25.810  1.00  0.00            
ATOM    566  CG  LEU    72      54.390  54.680  24.870  1.00  0.00            
ATOM    567  CD1 LEU    72      53.430  53.720  25.550  1.00  0.00            
ATOM    568  CD2 LEU    72      53.610  55.910  24.410  1.00  0.00            
ATOM    569  C   LEU    72      57.050  53.180  25.080  1.00  0.00            
ATOM    570  O   LEU    72      56.540  52.140  24.660  1.00  0.00            
ATOM    571  N   ALA    73      58.170  53.670  24.550  1.00  0.00            
ATOM    572  CA  ALA    73      58.880  53.040  23.450  1.00  0.00            
ATOM    573  CB  ALA    73      59.990  53.970  22.960  1.00  0.00            
ATOM    574  C   ALA    73      59.450  51.660  23.830  1.00  0.00            
ATOM    575  O   ALA    73      59.290  50.690  23.070  1.00  0.00            
ATOM    576  N   GLU    74      60.050  51.530  25.020  1.00  0.00            
ATOM    577  CA  GLU    74      60.540  50.250  25.580  1.00  0.00            
ATOM    578  CB  GLU    74      61.390  50.530  26.820  1.00  0.00            
ATOM    579  CG  GLU    74      61.870  49.280  27.550  1.00  0.00            
ATOM    580  CD  GLU    74      62.770  49.640  28.690  1.00  0.00            
ATOM    581  OE1 GLU    74      64.000  49.510  28.520  1.00  0.00            
ATOM    582  OE2 GLU    74      62.260  50.110  29.730  1.00  0.00            
ATOM    583  C   GLU    74      59.410  49.270  25.880  1.00  0.00            
ATOM    584  O   GLU    74      59.570  48.080  25.610  1.00  0.00            
ATOM    585  N   LEU    75      58.270  49.730  26.370  1.00  0.00            
ATOM    586  CA  LEU    75      57.060  48.910  26.530  1.00  0.00            
ATOM    587  CB  LEU    75      55.950  49.760  27.170  1.00  0.00            
ATOM    588  CG  LEU    75      54.610  49.030  27.410  1.00  0.00            
ATOM    589  CD1 LEU    75      53.840  49.740  28.530  1.00  0.00            
ATOM    590  CD2 LEU    75      53.670  49.040  26.200  1.00  0.00            
ATOM    591  C   LEU    75      56.630  48.270  25.190  1.00  0.00            
ATOM    592  O   LEU    75      56.460  47.040  25.110  1.00  0.00            
ATOM    593  N   VAL    76      56.510  49.070  24.130  1.00  0.00            
ATOM    594  CA  VAL    76      56.180  48.580  22.780  1.00  0.00            
ATOM    595  CB  VAL    76      55.970  49.740  21.800  1.00  0.00            
ATOM    596  CG1 VAL    76      55.860  49.290  20.330  1.00  0.00            
ATOM    597  CG2 VAL    76      54.670  50.470  22.140  1.00  0.00            
ATOM    598  C   VAL    76      57.260  47.610  22.260  1.00  0.00            
ATOM    599  O   VAL    76      56.930  46.510  21.790  1.00  0.00            
ATOM    600  N   GLN    77      58.540  47.960  22.390  1.00  0.00            
ATOM    601  CA  GLN    77      59.680  47.120  21.950  1.00  0.00            
ATOM    602  CB  GLN    77      61.000  47.880  22.190  1.00  0.00            
ATOM    603  CG  GLN    77      62.190  47.240  21.470  1.00  0.00            
ATOM    604  CD  GLN    77      62.030  47.220  19.970  1.00  0.00            
ATOM    605  OE1 GLN    77      61.720  48.230  19.340  1.00  0.00            
ATOM    606  NE2 GLN    77      62.220  46.040  19.370  1.00  0.00            
ATOM    607  C   GLN    77      59.700  45.750  22.650  1.00  0.00            
ATOM    608  O   GLN    77      59.970  44.740  21.990  1.00  0.00            
ATOM    609  N   TYR    78      59.390  45.680  23.940  1.00  0.00            
ATOM    610  CA  TYR    78      59.230  44.410  24.660  1.00  0.00            
ATOM    611  CB  TYR    78      59.000  44.670  26.150  1.00  0.00            
ATOM    612  CG  TYR    78      58.840  43.410  26.990  1.00  0.00            
ATOM    613  CD1 TYR    78      59.930  42.820  27.600  1.00  0.00            
ATOM    614  CE1 TYR    78      59.790  41.670  28.370  1.00  0.00            
ATOM    615  CZ  TYR    78      58.540  41.120  28.540  1.00  0.00            
ATOM    616  OH  TYR    78      58.380  39.980  29.300  1.00  0.00            
ATOM    617  CE2 TYR    78      57.440  41.700  27.950  1.00  0.00            
ATOM    618  CD2 TYR    78      57.590  42.840  27.180  1.00  0.00            
ATOM    619  C   TYR    78      58.080  43.550  24.070  1.00  0.00            
ATOM    620  O   TYR    78      58.320  42.430  23.630  1.00  0.00            
ATOM    621  N   TYR    79      56.860  44.080  23.990  1.00  0.00            
ATOM    622  CA  TYR    79      55.730  43.290  23.490  1.00  0.00            
ATOM    623  CB  TYR    79      54.400  43.950  23.910  1.00  0.00            
ATOM    624  CG  TYR    79      54.120  43.820  25.390  1.00  0.00            
ATOM    625  CD1 TYR    79      53.930  42.570  25.980  1.00  0.00            
ATOM    626  CE1 TYR    79      53.690  42.440  27.340  1.00  0.00            
ATOM    627  CZ  TYR    79      53.650  43.570  28.130  1.00  0.00            
ATOM    628  OH  TYR    79      53.410  43.440  29.480  1.00  0.00            
ATOM    629  CE2 TYR    79      53.840  44.820  27.580  1.00  0.00            
ATOM    630  CD2 TYR    79      54.080  44.940  26.220  1.00  0.00            
ATOM    631  C   TYR    79      55.800  42.960  21.980  1.00  0.00            
ATOM    632  O   TYR    79      55.130  42.020  21.540  1.00  0.00            
ATOM    633  N   MET    80      56.640  43.640  21.200  1.00  0.00            
ATOM    634  CA  MET    80      57.060  43.220  19.840  1.00  0.00            
ATOM    635  CB  MET    80      57.720  44.400  19.100  1.00  0.00            
ATOM    636  CG  MET    80      56.720  45.450  18.600  1.00  0.00            
ATOM    637  SD  MET    80      57.500  46.750  17.590  1.00  0.00            
ATOM    638  CE  MET    80      57.940  45.780  16.110  1.00  0.00            
ATOM    639  C   MET    80      58.050  42.050  19.780  1.00  0.00            
ATOM    640  O   MET    80      58.130  41.340  18.770  1.00  0.00            
ATOM    641  N   GLU    81      58.840  41.820  20.850  1.00  0.00            
ATOM    642  CA  GLU    81      59.870  40.760  20.950  1.00  0.00            
ATOM    643  CB  GLU    81      61.150  41.320  21.590  1.00  0.00            
ATOM    644  CG  GLU    81      61.880  42.280  20.670  1.00  0.00            
ATOM    645  CD  GLU    81      63.100  42.910  21.320  1.00  0.00            
ATOM    646  OE1 GLU    81      63.590  42.360  22.330  1.00  0.00            
ATOM    647  OE2 GLU    81      63.570  43.960  20.820  1.00  0.00            
ATOM    648  C   GLU    81      59.430  39.550  21.780  1.00  0.00            
ATOM    649  O   GLU    81      60.100  38.510  21.790  1.00  0.00            
ATOM    650  N   HIS    82      58.280  39.660  22.460  1.00  0.00            
ATOM    651  CA  HIS    82      57.720  38.700  23.400  1.00  0.00            
ATOM    652  CB  HIS    82      58.010  39.160  24.840  1.00  0.00            
ATOM    653  CG  HIS    82      59.460  39.340  25.180  1.00  0.00            
ATOM    654  ND1 HIS    82      60.130  40.520  24.980  1.00  0.00            
ATOM    655  CE1 HIS    82      61.380  40.400  25.370  1.00  0.00            
ATOM    656  NE2 HIS    82      61.550  39.160  25.840  1.00  0.00            
ATOM    657  CD2 HIS    82      60.350  38.490  25.720  1.00  0.00            
ATOM    658  C   HIS    82      56.210  38.500  23.120  1.00  0.00            
ATOM    659  O   HIS    82      55.350  38.770  23.950  1.00  0.00            
ATOM    660  N   HIS    83      55.900  38.070  21.880  1.00  0.00            
ATOM    661  CA  HIS    83      54.530  37.930  21.360  1.00  0.00            
ATOM    662  CB  HIS    83      54.600  37.380  19.920  1.00  0.00            
ATOM    663  CG  HIS    83      55.020  38.340  18.870  1.00  0.00            
ATOM    664  ND1 HIS    83      55.370  37.950  17.580  1.00  0.00            
ATOM    665  CE1 HIS    83      55.700  39.010  16.870  1.00  0.00            
ATOM    666  NE2 HIS    83      55.580  40.070  17.640  1.00  0.00            
ATOM    667  CD2 HIS    83      55.160  39.690  18.890  1.00  0.00            
ATOM    668  C   HIS    83      53.580  37.070  22.220  1.00  0.00            
ATOM    669  O   HIS    83      52.370  37.290  22.200  1.00  0.00            
ATOM    670  N   GLY    84      54.100  36.120  23.000  1.00  0.00            
ATOM    671  CA  GLY    84      53.320  35.250  23.890  1.00  0.00            
ATOM    672  C   GLY    84      52.950  35.840  25.250  1.00  0.00            
ATOM    673  O   GLY    84      52.090  35.290  25.950  1.00  0.00            
ATOM    674  N   GLN    85      53.570  36.960  25.670  1.00  0.00            
ATOM    675  CA  GLN    85      53.380  37.550  27.000  1.00  0.00            
ATOM    676  CB  GLN    85      54.570  38.480  27.360  1.00  0.00            
ATOM    677  CG  GLN    85      55.870  37.690  27.540  1.00  0.00            
ATOM    678  CD  GLN    85      55.770  36.670  28.650  1.00  0.00            
ATOM    679  OE1 GLN    85      55.580  37.020  29.810  1.00  0.00            
ATOM    680  NE2 GLN    85      55.910  35.400  28.300  1.00  0.00            
ATOM    681  C   GLN    85      52.080  38.350  27.170  1.00  0.00            
ATOM    682  O   GLN    85      51.530  38.390  28.270  1.00  0.00            
ATOM    683  N   LEU    86      51.580  38.960  26.090  1.00  0.00            
ATOM    684  CA  LEU    86      50.360  39.780  26.120  1.00  0.00            
ATOM    685  CB  LEU    86      50.520  40.990  25.170  1.00  0.00            
ATOM    686  CG  LEU    86      49.360  41.990  25.250  1.00  0.00            
ATOM    687  CD1 LEU    86      49.090  42.480  26.660  1.00  0.00            
ATOM    688  CD2 LEU    86      49.660  43.210  24.370  1.00  0.00            
ATOM    689  C   LEU    86      49.110  38.930  25.850  1.00  0.00            
ATOM    690  O   LEU    86      48.780  38.650  24.690  1.00  0.00            
ATOM    691  N   LYS    87      48.430  38.520  26.920  1.00  0.00            
ATOM    692  CA  LYS    87      47.250  37.650  26.890  1.00  0.00            
ATOM    693  CB  LYS    87      47.610  36.300  27.560  1.00  0.00            
ATOM    694  CG  LYS    87      46.990  35.080  26.850  1.00  0.00            
ATOM    695  CD  LYS    87      47.450  33.770  27.500  1.00  0.00            
ATOM    696  CE  LYS    87      46.570  32.570  27.170  1.00  0.00            
ATOM    697  NZ  LYS    87      46.340  32.370  25.730  1.00  0.00            
ATOM    698  C   LYS    87      46.060  38.300  27.620  1.00  0.00            
ATOM    699  O   LYS    87      46.250  39.030  28.600  1.00  0.00            
ATOM    700  N   GLU    88      44.840  37.990  27.180  1.00  0.00            
ATOM    701  CA  GLU    88      43.600  38.180  27.960  1.00  0.00            
ATOM    702  CB  GLU    88      42.450  38.670  27.090  1.00  0.00            
ATOM    703  CG  GLU    88      42.090  37.750  25.920  1.00  0.00            
ATOM    704  CD  GLU    88      40.840  38.200  25.180  1.00  0.00            
ATOM    705  OE1 GLU    88      40.520  37.560  24.150  1.00  0.00            
ATOM    706  OE2 GLU    88      40.160  39.160  25.600  1.00  0.00            
ATOM    707  C   GLU    88      43.230  36.920  28.740  1.00  0.00            
ATOM    708  O   GLU    88      43.760  35.840  28.450  1.00  0.00            
ATOM    709  N   LYS    89      42.340  37.020  29.730  1.00  0.00            
ATOM    710  CA  LYS    89      42.040  35.900  30.630  1.00  0.00            
ATOM    711  CB  LYS    89      41.610  36.410  32.010  1.00  0.00            
ATOM    712  CG  LYS    89      40.090  36.490  32.290  1.00  0.00            
ATOM    713  CD  LYS    89      39.790  36.600  33.800  1.00  0.00            
ATOM    714  CE  LYS    89      40.350  35.380  34.570  1.00  0.00            
ATOM    715  NZ  LYS    89      40.020  35.400  36.000  1.00  0.00            
ATOM    716  C   LYS    89      41.120  34.790  30.040  1.00  0.00            
ATOM    717  O   LYS    89      40.940  33.750  30.690  1.00  0.00            
ATOM    718  N   ASN    90      40.580  34.990  28.840  1.00  0.00            
ATOM    719  CA  ASN    90      39.760  34.000  28.110  1.00  0.00            
ATOM    720  CB  ASN    90      39.560  34.480  26.650  1.00  0.00            
ATOM    721  CG  ASN    90      38.230  35.170  26.400  1.00  0.00            
ATOM    722  OD1 ASN    90      37.200  34.770  26.950  1.00  0.00            
ATOM    723  ND2 ASN    90      38.250  36.210  25.580  1.00  0.00            
ATOM    724  C   ASN    90      40.280  32.530  28.130  1.00  0.00            
ATOM    725  O   ASN    90      39.500  31.620  28.440  1.00  0.00            
ATOM    726  N   GLY    91      41.540  32.210  27.800  1.00  0.00            
ATOM    727  CA  GLY    91      42.600  33.100  27.330  1.00  0.00            
ATOM    728  C   GLY    91      42.950  33.000  25.850  1.00  0.00            
ATOM    729  O   GLY    91      42.870  31.930  25.250  1.00  0.00            
ATOM    730  N   ASP    92      43.370  34.140  25.290  1.00  0.00            
ATOM    731  CA  ASP    92      43.810  34.320  23.890  1.00  0.00            
ATOM    732  CB  ASP    92      42.620  34.760  23.010  1.00  0.00            
ATOM    733  CG  ASP    92      41.530  33.710  22.860  1.00  0.00            
ATOM    734  OD1 ASP    92      40.390  33.980  23.290  1.00  0.00            
ATOM    735  OD2 ASP    92      41.810  32.630  22.300  1.00  0.00            
ATOM    736  C   ASP    92      44.890  35.410  23.820  1.00  0.00            
ATOM    737  O   ASP    92      44.920  36.320  24.640  1.00  0.00            
ATOM    738  N   VAL    93      45.790  35.300  22.850  1.00  0.00            
ATOM    739  CA  VAL    93      46.990  36.170  22.740  1.00  0.00            
ATOM    740  CB  VAL    93      48.190  35.320  22.290  1.00  0.00            
ATOM    741  CG1 VAL    93      48.150  34.880  20.820  1.00  0.00            
ATOM    742  CG2 VAL    93      49.530  36.020  22.580  1.00  0.00            
ATOM    743  C   VAL    93      46.740  37.380  21.830  1.00  0.00            
ATOM    744  O   VAL    93      45.980  37.320  20.850  1.00  0.00            
ATOM    745  N   ILE    94      47.370  38.520  22.150  1.00  0.00            
ATOM    746  CA  ILE    94      47.300  39.790  21.440  1.00  0.00            
ATOM    747  CB  ILE    94      46.590  40.910  22.270  1.00  0.00            
ATOM    748  CG2 ILE    94      46.450  42.170  21.410  1.00  0.00            
ATOM    749  CG1 ILE    94      45.200  40.510  22.790  1.00  0.00            
ATOM    750  CD  ILE    94      45.220  39.870  24.200  1.00  0.00            
ATOM    751  C   ILE    94      48.720  40.190  21.000  1.00  0.00            
ATOM    752  O   ILE    94      49.480  40.820  21.740  1.00  0.00            
ATOM    753  N   GLU    95      49.120  39.760  19.800  1.00  0.00            
ATOM    754  CA  GLU    95      50.500  39.860  19.260  1.00  0.00            
ATOM    755  CB  GLU    95      50.770  38.740  18.250  1.00  0.00            
ATOM    756  CG  GLU    95      50.620  37.360  18.880  1.00  0.00            
ATOM    757  CD  GLU    95      50.760  36.290  17.810  1.00  0.00            
ATOM    758  OE1 GLU    95      49.740  35.920  17.210  1.00  0.00            
ATOM    759  OE2 GLU    95      51.890  35.820  17.590  1.00  0.00            
ATOM    760  C   GLU    95      50.740  41.210  18.580  1.00  0.00            
ATOM    761  O   GLU    95      50.090  41.530  17.580  1.00  0.00            
ATOM    762  N   LEU    96      51.690  41.990  19.110  1.00  0.00            
ATOM    763  CA  LEU    96      52.180  43.230  18.480  1.00  0.00            
ATOM    764  CB  LEU    96      52.780  44.190  19.520  1.00  0.00            
ATOM    765  CG  LEU    96      51.910  44.560  20.740  1.00  0.00            
ATOM    766  CD1 LEU    96      52.550  45.740  21.470  1.00  0.00            
ATOM    767  CD2 LEU    96      50.480  44.960  20.390  1.00  0.00            
ATOM    768  C   LEU    96      53.200  42.910  17.360  1.00  0.00            
ATOM    769  O   LEU    96      54.410  42.940  17.590  1.00  0.00            
ATOM    770  N   LYS    97      52.740  42.510  16.180  1.00  0.00            
ATOM    771  CA  LYS    97      53.630  42.070  15.100  1.00  0.00            
ATOM    772  CB  LYS    97      52.940  41.050  14.180  1.00  0.00            
ATOM    773  CG  LYS    97      52.450  39.810  14.930  1.00  0.00            
ATOM    774  CD  LYS    97      52.120  38.690  13.940  1.00  0.00            
ATOM    775  CE  LYS    97      51.680  37.440  14.700  1.00  0.00            
ATOM    776  NZ  LYS    97      51.550  36.270  13.810  1.00  0.00            
ATOM    777  C   LYS    97      54.170  43.250  14.260  1.00  0.00            
ATOM    778  O   LYS    97      55.380  43.320  14.020  1.00  0.00            
ATOM    779  N   TYR    98      53.300  44.160  13.810  1.00  0.00            
ATOM    780  CA  TYR    98      53.630  45.120  12.740  1.00  0.00            
ATOM    781  CB  TYR    98      52.960  44.700  11.420  1.00  0.00            
ATOM    782  CG  TYR    98      53.040  43.230  11.100  1.00  0.00            
ATOM    783  CD1 TYR    98      54.270  42.600  10.920  1.00  0.00            
ATOM    784  CE1 TYR    98      54.350  41.250  10.630  1.00  0.00            
ATOM    785  CZ  TYR    98      53.190  40.510  10.490  1.00  0.00            
ATOM    786  OH  TYR    98      53.270  39.170  10.190  1.00  0.00            
ATOM    787  CE2 TYR    98      51.950  41.110  10.650  1.00  0.00            
ATOM    788  CD2 TYR    98      51.880  42.460  10.960  1.00  0.00            
ATOM    789  C   TYR    98      53.250  46.580  13.120  1.00  0.00            
ATOM    790  O   TYR    98      52.070  46.900  13.200  1.00  0.00            
ATOM    791  N   PRO    99      54.230  47.470  13.380  1.00  0.00            
ATOM    792  CD  PRO    99      55.650  47.210  13.440  1.00  0.00            
ATOM    793  CG  PRO    99      56.350  48.560  13.460  1.00  0.00            
ATOM    794  CB  PRO    99      55.310  49.480  14.080  1.00  0.00            
ATOM    795  CA  PRO    99      53.960  48.880  13.660  1.00  0.00            
ATOM    796  C   PRO    99      53.340  49.590  12.450  1.00  0.00            
ATOM    797  O   PRO    99      53.980  49.710  11.400  1.00  0.00            
ATOM    798  N   LEU   100      52.100  50.060  12.570  1.00  0.00            
ATOM    799  CA  LEU   100      51.410  50.860  11.550  1.00  0.00            
ATOM    800  CB  LEU   100      49.880  50.690  11.680  1.00  0.00            
ATOM    801  CG  LEU   100      49.060  51.490  10.650  1.00  0.00            
ATOM    802  CD1 LEU   100      49.480  51.210   9.200  1.00  0.00            
ATOM    803  CD2 LEU   100      47.580  51.130  10.760  1.00  0.00            
ATOM    804  C   LEU   100      51.860  52.320  11.640  1.00  0.00            
ATOM    805  O   LEU   100      51.410  53.080  12.520  1.00  0.00            
ATOM    806  N   ASN   101      52.800  52.710  10.780  1.00  0.00            
ATOM    807  CA  ASN   101      53.440  54.030  10.760  1.00  0.00            
ATOM    808  CB  ASN   101      54.630  54.000   9.780  1.00  0.00            
ATOM    809  CG  ASN   101      55.690  52.950  10.120  1.00  0.00            
ATOM    810  OD1 ASN   101      55.930  52.610  11.280  1.00  0.00            
ATOM    811  ND2 ASN   101      56.340  52.410   9.110  1.00  0.00            
ATOM    812  C   ASN   101      52.470  55.200  10.440  1.00  0.00            
ATOM    813  OC1 ASN   101      52.730  56.130  10.660  1.00  0.00            
ATOM    814  OC2 ASN   101      51.370  54.950   9.900  1.00  0.00            
ATOM    815  CH3 ACE   102      30.580  56.520  21.670  1.00  0.00            
ATOM    816  C   ACE   102      31.660  55.960  22.560  1.00  0.00            
ATOM    817  O   ACE   102      32.070  56.710  23.480  1.00  0.00            
ATOM    818  N   SER   103      32.090  54.760  22.360  1.00  0.00            
ATOM    819  CA  SER   103      33.140  54.160  23.210  1.00  0.00            
ATOM    820  CB  SER   103      32.760  54.170  24.700  1.00  0.00            
ATOM    821  OG  SER   103      33.870  53.760  25.480  1.00  0.00            
ATOM    822  C   SER   103      33.450  52.740  22.740  1.00  0.00            
ATOM    823  O   SER   103      32.540  51.930  22.540  1.00  0.00            
ATOM    824  N   LEU   104      34.740  52.440  22.490  1.00  0.00            
ATOM    825  CA  LEU   104      35.250  51.160  21.960  1.00  0.00            
ATOM    826  CB  LEU   104      36.650  51.390  21.370  1.00  0.00            
ATOM    827  CG  LEU   104      36.750  52.110  20.000  1.00  0.00            
ATOM    828  CD1 LEU   104      36.100  51.310  18.870  1.00  0.00            
ATOM    829  CD2 LEU   104      36.150  53.520  19.990  1.00  0.00            
ATOM    830  C   LEU   104      35.290  50.060  23.040  1.00  0.00            
ATOM    831  O   LEU   104      35.190  50.330  24.240  1.00  0.00            
ATOM    832  N   ASN   105      35.490  48.800  22.620  1.00  0.00            
ATOM    833  CA  ASN   105      35.840  47.700  23.540  1.00  0.00            
ATOM    834  CB  ASN   105      35.900  46.370  22.760  1.00  0.00            
ATOM    835  CG  ASN   105      37.120  46.220  21.870  1.00  0.00            
ATOM    836  OD1 ASN   105      38.230  45.940  22.330  1.00  0.00            
ATOM    837  ND2 ASN   105      36.970  46.360  20.570  1.00  0.00            
ATOM    838  C   ASN   105      37.160  47.980  24.300  1.00  0.00            
ATOM    839  O   ASN   105      38.010  48.730  23.820  1.00  0.00            
ATOM    840  N   PTR   106      37.360  47.350  25.450  1.00  0.00            
ATOM    841  CA  PTR   106      38.640  47.360  26.200  1.00  0.00            
ATOM    842  CB  PTR   106      38.680  48.500  27.220  1.00  0.00            
ATOM    843  CG  PTR   106      39.040  49.860  26.640  1.00  0.00            
ATOM    844  CD1 PTR   106      38.050  50.750  26.210  1.00  0.00            
ATOM    845  CE1 PTR   106      38.390  51.960  25.600  1.00  0.00            
ATOM    846  CZ  PTR   106      39.740  52.330  25.460  1.00  0.00            
ATOM    847  OH  PTR   106      40.100  53.480  24.810  1.00  0.00            
ATOM    848  P   PTR   106      39.960  54.850  25.670  1.00  0.00            
ATOM    849  O1P PTR   106      40.470  55.870  24.710  1.00  0.00            
ATOM    850  O2P PTR   106      40.800  54.720  26.870  1.00  0.00            
ATOM    851  O3P PTR   106      38.540  55.030  25.950  1.00  0.00            
ATOM    852  CE2 PTR   106      40.750  51.450  25.920  1.00  0.00            
ATOM    853  CD2 PTR   106      40.400  50.210  26.490  1.00  0.00            
ATOM    854  C   PTR   106      38.880  45.990  26.880  1.00  0.00            
ATOM    855  O   PTR   106      37.980  45.410  27.500  1.00  0.00            
ATOM    856  N   ILE   107      40.090  45.440  26.730  1.00  0.00            
ATOM    857  CA  ILE   107      40.410  44.030  27.020  1.00  0.00            
ATOM    858  CB  ILE   107      41.570  43.600  26.100  1.00  0.00            
ATOM    859  CG2 ILE   107      42.060  42.180  26.410  1.00  0.00            
ATOM    860  CG1 ILE   107      41.200  43.700  24.590  1.00  0.00            
ATOM    861  CD  ILE   107      39.950  42.930  24.160  1.00  0.00            
ATOM    862  C   ILE   107      40.700  43.750  28.520  1.00  0.00            
ATOM    863  O   ILE   107      41.410  44.510  29.180  1.00  0.00            
ATOM    864  N   ASP   108      40.200  42.620  29.020  1.00  0.00            
ATOM    865  CA  ASP   108      40.450  42.050  30.360  1.00  0.00            
ATOM    866  CB  ASP   108      39.220  41.230  30.840  1.00  0.00            
ATOM    867  CG  ASP   108      38.010  42.080  31.320  1.00  0.00            
ATOM    868  OD1 ASP   108      37.890  43.270  30.970  1.00  0.00            
ATOM    869  OD2 ASP   108      37.170  41.530  32.070  1.00  0.00            
ATOM    870  C   ASP   108      41.730  41.210  30.390  1.00  0.00            
ATOM    871  O   ASP   108      41.710  39.970  30.270  1.00  0.00            
ATOM    872  N   LEU   109      42.870  41.880  30.460  1.00  0.00            
ATOM    873  CA  LEU   109      44.210  41.300  30.420  1.00  0.00            
ATOM    874  CB  LEU   109      45.250  42.430  30.350  1.00  0.00            
ATOM    875  CG  LEU   109      45.210  43.210  29.020  1.00  0.00            
ATOM    876  CD1 LEU   109      46.210  44.370  29.080  1.00  0.00            
ATOM    877  CD2 LEU   109      45.580  42.350  27.820  1.00  0.00            
ATOM    878  C   LEU   109      44.530  40.310  31.560  1.00  0.00            
ATOM    879  O   LEU   109      43.910  40.320  32.630  1.00  0.00            
ATOM    880  N   ASP   110      45.550  39.470  31.330  1.00  0.00            
ATOM    881  CA  ASP   110      46.060  38.390  32.180  1.00  0.00            
ATOM    882  CB  ASP   110      45.400  37.060  31.750  1.00  0.00            
ATOM    883  CG  ASP   110      45.970  35.800  32.440  1.00  0.00            
ATOM    884  OD1 ASP   110      46.430  35.890  33.610  1.00  0.00            
ATOM    885  OD2 ASP   110      45.950  34.720  31.820  1.00  0.00            
ATOM    886  C   ASP   110      47.590  38.320  32.110  1.00  0.00            
ATOM    887  O   ASP   110      48.150  37.750  31.170  1.00  0.00            
ATOM    888  N   LEU   111      48.260  38.960  33.070  1.00  0.00            
ATOM    889  CA  LEU   111      49.690  39.290  33.030  1.00  0.00            
ATOM    890  CB  LEU   111      49.810  40.810  32.720  1.00  0.00            
ATOM    891  CG  LEU   111      49.290  41.250  31.340  1.00  0.00            
ATOM    892  CD1 LEU   111      49.360  42.780  31.260  1.00  0.00            
ATOM    893  CD2 LEU   111      50.120  40.680  30.200  1.00  0.00            
ATOM    894  C   LEU   111      50.480  38.960  34.310  1.00  0.00            
ATOM    895  O   LEU   111      51.690  39.230  34.380  1.00  0.00            
ATOM    896  N   VAL   112      49.840  38.410  35.340  1.00  0.00            
ATOM    897  CA  VAL   112      50.410  38.220  36.700  1.00  0.00            
ATOM    898  CB  VAL   112      50.030  39.380  37.650  1.00  0.00            
ATOM    899  CG1 VAL   112      50.600  40.720  37.180  1.00  0.00            
ATOM    900  CG2 VAL   112      48.510  39.550  37.820  1.00  0.00            
ATOM    901  C   VAL   112      50.040  36.880  37.350  1.00  0.00            
ATOM    902  O   VAL   112      49.030  36.270  36.990  1.00  0.00            
ATOM    903  N   LYS   113      50.850  36.420  38.310  1.00  0.00            
ATOM    904  CA  LYS   113      50.670  35.180  39.070  1.00  0.00            
ATOM    905  CB  LYS   113      51.290  34.020  38.270  1.00  0.00            
ATOM    906  CG  LYS   113      51.010  32.650  38.910  1.00  0.00            
ATOM    907  CD  LYS   113      51.570  31.520  38.030  1.00  0.00            
ATOM    908  CE  LYS   113      51.270  30.160  38.670  1.00  0.00            
ATOM    909  NZ  LYS   113      51.770  29.040  37.830  1.00  0.00            
ATOM    910  C   LYS   113      51.290  35.280  40.480  1.00  0.00            
ATOM    911  O   LYS   113      52.470  35.700  40.600  1.00  0.00            
ATOM    912  N   NHE   114      50.510  34.920  41.480  1.00  0.00            
TER
ENDMDL
