# Supplementary material for: An allosteric interaction controls the activation mechanism of SHP2 tyrosine phosphatase
Source: Sci Rep. 2020 Oct 28;10:18530. doi: 10.1038/s41598-020-75409-7 (PMC7595171; doi:10.1038/s41598-020-75409-7)
Supplement: Supplementary file 1 — Supplementary Information 1. [file 41598_2020_75409_MOESM1_ESM.zip › initial_structures_pdb/NSH2_VL-pY-MQPLNGRK.pdb]

REMARK    THIS IS A SIMULATION BOX
CRYST1   60.986   60.986   60.986  60.00  60.00  90.00 P 1           1
MODEL        1
ATOM      1  N   MET     1      57.390  56.670  22.110  1.00  0.00            
ATOM      2  CA  MET     1      57.550  57.250  20.760  1.00  0.00            
ATOM      3  CB  MET     1      58.210  58.650  20.800  1.00  0.00            
ATOM      4  CG  MET     1      57.380  59.720  21.530  1.00  0.00            
ATOM      5  SD  MET     1      58.160  61.350  21.510  1.00  0.00            
ATOM      6  CE  MET     1      57.000  62.270  22.540  1.00  0.00            
ATOM      7  C   MET     1      58.390  56.340  19.870  1.00  0.00            
ATOM      8  O   MET     1      59.520  56.000  20.240  1.00  0.00            
ATOM      9  N   ARG     2      57.850  55.940  18.710  1.00  0.00            
ATOM     10  CA  ARG     2      58.530  55.330  17.550  1.00  0.00            
ATOM     11  CB  ARG     2      59.200  53.990  17.900  1.00  0.00            
ATOM     12  CG  ARG     2      60.570  53.810  17.210  1.00  0.00            
ATOM     13  CD  ARG     2      61.240  52.510  17.680  1.00  0.00            
ATOM     14  NE  ARG     2      62.450  52.240  16.900  1.00  0.00            
ATOM     15  CZ  ARG     2      63.410  51.410  17.360  1.00  0.00            
ATOM     16  NH1 ARG     2      63.290  50.810  18.560  1.00  0.00            
ATOM     17  NH2 ARG     2      64.520  51.140  16.660  1.00  0.00            
ATOM     18  C   ARG     2      57.540  55.160  16.360  1.00  0.00            
ATOM     19  O   ARG     2      56.410  55.650  16.450  1.00  0.00            
ATOM     20  N   ARG     3      57.920  54.470  15.290  1.00  0.00            
ATOM     21  CA  ARG     3      57.170  54.120  14.040  1.00  0.00            
ATOM     22  CB  ARG     3      58.120  53.300  13.150  1.00  0.00            
ATOM     23  CG  ARG     3      58.560  51.970  13.810  1.00  0.00            
ATOM     24  CD  ARG     3      59.400  51.120  12.870  1.00  0.00            
ATOM     25  NE  ARG     3      59.950  49.970  13.570  1.00  0.00            
ATOM     26  CZ  ARG     3      59.750  48.690  13.210  1.00  0.00            
ATOM     27  NH1 ARG     3      59.010  48.340  12.150  1.00  0.00            
ATOM     28  NH2 ARG     3      60.330  47.740  13.930  1.00  0.00            
ATOM     29  C   ARG     3      55.800  53.390  14.180  1.00  0.00            
ATOM     30  O   ARG     3      55.270  52.840  13.200  1.00  0.00            
ATOM     31  N   TRP     4      55.230  53.350  15.370  1.00  0.00            
ATOM     32  CA  TRP     4      53.890  52.830  15.720  1.00  0.00            
ATOM     33  CB  TRP     4      54.060  51.540  16.540  1.00  0.00            
ATOM     34  CG  TRP     4      55.210  51.580  17.540  1.00  0.00            
ATOM     35  CD1 TRP     4      56.400  50.970  17.260  1.00  0.00            
ATOM     36  NE1 TRP     4      57.160  51.210  18.310  1.00  0.00            
ATOM     37  CE2 TRP     4      56.520  51.920  19.230  1.00  0.00            
ATOM     38  CZ2 TRP     4      57.000  52.360  20.460  1.00  0.00            
ATOM     39  CH2 TRP     4      56.150  53.110  21.260  1.00  0.00            
ATOM     40  CZ3 TRP     4      54.840  53.400  20.840  1.00  0.00            
ATOM     41  CE3 TRP     4      54.370  52.950  19.600  1.00  0.00            
ATOM     42  CD2 TRP     4      55.220  52.210  18.780  1.00  0.00            
ATOM     43  C   TRP     4      53.070  53.860  16.530  1.00  0.00            
ATOM     44  O   TRP     4      51.900  53.610  16.820  1.00  0.00            
ATOM     45  N   PHE     5      53.650  54.990  16.920  1.00  0.00            
ATOM     46  CA  PHE     5      53.010  56.020  17.730  1.00  0.00            
ATOM     47  CB  PHE     5      54.050  56.680  18.650  1.00  0.00            
ATOM     48  CG  PHE     5      53.480  57.760  19.540  1.00  0.00            
ATOM     49  CD1 PHE     5      52.400  57.490  20.410  1.00  0.00            
ATOM     50  CE1 PHE     5      51.860  58.540  21.170  1.00  0.00            
ATOM     51  CZ  PHE     5      52.400  59.830  21.090  1.00  0.00            
ATOM     52  CE2 PHE     5      53.470  60.100  20.230  1.00  0.00            
ATOM     53  CD2 PHE     5      54.020  59.070  19.470  1.00  0.00            
ATOM     54  C   PHE     5      52.310  57.080  16.860  1.00  0.00            
ATOM     55  O   PHE     5      52.890  57.610  15.900  1.00  0.00            
ATOM     56  N   HIS     6      51.070  57.400  17.210  1.00  0.00            
ATOM     57  CA  HIS     6      50.200  58.380  16.550  1.00  0.00            
ATOM     58  CB  HIS     6      48.990  57.670  15.930  1.00  0.00            
ATOM     59  CG  HIS     6      49.260  56.790  14.710  1.00  0.00            
ATOM     60  ND1 HIS     6      48.810  56.920  13.470  1.00  0.00            
ATOM     61  CE1 HIS     6      49.250  55.900  12.790  1.00  0.00            
ATOM     62  NE2 HIS     6      49.980  55.150  13.580  1.00  0.00            
ATOM     63  CD2 HIS     6      50.020  55.640  14.750  1.00  0.00            
ATOM     64  C   HIS     6      49.760  59.420  17.600  1.00  0.00            
ATOM     65  O   HIS     6      48.850  59.140  18.390  1.00  0.00            
ATOM     66  N   PRO     7      50.390  60.610  17.650  1.00  0.00            
ATOM     67  CD  PRO     7      51.450  61.070  16.770  1.00  0.00            
ATOM     68  CG  PRO     7      51.620  62.560  17.050  1.00  0.00            
ATOM     69  CB  PRO     7      51.260  62.660  18.530  1.00  0.00            
ATOM     70  CA  PRO     7      50.130  61.630  18.690  1.00  0.00            
ATOM     71  C   PRO     7      48.750  62.300  18.590  1.00  0.00            
ATOM     72  O   PRO     7      48.350  63.000  19.530  1.00  0.00            
ATOM     73  N   ASN     8      48.030  62.130  17.480  1.00  0.00            
ATOM     74  CA  ASN     8      46.760  62.790  17.200  1.00  0.00            
ATOM     75  CB  ASN     8      47.050  64.150  16.530  1.00  0.00            
ATOM     76  CG  ASN     8      45.850  65.060  16.470  1.00  0.00            
ATOM     77  OD1 ASN     8      44.750  64.800  16.950  1.00  0.00            
ATOM     78  ND2 ASN     8      46.040  66.230  15.900  1.00  0.00            
ATOM     79  C   ASN     8      45.790  61.890  16.390  1.00  0.00            
ATOM     80  O   ASN     8      45.400  62.200  15.260  1.00  0.00            
ATOM     81  N   ILE     9      45.430  60.750  16.980  1.00  0.00            
ATOM     82  CA  ILE     9      44.410  59.820  16.450  1.00  0.00            
ATOM     83  CB  ILE     9      45.100  58.620  15.750  1.00  0.00            
ATOM     84  CG2 ILE     9      45.700  57.620  16.740  1.00  0.00            
ATOM     85  CG1 ILE     9      44.120  57.900  14.790  1.00  0.00            
ATOM     86  CD  ILE     9      44.780  56.860  13.880  1.00  0.00            
ATOM     87  C   ILE     9      43.450  59.390  17.580  1.00  0.00            
ATOM     88  O   ILE     9      43.880  59.150  18.720  1.00  0.00            
ATOM     89  N   THR    10      42.160  59.290  17.290  1.00  0.00            
ATOM     90  CA  THR    10      41.140  58.770  18.230  1.00  0.00            
ATOM     91  CB  THR    10      39.760  59.380  17.980  1.00  0.00            
ATOM     92  CG2 THR    10      39.760  60.910  18.000  1.00  0.00            
ATOM     93  OG1 THR    10      39.210  58.960  16.740  1.00  0.00            
ATOM     94  C   THR    10      41.030  57.230  18.180  1.00  0.00            
ATOM     95  O   THR    10      41.540  56.610  17.240  1.00  0.00            
ATOM     96  N   GLY    11      40.360  56.600  19.140  1.00  0.00            
ATOM     97  CA  GLY    11      40.070  55.150  19.090  1.00  0.00            
ATOM     98  C   GLY    11      39.250  54.710  17.870  1.00  0.00            
ATOM     99  O   GLY    11      39.540  53.670  17.260  1.00  0.00            
ATOM    100  N   VAL    12      38.280  55.530  17.460  1.00  0.00            
ATOM    101  CA  VAL    12      37.440  55.300  16.260  1.00  0.00            
ATOM    102  CB  VAL    12      36.260  56.280  16.230  1.00  0.00            
ATOM    103  CG1 VAL    12      35.390  56.140  14.970  1.00  0.00            
ATOM    104  CG2 VAL    12      35.340  56.050  17.440  1.00  0.00            
ATOM    105  C   VAL    12      38.270  55.430  14.960  1.00  0.00            
ATOM    106  O   VAL    12      38.150  54.580  14.070  1.00  0.00            
ATOM    107  N   GLU    13      39.130  56.440  14.850  1.00  0.00            
ATOM    108  CA  GLU    13      40.050  56.620  13.710  1.00  0.00            
ATOM    109  CB  GLU    13      40.760  57.970  13.790  1.00  0.00            
ATOM    110  CG  GLU    13      39.820  59.150  13.480  1.00  0.00            
ATOM    111  CD  GLU    13      40.450  60.510  13.800  1.00  0.00            
ATOM    112  OE1 GLU    13      41.450  60.550  14.510  1.00  0.00            
ATOM    113  OE2 GLU    13      39.920  61.530  13.330  1.00  0.00            
ATOM    114  C   GLU    13      41.100  55.530  13.640  1.00  0.00            
ATOM    115  O   GLU    13      41.380  55.010  12.560  1.00  0.00            
ATOM    116  N   ALA    14      41.650  55.120  14.790  1.00  0.00            
ATOM    117  CA  ALA    14      42.620  54.030  14.890  1.00  0.00            
ATOM    118  CB  ALA    14      43.110  53.940  16.340  1.00  0.00            
ATOM    119  C   ALA    14      42.060  52.670  14.440  1.00  0.00            
ATOM    120  O   ALA    14      42.700  51.990  13.640  1.00  0.00            
ATOM    121  N   GLU    15      40.870  52.280  14.910  1.00  0.00            
ATOM    122  CA  GLU    15      40.230  51.020  14.460  1.00  0.00            
ATOM    123  CB  GLU    15      39.060  50.590  15.360  1.00  0.00            
ATOM    124  CG  GLU    15      37.810  51.460  15.260  1.00  0.00            
ATOM    125  CD  GLU    15      36.750  51.120  16.300  1.00  0.00            
ATOM    126  OE1 GLU    15      36.860  50.110  17.020  1.00  0.00            
ATOM    127  OE2 GLU    15      35.750  51.880  16.380  1.00  0.00            
ATOM    128  C   GLU    15      39.860  51.030  12.980  1.00  0.00            
ATOM    129  O   GLU    15      40.070  50.030  12.310  1.00  0.00            
ATOM    130  N   ASN    16      39.410  52.160  12.440  1.00  0.00            
ATOM    131  CA  ASN    16      39.190  52.320  11.000  1.00  0.00            
ATOM    132  CB  ASN    16      38.440  53.630  10.720  1.00  0.00            
ATOM    133  CG  ASN    16      36.960  53.450  10.820  1.00  0.00            
ATOM    134  OD1 ASN    16      36.280  53.130   9.850  1.00  0.00            
ATOM    135  ND2 ASN    16      36.420  53.530  12.020  1.00  0.00            
ATOM    136  C   ASN    16      40.490  52.220  10.170  1.00  0.00            
ATOM    137  O   ASN    16      40.550  51.490   9.180  1.00  0.00            
ATOM    138  N   LEU    17      41.580  52.880  10.610  1.00  0.00            
ATOM    139  CA  LEU    17      42.910  52.790  10.000  1.00  0.00            
ATOM    140  CB  LEU    17      43.850  53.750  10.760  1.00  0.00            
ATOM    141  CG  LEU    17      45.280  53.840  10.200  1.00  0.00            
ATOM    142  CD1 LEU    17      45.320  54.470   8.810  1.00  0.00            
ATOM    143  CD2 LEU    17      46.130  54.690  11.120  1.00  0.00            
ATOM    144  C   LEU    17      43.430  51.340   9.980  1.00  0.00            
ATOM    145  O   LEU    17      43.900  50.860   8.940  1.00  0.00            
ATOM    146  N   LEU    18      43.320  50.630  11.100  1.00  0.00            
ATOM    147  CA  LEU    18      43.720  49.240  11.250  1.00  0.00            
ATOM    148  CB  LEU    18      43.690  48.900  12.750  1.00  0.00            
ATOM    149  CG  LEU    18      44.860  49.510  13.570  1.00  0.00            
ATOM    150  CD1 LEU    18      44.610  49.280  15.050  1.00  0.00            
ATOM    151  CD2 LEU    18      46.210  48.880  13.230  1.00  0.00            
ATOM    152  C   LEU    18      42.850  48.240  10.450  1.00  0.00            
ATOM    153  O   LEU    18      43.370  47.250   9.940  1.00  0.00            
ATOM    154  N   LEU    19      41.550  48.500  10.290  1.00  0.00            
ATOM    155  CA  LEU    19      40.640  47.690   9.450  1.00  0.00            
ATOM    156  CB  LEU    19      39.190  47.910   9.890  1.00  0.00            
ATOM    157  CG  LEU    19      38.850  47.290  11.260  1.00  0.00            
ATOM    158  CD1 LEU    19      37.490  47.800  11.740  1.00  0.00            
ATOM    159  CD2 LEU    19      38.800  45.750  11.230  1.00  0.00            
ATOM    160  C   LEU    19      40.810  47.940   7.940  1.00  0.00            
ATOM    161  O   LEU    19      40.650  46.990   7.160  1.00  0.00            
ATOM    162  N   THR    20      41.140  49.160   7.500  1.00  0.00            
ATOM    163  CA  THR    20      41.290  49.510   6.070  1.00  0.00            
ATOM    164  CB  THR    20      40.840  50.960   5.800  1.00  0.00            
ATOM    165  CG2 THR    20      40.760  51.280   4.290  1.00  0.00            
ATOM    166  OG1 THR    20      39.550  51.210   6.330  1.00  0.00            
ATOM    167  C   THR    20      42.720  49.320   5.540  1.00  0.00            
ATOM    168  O   THR    20      42.920  48.660   4.520  1.00  0.00            
ATOM    169  N   ARG    21      43.740  49.890   6.200  1.00  0.00            
ATOM    170  CA  ARG    21      45.150  49.810   5.770  1.00  0.00            
ATOM    171  CB  ARG    21      45.860  51.150   5.980  1.00  0.00            
ATOM    172  CG  ARG    21      45.290  52.260   5.070  1.00  0.00            
ATOM    173  CD  ARG    21      46.130  53.540   5.120  1.00  0.00            
ATOM    174  NE  ARG    21      47.480  53.360   4.550  1.00  0.00            
ATOM    175  CZ  ARG    21      48.630  53.220   5.240  1.00  0.00            
ATOM    176  NH1 ARG    21      48.670  53.250   6.580  1.00  0.00            
ATOM    177  NH2 ARG    21      49.770  53.050   4.570  1.00  0.00            
ATOM    178  C   ARG    21      45.960  48.710   6.490  1.00  0.00            
ATOM    179  O   ARG    21      46.900  48.150   5.920  1.00  0.00            
ATOM    180  N   GLY    22      45.590  48.380   7.740  1.00  0.00            
ATOM    181  CA  GLY    22      46.220  47.300   8.500  1.00  0.00            
ATOM    182  C   GLY    22      45.810  45.880   8.050  1.00  0.00            
ATOM    183  O   GLY    22      44.880  45.690   7.270  1.00  0.00            
ATOM    184  N   VAL    23      46.540  44.900   8.590  1.00  0.00            
ATOM    185  CA  VAL    23      46.360  43.450   8.400  1.00  0.00            
ATOM    186  CB  VAL    23      47.400  42.860   7.410  1.00  0.00            
ATOM    187  CG1 VAL    23      47.270  43.460   6.010  1.00  0.00            
ATOM    188  CG2 VAL    23      48.840  43.060   7.900  1.00  0.00            
ATOM    189  C   VAL    23      46.490  42.740   9.750  1.00  0.00            
ATOM    190  O   VAL    23      46.900  43.350  10.720  1.00  0.00            
ATOM    191  N   ASP    24      46.140  41.450   9.850  1.00  0.00            
ATOM    192  CA  ASP    24      46.190  40.720  11.130  1.00  0.00            
ATOM    193  CB  ASP    24      45.510  39.340  11.000  1.00  0.00            
ATOM    194  CG  ASP    24      44.550  39.130  12.100  1.00  0.00            
ATOM    195  OD1 ASP    24      43.530  39.830  12.160  1.00  0.00            
ATOM    196  OD2 ASP    24      44.880  38.260  12.910  1.00  0.00            
ATOM    197  C   ASP    24      47.610  40.630  11.730  1.00  0.00            
ATOM    198  O   ASP    24      48.480  39.930  11.220  1.00  0.00            
ATOM    199  N   GLY    25      47.840  41.410  12.780  1.00  0.00            
ATOM    200  CA  GLY    25      49.150  41.680  13.370  1.00  0.00            
ATOM    201  C   GLY    25      49.540  43.170  13.420  1.00  0.00            
ATOM    202  O   GLY    25      50.400  43.560  14.220  1.00  0.00            
ATOM    203  N   SER    26      48.920  44.010  12.600  1.00  0.00            
ATOM    204  CA  SER    26      49.110  45.460  12.620  1.00  0.00            
ATOM    205  CB  SER    26      48.360  46.150  11.470  1.00  0.00            
ATOM    206  OG  SER    26      48.870  45.760  10.210  1.00  0.00            
ATOM    207  C   SER    26      48.660  46.070  13.940  1.00  0.00            
ATOM    208  O   SER    26      47.660  45.660  14.540  1.00  0.00            
ATOM    209  N   PHE    27      49.410  47.070  14.400  1.00  0.00            
ATOM    210  CA  PHE    27      49.110  47.790  15.630  1.00  0.00            
ATOM    211  CB  PHE    27      49.710  47.040  16.830  1.00  0.00            
ATOM    212  CG  PHE    27      51.230  47.160  16.940  1.00  0.00            
ATOM    213  CD1 PHE    27      52.050  46.260  16.250  1.00  0.00            
ATOM    214  CE1 PHE    27      53.430  46.400  16.350  1.00  0.00            
ATOM    215  CZ  PHE    27      53.980  47.420  17.140  1.00  0.00            
ATOM    216  CE2 PHE    27      53.160  48.290  17.830  1.00  0.00            
ATOM    217  CD2 PHE    27      51.770  48.180  17.740  1.00  0.00            
ATOM    218  C   PHE    27      49.640  49.230  15.620  1.00  0.00            
ATOM    219  O   PHE    27      50.530  49.590  14.830  1.00  0.00            
ATOM    220  N   LEU    28      49.110  50.030  16.540  1.00  0.00            
ATOM    221  CA  LEU    28      49.610  51.360  16.860  1.00  0.00            
ATOM    222  CB  LEU    28      48.940  52.390  15.940  1.00  0.00            
ATOM    223  CG  LEU    28      47.400  52.490  15.990  1.00  0.00            
ATOM    224  CD1 LEU    28      46.910  53.380  17.130  1.00  0.00            
ATOM    225  CD2 LEU    28      46.890  53.110  14.680  1.00  0.00            
ATOM    226  C   LEU    28      49.420  51.670  18.360  1.00  0.00            
ATOM    227  O   LEU    28      48.630  51.030  19.050  1.00  0.00            
ATOM    228  N   ALA    29      50.120  52.710  18.830  1.00  0.00            
ATOM    229  CA  ALA    29      49.860  53.350  20.120  1.00  0.00            
ATOM    230  CB  ALA    29      51.100  53.300  21.010  1.00  0.00            
ATOM    231  C   ALA    29      49.390  54.800  19.910  1.00  0.00            
ATOM    232  O   ALA    29      49.800  55.490  18.980  1.00  0.00            
ATOM    233  N   ARG    30      48.510  55.270  20.790  1.00  0.00            
ATOM    234  CA  ARG    30      47.810  56.550  20.670  1.00  0.00            
ATOM    235  CB  ARG    30      46.540  56.330  19.830  1.00  0.00            
ATOM    236  CG  ARG    30      45.580  55.280  20.420  1.00  0.00            
ATOM    237  CD  ARG    30      44.250  55.300  19.660  1.00  0.00            
ATOM    238  NE  ARG    30      43.290  54.360  20.260  1.00  0.00            
ATOM    239  CZ  ARG    30      42.560  54.590  21.340  1.00  0.00            
ATOM    240  NH1 ARG    30      42.660  55.700  22.030  1.00  0.00            
ATOM    241  NH2 ARG    30      41.710  53.700  21.770  1.00  0.00            
ATOM    242  C   ARG    30      47.450  57.150  22.040  1.00  0.00            
ATOM    243  O   ARG    30      47.410  56.400  23.030  1.00  0.00            
ATOM    244  N   PRO    31      47.130  58.460  22.140  1.00  0.00            
ATOM    245  CD  PRO    31      47.280  59.460  21.090  1.00  0.00            
ATOM    246  CG  PRO    31      46.280  60.550  21.450  1.00  0.00            
ATOM    247  CB  PRO    31      46.340  60.560  22.970  1.00  0.00            
ATOM    248  CA  PRO    31      46.570  59.080  23.340  1.00  0.00            
ATOM    249  C   PRO    31      45.260  58.400  23.790  1.00  0.00            
ATOM    250  O   PRO    31      44.400  58.100  22.960  1.00  0.00            
ATOM    251  N   SER    32      45.120  58.180  25.090  1.00  0.00            
ATOM    252  CA  SER    32      43.910  57.610  25.720  1.00  0.00            
ATOM    253  CB  SER    32      44.320  56.930  27.040  1.00  0.00            
ATOM    254  OG  SER    32      43.280  56.150  27.610  1.00  0.00            
ATOM    255  C   SER    32      42.860  58.710  26.000  1.00  0.00            
ATOM    256  O   SER    32      43.160  59.710  26.670  1.00  0.00            
ATOM    257  N   LYS    33      41.620  58.550  25.530  1.00  0.00            
ATOM    258  CA  LYS    33      40.490  59.450  25.840  1.00  0.00            
ATOM    259  CB  LYS    33      39.330  59.190  24.860  1.00  0.00            
ATOM    260  CG  LYS    33      37.980  59.750  25.320  1.00  0.00            
ATOM    261  CD  LYS    33      36.870  59.560  24.270  1.00  0.00            
ATOM    262  CE  LYS    33      35.470  59.430  24.910  1.00  0.00            
ATOM    263  NZ  LYS    33      35.120  60.550  25.800  1.00  0.00            
ATOM    264  C   LYS    33      40.040  59.340  27.310  1.00  0.00            
ATOM    265  O   LYS    33      39.810  60.360  27.960  1.00  0.00            
ATOM    266  N   SER    34      39.910  58.120  27.850  1.00  0.00            
ATOM    267  CA  SER    34      39.490  57.900  29.250  1.00  0.00            
ATOM    268  CB  SER    34      39.170  56.410  29.520  1.00  0.00            
ATOM    269  OG  SER    34      40.100  55.530  28.910  1.00  0.00            
ATOM    270  C   SER    34      40.500  58.400  30.310  1.00  0.00            
ATOM    271  O   SER    34      40.110  58.720  31.430  1.00  0.00            
ATOM    272  N   ASN    35      41.780  58.500  29.940  1.00  0.00            
ATOM    273  CA  ASN    35      42.860  59.060  30.760  1.00  0.00            
ATOM    274  CB  ASN    35      43.640  57.920  31.430  1.00  0.00            
ATOM    275  CG  ASN    35      42.830  57.170  32.480  1.00  0.00            
ATOM    276  OD1 ASN    35      42.390  56.040  32.240  1.00  0.00            
ATOM    277  ND2 ASN    35      42.530  57.690  33.640  1.00  0.00            
ATOM    278  C   ASN    35      43.780  59.980  29.920  1.00  0.00            
ATOM    279  O   ASN    35      44.850  59.550  29.500  1.00  0.00            
ATOM    280  N   PRO    36      43.370  61.240  29.650  1.00  0.00            
ATOM    281  CD  PRO    36      42.090  61.830  30.020  1.00  0.00            
ATOM    282  CG  PRO    36      41.950  63.070  29.150  1.00  0.00            
ATOM    283  CB  PRO    36      43.390  63.550  29.050  1.00  0.00            
ATOM    284  CA  PRO    36      44.190  62.240  28.970  1.00  0.00            
ATOM    285  C   PRO    36      45.590  62.360  29.590  1.00  0.00            
ATOM    286  O   PRO    36      45.720  62.510  30.800  1.00  0.00            
ATOM    287  N   GLY    37      46.620  62.250  28.770  1.00  0.00            
ATOM    288  CA  GLY    37      48.040  62.200  29.190  1.00  0.00            
ATOM    289  C   GLY    37      48.650  60.790  29.230  1.00  0.00            
ATOM    290  O   GLY    37      49.880  60.660  29.160  1.00  0.00            
ATOM    291  N   ASP    38      47.820  59.750  29.290  1.00  0.00            
ATOM    292  CA  ASP    38      48.210  58.340  29.160  1.00  0.00            
ATOM    293  CB  ASP    38      47.430  57.440  30.140  1.00  0.00            
ATOM    294  CG  ASP    38      47.640  57.730  31.640  1.00  0.00            
ATOM    295  OD1 ASP    38      48.590  58.420  32.000  1.00  0.00            
ATOM    296  OD2 ASP    38      46.890  57.230  32.470  1.00  0.00            
ATOM    297  C   ASP    38      47.990  57.850  27.710  1.00  0.00            
ATOM    298  O   ASP    38      47.460  58.580  26.860  1.00  0.00            
ATOM    299  N   PHE    39      48.370  56.600  27.450  1.00  0.00            
ATOM    300  CA  PHE    39      48.350  56.010  26.110  1.00  0.00            
ATOM    301  CB  PHE    39      49.800  55.890  25.620  1.00  0.00            
ATOM    302  CG  PHE    39      50.530  57.230  25.590  1.00  0.00            
ATOM    303  CD1 PHE    39      50.240  58.150  24.570  1.00  0.00            
ATOM    304  CE1 PHE    39      50.890  59.390  24.560  1.00  0.00            
ATOM    305  CZ  PHE    39      51.820  59.710  25.550  1.00  0.00            
ATOM    306  CE2 PHE    39      52.090  58.790  26.560  1.00  0.00            
ATOM    307  CD2 PHE    39      51.460  57.530  26.580  1.00  0.00            
ATOM    308  C   PHE    39      47.610  54.660  26.080  1.00  0.00            
ATOM    309  O   PHE    39      47.230  54.080  27.090  1.00  0.00            
ATOM    310  N   THR    40      47.390  54.170  24.860  1.00  0.00            
ATOM    311  CA  THR    40      46.600  52.970  24.540  1.00  0.00            
ATOM    312  CB  THR    40      45.160  53.390  24.190  1.00  0.00            
ATOM    313  CG2 THR    40      44.270  52.240  23.730  1.00  0.00            
ATOM    314  OG1 THR    40      44.510  54.010  25.280  1.00  0.00            
ATOM    315  C   THR    40      47.180  52.270  23.320  1.00  0.00            
ATOM    316  O   THR    40      47.410  52.910  22.290  1.00  0.00            
ATOM    317  N   LEU    41      47.390  50.950  23.390  1.00  0.00            
ATOM    318  CA  LEU    41      47.600  50.100  22.220  1.00  0.00            
ATOM    319  CB  LEU    41      48.320  48.790  22.630  1.00  0.00            
ATOM    320  CG  LEU    41      49.850  48.920  22.750  1.00  0.00            
ATOM    321  CD1 LEU    41      50.420  47.680  23.440  1.00  0.00            
ATOM    322  CD2 LEU    41      50.540  49.080  21.390  1.00  0.00            
ATOM    323  C   LEU    41      46.260  49.760  21.550  1.00  0.00            
ATOM    324  O   LEU    41      45.310  49.330  22.220  1.00  0.00            
ATOM    325  N   SER    42      46.190  49.890  20.230  1.00  0.00            
ATOM    326  CA  SER    42      45.130  49.340  19.370  1.00  0.00            
ATOM    327  CB  SER    42      44.420  50.470  18.590  1.00  0.00            
ATOM    328  OG  SER    42      43.770  51.370  19.480  1.00  0.00            
ATOM    329  C   SER    42      45.750  48.330  18.410  1.00  0.00            
ATOM    330  O   SER    42      46.760  48.620  17.750  1.00  0.00            
ATOM    331  N   VAL    43      45.200  47.110  18.350  1.00  0.00            
ATOM    332  CA  VAL    43      45.770  45.960  17.630  1.00  0.00            
ATOM    333  CB  VAL    43      46.380  44.920  18.600  1.00  0.00            
ATOM    334  CG1 VAL    43      47.190  43.860  17.830  1.00  0.00            
ATOM    335  CG2 VAL    43      47.320  45.540  19.650  1.00  0.00            
ATOM    336  C   VAL    43      44.700  45.260  16.780  1.00  0.00            
ATOM    337  O   VAL    43      43.680  44.810  17.290  1.00  0.00            
ATOM    338  N   ARG    44      44.960  45.150  15.490  1.00  0.00            
ATOM    339  CA  ARG    44      44.190  44.320  14.550  1.00  0.00            
ATOM    340  CB  ARG    44      44.550  44.780  13.130  1.00  0.00            
ATOM    341  CG  ARG    44      43.990  43.960  11.960  1.00  0.00            
ATOM    342  CD  ARG    44      42.520  44.230  11.630  1.00  0.00            
ATOM    343  NE  ARG    44      42.390  44.440  10.200  1.00  0.00            
ATOM    344  CZ  ARG    44      42.020  43.480   9.360  1.00  0.00            
ATOM    345  NH1 ARG    44      41.750  42.230   9.780  1.00  0.00            
ATOM    346  NH2 ARG    44      41.760  43.800   8.090  1.00  0.00            
ATOM    347  C   ARG    44      44.520  42.840  14.760  1.00  0.00            
ATOM    348  O   ARG    44      45.630  42.390  14.430  1.00  0.00            
ATOM    349  N   ARG    45      43.580  42.070  15.310  1.00  0.00            
ATOM    350  CA  ARG    45      43.680  40.610  15.470  1.00  0.00            
ATOM    351  CB  ARG    45      44.400  40.290  16.800  1.00  0.00            
ATOM    352  CG  ARG    45      45.080  38.910  16.770  1.00  0.00            
ATOM    353  CD  ARG    45      45.910  38.660  18.030  1.00  0.00            
ATOM    354  NE  ARG    45      46.680  37.410  17.940  1.00  0.00            
ATOM    355  CZ  ARG    45      46.220  36.170  18.190  1.00  0.00            
ATOM    356  NH1 ARG    45      44.960  35.960  18.620  1.00  0.00            
ATOM    357  NH2 ARG    45      47.030  35.120  18.030  1.00  0.00            
ATOM    358  C   ARG    45      42.290  39.960  15.380  1.00  0.00            
ATOM    359  O   ARG    45      41.260  40.600  15.640  1.00  0.00            
ATOM    360  N   ASN    46      42.240  38.670  15.030  1.00  0.00            
ATOM    361  CA  ASN    46      41.020  37.930  14.700  1.00  0.00            
ATOM    362  CB  ASN    46      40.260  37.570  16.000  1.00  0.00            
ATOM    363  CG  ASN    46      41.130  36.860  17.050  1.00  0.00            
ATOM    364  OD1 ASN    46      42.010  36.050  16.750  1.00  0.00            
ATOM    365  ND2 ASN    46      41.020  37.130  18.330  1.00  0.00            
ATOM    366  C   ASN    46      40.210  38.650  13.580  1.00  0.00            
ATOM    367  O   ASN    46      40.750  38.890  12.500  1.00  0.00            
ATOM    368  N   GLY    47      38.940  39.010  13.800  1.00  0.00            
ATOM    369  CA  GLY    47      38.110  39.750  12.820  1.00  0.00            
ATOM    370  C   GLY    47      37.720  41.160  13.250  1.00  0.00            
ATOM    371  O   GLY    47      36.700  41.710  12.790  1.00  0.00            
ATOM    372  N   ALA    48      38.480  41.750  14.160  1.00  0.00            
ATOM    373  CA  ALA    48      38.190  43.030  14.840  1.00  0.00            
ATOM    374  CB  ALA    48      37.330  42.700  16.080  1.00  0.00            
ATOM    375  C   ALA    48      39.480  43.790  15.220  1.00  0.00            
ATOM    376  O   ALA    48      40.580  43.490  14.740  1.00  0.00            
ATOM    377  N   VAL    49      39.340  44.800  16.090  1.00  0.00            
ATOM    378  CA  VAL    49      40.450  45.560  16.700  1.00  0.00            
ATOM    379  CB  VAL    49      40.480  47.020  16.210  1.00  0.00            
ATOM    380  CG1 VAL    49      41.690  47.770  16.780  1.00  0.00            
ATOM    381  CG2 VAL    49      40.570  47.090  14.680  1.00  0.00            
ATOM    382  C   VAL    49      40.290  45.500  18.220  1.00  0.00            
ATOM    383  O   VAL    49      39.270  45.910  18.780  1.00  0.00            
ATOM    384  N   THR    50      41.280  44.920  18.910  1.00  0.00            
ATOM    385  CA  THR    50      41.340  44.930  20.380  1.00  0.00            
ATOM    386  CB  THR    50      42.100  43.700  20.930  1.00  0.00            
ATOM    387  CG2 THR    50      41.340  42.400  20.650  1.00  0.00            
ATOM    388  OG1 THR    50      43.390  43.560  20.380  1.00  0.00            
ATOM    389  C   THR    50      42.040  46.210  20.870  1.00  0.00            
ATOM    390  O   THR    50      42.860  46.800  20.170  1.00  0.00            
ATOM    391  N   HID    51      41.710  46.640  22.090  1.00  0.00            
ATOM    392  CA  HID    51      42.180  47.890  22.690  1.00  0.00            
ATOM    393  CB  HID    51      41.090  48.950  22.630  1.00  0.00            
ATOM    394  CG  HID    51      40.570  49.210  21.230  1.00  0.00            
ATOM    395  ND1 HID    51      41.180  49.980  20.260  1.00  0.00            
ATOM    396  CE1 HID    51      40.400  49.970  19.180  1.00  0.00            
ATOM    397  NE2 HID    51      39.300  49.220  19.390  1.00  0.00            
ATOM    398  CD2 HID    51      39.400  48.730  20.690  1.00  0.00            
ATOM    399  C   HID    51      42.670  47.640  24.120  1.00  0.00            
ATOM    400  O   HID    51      41.910  47.170  24.980  1.00  0.00            
ATOM    401  N   ILE    52      43.940  47.960  24.390  1.00  0.00            
ATOM    402  CA  ILE    52      44.650  47.660  25.640  1.00  0.00            
ATOM    403  CB  ILE    52      45.710  46.540  25.450  1.00  0.00            
ATOM    404  CG2 ILE    52      46.230  46.120  26.840  1.00  0.00            
ATOM    405  CG1 ILE    52      45.180  45.280  24.730  1.00  0.00            
ATOM    406  CD  ILE    52      45.360  45.300  23.210  1.00  0.00            
ATOM    407  C   ILE    52      45.270  48.960  26.180  1.00  0.00            
ATOM    408  O   ILE    52      46.280  49.460  25.650  1.00  0.00            
ATOM    409  N   LYS    53      44.660  49.540  27.200  1.00  0.00            
ATOM    410  CA  LYS    53      45.160  50.740  27.870  1.00  0.00            
ATOM    411  CB  LYS    53      44.160  51.200  28.950  1.00  0.00            
ATOM    412  CG  LYS    53      42.820  51.660  28.360  1.00  0.00            
ATOM    413  CD  LYS    53      41.740  51.940  29.420  1.00  0.00            
ATOM    414  CE  LYS    53      42.180  52.920  30.520  1.00  0.00            
ATOM    415  NZ  LYS    53      42.470  54.260  30.000  1.00  0.00            
ATOM    416  C   LYS    53      46.540  50.510  28.510  1.00  0.00            
ATOM    417  O   LYS    53      46.900  49.390  28.890  1.00  0.00            
ATOM    418  N   ILE    54      47.320  51.580  28.640  1.00  0.00            
ATOM    419  CA  ILE    54      48.690  51.580  29.160  1.00  0.00            
ATOM    420  CB  ILE    54      49.720  51.990  28.080  1.00  0.00            
ATOM    421  CG2 ILE    54      51.140  51.800  28.630  1.00  0.00            
ATOM    422  CG1 ILE    54      49.520  51.210  26.760  1.00  0.00            
ATOM    423  CD  ILE    54      50.340  51.780  25.610  1.00  0.00            
ATOM    424  C   ILE    54      48.730  52.530  30.370  1.00  0.00            
ATOM    425  O   ILE    54      48.600  53.750  30.230  1.00  0.00            
ATOM    426  N   GLN    55      48.880  51.970  31.560  1.00  0.00            
ATOM    427  CA  GLN    55      49.040  52.740  32.800  1.00  0.00            
ATOM    428  CB  GLN    55      48.980  51.790  34.010  1.00  0.00            
ATOM    429  CG  GLN    55      49.140  52.520  35.350  1.00  0.00            
ATOM    430  CD  GLN    55      48.790  51.620  36.530  1.00  0.00            
ATOM    431  OE1 GLN    55      47.910  51.910  37.330  1.00  0.00            
ATOM    432  NE2 GLN    55      49.510  50.540  36.730  1.00  0.00            
ATOM    433  C   GLN    55      50.380  53.480  32.770  1.00  0.00            
ATOM    434  O   GLN    55      51.430  52.890  32.460  1.00  0.00            
ATOM    435  N   ASN    56      50.360  54.740  33.150  1.00  0.00            
ATOM    436  CA  ASN    56      51.530  55.520  33.560  1.00  0.00            
ATOM    437  CB  ASN    56      51.790  56.670  32.580  1.00  0.00            
ATOM    438  CG  ASN    56      53.000  57.510  32.970  1.00  0.00            
ATOM    439  OD1 ASN    56      53.700  57.340  34.000  1.00  0.00            
ATOM    440  ND2 ASN    56      53.220  58.500  32.130  1.00  0.00            
ATOM    441  C   ASN    56      51.300  55.970  35.010  1.00  0.00            
ATOM    442  O   ASN    56      50.490  56.860  35.280  1.00  0.00            
ATOM    443  N   THR    57      51.970  55.320  35.950  1.00  0.00            
ATOM    444  CA  THR    57      51.780  55.530  37.400  1.00  0.00            
ATOM    445  CB  THR    57      52.510  54.470  38.220  1.00  0.00            
ATOM    446  CG2 THR    57      51.960  53.070  37.970  1.00  0.00            
ATOM    447  OG1 THR    57      53.900  54.480  37.940  1.00  0.00            
ATOM    448  C   THR    57      52.270  56.900  37.900  1.00  0.00            
ATOM    449  O   THR    57      51.860  57.360  38.970  1.00  0.00            
ATOM    450  N   GLY    58      53.180  57.550  37.150  1.00  0.00            
ATOM    451  CA  GLY    58      53.980  58.710  37.590  1.00  0.00            
ATOM    452  C   GLY    58      55.440  58.340  37.890  1.00  0.00            
ATOM    453  O   GLY    58      56.270  59.230  38.080  1.00  0.00            
ATOM    454  N   ASP    59      55.780  57.030  37.890  1.00  0.00            
ATOM    455  CA  ASP    59      57.120  56.470  38.110  1.00  0.00            
ATOM    456  CB  ASP    59      57.150  55.760  39.470  1.00  0.00            
ATOM    457  CG  ASP    59      56.840  56.680  40.660  1.00  0.00            
ATOM    458  OD1 ASP    59      57.710  57.450  41.040  1.00  0.00            
ATOM    459  OD2 ASP    59      55.710  56.640  41.140  1.00  0.00            
ATOM    460  C   ASP    59      57.560  55.490  37.010  1.00  0.00            
ATOM    461  O   ASP    59      58.740  55.410  36.690  1.00  0.00            
ATOM    462  N   TYR    60      56.610  54.750  36.420  1.00  0.00            
ATOM    463  CA  TYR    60      56.820  53.770  35.350  1.00  0.00            
ATOM    464  CB  TYR    60      57.310  52.430  35.970  1.00  0.00            
ATOM    465  CG  TYR    60      56.350  51.770  36.940  1.00  0.00            
ATOM    466  CD1 TYR    60      55.340  50.920  36.420  1.00  0.00            
ATOM    467  CE1 TYR    60      54.410  50.340  37.280  1.00  0.00            
ATOM    468  CZ  TYR    60      54.480  50.610  38.630  1.00  0.00            
ATOM    469  OH  TYR    60      53.530  50.010  39.450  1.00  0.00            
ATOM    470  CE2 TYR    60      55.470  51.440  39.170  1.00  0.00            
ATOM    471  CD2 TYR    60      56.420  52.020  38.320  1.00  0.00            
ATOM    472  C   TYR    60      55.550  53.510  34.510  1.00  0.00            
ATOM    473  O   TYR    60      54.430  53.840  34.910  1.00  0.00            
ATOM    474  N   TYR    61      55.750  52.870  33.360  1.00  0.00            
ATOM    475  CA  TYR    61      54.700  52.370  32.450  1.00  0.00            
ATOM    476  CB  TYR    61      55.040  52.720  30.990  1.00  0.00            
ATOM    477  CG  TYR    61      55.070  54.200  30.670  1.00  0.00            
ATOM    478  CD1 TYR    61      56.220  54.950  30.940  1.00  0.00            
ATOM    479  CE1 TYR    61      56.320  56.270  30.530  1.00  0.00            
ATOM    480  CZ  TYR    61      55.270  56.850  29.850  1.00  0.00            
ATOM    481  OH  TYR    61      55.420  58.140  29.370  1.00  0.00            
ATOM    482  CE2 TYR    61      54.100  56.130  29.580  1.00  0.00            
ATOM    483  CD2 TYR    61      54.010  54.790  29.990  1.00  0.00            
ATOM    484  C   TYR    61      54.540  50.840  32.560  1.00  0.00            
ATOM    485  O   TYR    61      55.540  50.120  32.600  1.00  0.00            
ATOM    486  N   ASP    62      53.290  50.360  32.570  1.00  0.00            
ATOM    487  CA  ASP    62      52.910  48.940  32.460  1.00  0.00            
ATOM    488  CB  ASP    62      53.140  48.180  33.790  1.00  0.00            
ATOM    489  CG  ASP    62      52.140  48.400  34.910  1.00  0.00            
ATOM    490  OD1 ASP    62      51.330  49.310  34.850  1.00  0.00            
ATOM    491  OD2 ASP    62      52.170  47.610  35.850  1.00  0.00            
ATOM    492  C   ASP    62      51.470  48.760  31.930  1.00  0.00            
ATOM    493  O   ASP    62      50.740  49.740  31.750  1.00  0.00            
ATOM    494  N   LEU    63      51.050  47.520  31.670  1.00  0.00            
ATOM    495  CA  LEU    63      49.690  47.200  31.200  1.00  0.00            
ATOM    496  CB  LEU    63      49.750  46.000  30.240  1.00  0.00            
ATOM    497  CG  LEU    63      50.580  46.200  28.960  1.00  0.00            
ATOM    498  CD1 LEU    63      50.470  44.940  28.090  1.00  0.00            
ATOM    499  CD2 LEU    63      50.090  47.390  28.130  1.00  0.00            
ATOM    500  C   LEU    63      48.690  46.990  32.370  1.00  0.00            
ATOM    501  O   LEU    63      47.980  45.990  32.440  1.00  0.00            
ATOM    502  N   TYR    64      48.690  47.910  33.360  1.00  0.00            
ATOM    503  CA  TYR    64      47.960  47.770  34.650  1.00  0.00            
ATOM    504  CB  TYR    64      46.450  47.970  34.460  1.00  0.00            
ATOM    505  CG  TYR    64      46.040  49.350  33.980  1.00  0.00            
ATOM    506  CD1 TYR    64      46.130  49.690  32.610  1.00  0.00            
ATOM    507  CE1 TYR    64      45.770  50.980  32.190  1.00  0.00            
ATOM    508  CZ  TYR    64      45.310  51.930  33.120  1.00  0.00            
ATOM    509  OH  TYR    64      44.960  53.180  32.690  1.00  0.00            
ATOM    510  CE2 TYR    64      45.200  51.590  34.470  1.00  0.00            
ATOM    511  CD2 TYR    64      45.580  50.300  34.910  1.00  0.00            
ATOM    512  C   TYR    64      48.330  46.460  35.400  1.00  0.00            
ATOM    513  O   TYR    64      47.540  45.890  36.160  1.00  0.00            
ATOM    514  N   GLY    65      49.530  45.950  35.150  1.00  0.00            
ATOM    515  CA  GLY    65      50.070  44.650  35.580  1.00  0.00            
ATOM    516  C   GLY    65      51.230  44.200  34.690  1.00  0.00            
ATOM    517  O   GLY    65      51.560  44.840  33.690  1.00  0.00            
ATOM    518  N   GLY    66      51.860  43.070  35.030  1.00  0.00            
ATOM    519  CA  GLY    66      53.020  42.520  34.310  1.00  0.00            
ATOM    520  C   GLY    66      54.300  43.360  34.470  1.00  0.00            
ATOM    521  O   GLY    66      54.440  44.150  35.410  1.00  0.00            
ATOM    522  N   GLU    67      55.240  43.170  33.540  1.00  0.00            
ATOM    523  CA  GLU    67      56.540  43.880  33.500  1.00  0.00            
ATOM    524  CB  GLU    67      57.380  43.470  32.270  1.00  0.00            
ATOM    525  CG  GLU    67      57.980  42.070  32.360  1.00  0.00            
ATOM    526  CD  GLU    67      56.920  40.970  32.270  1.00  0.00            
ATOM    527  OE1 GLU    67      56.320  40.800  31.190  1.00  0.00            
ATOM    528  OE2 GLU    67      56.700  40.290  33.300  1.00  0.00            
ATOM    529  C   GLU    67      56.390  45.410  33.480  1.00  0.00            
ATOM    530  O   GLU    67      55.440  45.940  32.890  1.00  0.00            
ATOM    531  N   LYS    68      57.340  46.110  34.090  1.00  0.00            
ATOM    532  CA  LYS    68      57.390  47.570  34.170  1.00  0.00            
ATOM    533  CB  LYS    68      57.630  48.030  35.620  1.00  0.00            
ATOM    534  CG  LYS    68      56.750  47.380  36.690  1.00  0.00            
ATOM    535  CD  LYS    68      57.150  47.950  38.070  1.00  0.00            
ATOM    536  CE  LYS    68      57.030  46.910  39.180  1.00  0.00            
ATOM    537  NZ  LYS    68      58.230  46.940  40.050  1.00  0.00            
ATOM    538  C   LYS    68      58.520  48.150  33.310  1.00  0.00            
ATOM    539  O   LYS    68      59.550  47.500  33.100  1.00  0.00            
ATOM    540  N   PHE    69      58.360  49.390  32.830  1.00  0.00            
ATOM    541  CA  PHE    69      59.300  50.060  31.930  1.00  0.00            
ATOM    542  CB  PHE    69      58.840  49.810  30.490  1.00  0.00            
ATOM    543  CG  PHE    69      58.610  48.350  30.140  1.00  0.00            
ATOM    544  CD1 PHE    69      57.330  47.790  30.310  1.00  0.00            
ATOM    545  CE1 PHE    69      57.100  46.430  30.070  1.00  0.00            
ATOM    546  CZ  PHE    69      58.150  45.620  29.660  1.00  0.00            
ATOM    547  CE2 PHE    69      59.430  46.180  29.490  1.00  0.00            
ATOM    548  CD2 PHE    69      59.670  47.540  29.720  1.00  0.00            
ATOM    549  C   PHE    69      59.400  51.580  32.200  1.00  0.00            
ATOM    550  O   PHE    69      58.400  52.220  32.560  1.00  0.00            
ATOM    551  N   ALA    70      60.580  52.170  32.010  1.00  0.00            
ATOM    552  CA  ALA    70      60.810  53.600  32.250  1.00  0.00            
ATOM    553  CB  ALA    70      62.310  53.840  32.370  1.00  0.00            
ATOM    554  C   ALA    70      60.180  54.540  31.180  1.00  0.00            
ATOM    555  O   ALA    70      59.980  55.730  31.440  1.00  0.00            
ATOM    556  N   THR    71      59.860  54.020  30.000  1.00  0.00            
ATOM    557  CA  THR    71      59.260  54.760  28.870  1.00  0.00            
ATOM    558  CB  THR    71      60.340  55.170  27.840  1.00  0.00            
ATOM    559  CG2 THR    71      61.460  56.050  28.410  1.00  0.00            
ATOM    560  OG1 THR    71      60.940  54.040  27.230  1.00  0.00            
ATOM    561  C   THR    71      58.190  53.950  28.120  1.00  0.00            
ATOM    562  O   THR    71      58.160  52.700  28.190  1.00  0.00            
ATOM    563  N   LEU    72      57.340  54.620  27.340  1.00  0.00            
ATOM    564  CA  LEU    72      56.380  53.960  26.440  1.00  0.00            
ATOM    565  CB  LEU    72      55.450  55.020  25.820  1.00  0.00            
ATOM    566  CG  LEU    72      54.410  54.430  24.830  1.00  0.00            
ATOM    567  CD1 LEU    72      53.390  53.540  25.530  1.00  0.00            
ATOM    568  CD2 LEU    72      53.670  55.540  24.110  1.00  0.00            
ATOM    569  C   LEU    72      57.070  53.130  25.340  1.00  0.00            
ATOM    570  O   LEU    72      56.590  52.070  24.950  1.00  0.00            
ATOM    571  N   ALA    73      58.220  53.590  24.830  1.00  0.00            
ATOM    572  CA  ALA    73      58.940  52.850  23.790  1.00  0.00            
ATOM    573  CB  ALA    73      60.110  53.680  23.260  1.00  0.00            
ATOM    574  C   ALA    73      59.380  51.460  24.280  1.00  0.00            
ATOM    575  O   ALA    73      59.130  50.460  23.600  1.00  0.00            
ATOM    576  N   GLU    74      59.970  51.370  25.480  1.00  0.00            
ATOM    577  CA  GLU    74      60.370  50.100  26.120  1.00  0.00            
ATOM    578  CB  GLU    74      61.080  50.380  27.440  1.00  0.00            
ATOM    579  CG  GLU    74      62.450  51.010  27.260  1.00  0.00            
ATOM    580  CD  GLU    74      62.920  51.550  28.620  1.00  0.00            
ATOM    581  OE1 GLU    74      63.590  50.810  29.330  1.00  0.00            
ATOM    582  OE2 GLU    74      62.590  52.680  28.960  1.00  0.00            
ATOM    583  C   GLU    74      59.180  49.150  26.390  1.00  0.00            
ATOM    584  O   GLU    74      59.320  47.950  26.160  1.00  0.00            
ATOM    585  N   LEU    75      58.030  49.680  26.800  1.00  0.00            
ATOM    586  CA  LEU    75      56.770  48.930  26.970  1.00  0.00            
ATOM    587  CB  LEU    75      55.680  49.940  27.400  1.00  0.00            
ATOM    588  CG  LEU    75      54.240  49.480  27.740  1.00  0.00            
ATOM    589  CD1 LEU    75      53.480  48.840  26.590  1.00  0.00            
ATOM    590  CD2 LEU    75      54.200  48.560  28.950  1.00  0.00            
ATOM    591  C   LEU    75      56.390  48.170  25.680  1.00  0.00            
ATOM    592  O   LEU    75      56.320  46.940  25.660  1.00  0.00            
ATOM    593  N   VAL    76      56.190  48.910  24.590  1.00  0.00            
ATOM    594  CA  VAL    76      55.730  48.360  23.300  1.00  0.00            
ATOM    595  CB  VAL    76      55.280  49.490  22.350  1.00  0.00            
ATOM    596  CG1 VAL    76      54.640  48.930  21.080  1.00  0.00            
ATOM    597  CG2 VAL    76      54.210  50.400  22.990  1.00  0.00            
ATOM    598  C   VAL    76      56.810  47.500  22.640  1.00  0.00            
ATOM    599  O   VAL    76      56.520  46.440  22.090  1.00  0.00            
ATOM    600  N   GLN    77      58.090  47.920  22.730  1.00  0.00            
ATOM    601  CA  GLN    77      59.250  47.160  22.250  1.00  0.00            
ATOM    602  CB  GLN    77      60.520  47.990  22.510  1.00  0.00            
ATOM    603  CG  GLN    77      61.790  47.440  21.850  1.00  0.00            
ATOM    604  CD  GLN    77      62.990  48.320  22.190  1.00  0.00            
ATOM    605  OE1 GLN    77      64.040  47.810  22.590  1.00  0.00            
ATOM    606  NE2 GLN    77      62.960  49.660  22.110  1.00  0.00            
ATOM    607  C   GLN    77      59.350  45.770  22.880  1.00  0.00            
ATOM    608  O   GLN    77      59.500  44.800  22.130  1.00  0.00            
ATOM    609  N   TYR    78      59.200  45.640  24.190  1.00  0.00            
ATOM    610  CA  TYR    78      59.210  44.340  24.870  1.00  0.00            
ATOM    611  CB  TYR    78      59.010  44.550  26.380  1.00  0.00            
ATOM    612  CG  TYR    78      58.960  43.300  27.200  1.00  0.00            
ATOM    613  CD1 TYR    78      60.150  42.740  27.670  1.00  0.00            
ATOM    614  CE1 TYR    78      60.100  41.550  28.390  1.00  0.00            
ATOM    615  CZ  TYR    78      58.860  40.960  28.650  1.00  0.00            
ATOM    616  OH  TYR    78      58.790  39.810  29.410  1.00  0.00            
ATOM    617  CE2 TYR    78      57.680  41.530  28.180  1.00  0.00            
ATOM    618  CD2 TYR    78      57.720  42.700  27.450  1.00  0.00            
ATOM    619  C   TYR    78      58.170  43.360  24.310  1.00  0.00            
ATOM    620  O   TYR    78      58.500  42.240  23.920  1.00  0.00            
ATOM    621  N   TYR    79      56.900  43.770  24.210  1.00  0.00            
ATOM    622  CA  TYR    79      55.820  42.900  23.720  1.00  0.00            
ATOM    623  CB  TYR    79      54.460  43.480  24.140  1.00  0.00            
ATOM    624  CG  TYR    79      54.220  43.490  25.630  1.00  0.00            
ATOM    625  CD1 TYR    79      54.170  42.270  26.320  1.00  0.00            
ATOM    626  CE1 TYR    79      53.970  42.260  27.710  1.00  0.00            
ATOM    627  CZ  TYR    79      53.850  43.460  28.400  1.00  0.00            
ATOM    628  OH  TYR    79      53.630  43.430  29.770  1.00  0.00            
ATOM    629  CE2 TYR    79      53.920  44.680  27.720  1.00  0.00            
ATOM    630  CD2 TYR    79      54.100  44.690  26.330  1.00  0.00            
ATOM    631  C   TYR    79      55.870  42.600  22.200  1.00  0.00            
ATOM    632  O   TYR    79      55.290  41.590  21.770  1.00  0.00            
ATOM    633  N   MET    80      56.600  43.380  21.400  1.00  0.00            
ATOM    634  CA  MET    80      56.930  43.020  20.010  1.00  0.00            
ATOM    635  CB  MET    80      57.610  44.180  19.260  1.00  0.00            
ATOM    636  CG  MET    80      56.630  45.190  18.650  1.00  0.00            
ATOM    637  SD  MET    80      57.470  46.380  17.570  1.00  0.00            
ATOM    638  CE  MET    80      57.530  47.820  18.670  1.00  0.00            
ATOM    639  C   MET    80      57.870  41.800  19.910  1.00  0.00            
ATOM    640  O   MET    80      57.640  40.910  19.090  1.00  0.00            
ATOM    641  N   GLU    81      58.940  41.750  20.720  1.00  0.00            
ATOM    642  CA  GLU    81      60.030  40.740  20.590  1.00  0.00            
ATOM    643  CB  GLU    81      61.440  41.360  20.660  1.00  0.00            
ATOM    644  CG  GLU    81      61.750  42.290  21.820  1.00  0.00            
ATOM    645  CD  GLU    81      62.990  43.140  21.500  1.00  0.00            
ATOM    646  OE1 GLU    81      62.840  44.150  20.790  1.00  0.00            
ATOM    647  OE2 GLU    81      64.080  42.800  21.960  1.00  0.00            
ATOM    648  C   GLU    81      59.950  39.540  21.540  1.00  0.00            
ATOM    649  O   GLU    81      60.370  38.440  21.170  1.00  0.00            
ATOM    650  N   HIS    82      59.380  39.710  22.730  1.00  0.00            
ATOM    651  CA  HIS    82      59.150  38.620  23.670  1.00  0.00            
ATOM    652  CB  HIS    82      59.250  39.140  25.120  1.00  0.00            
ATOM    653  CG  HIS    82      60.610  39.700  25.480  1.00  0.00            
ATOM    654  ND1 HIS    82      61.110  40.870  25.090  1.00  0.00            
ATOM    655  CE1 HIS    82      62.380  40.920  25.420  1.00  0.00            
ATOM    656  NE2 HIS    82      62.660  39.810  26.050  1.00  0.00            
ATOM    657  CD2 HIS    82      61.610  39.020  26.120  1.00  0.00            
ATOM    658  C   HIS    82      57.810  37.910  23.380  1.00  0.00            
ATOM    659  O   HIS    82      56.740  38.320  23.840  1.00  0.00            
ATOM    660  N   HIS    83      57.870  36.870  22.550  1.00  0.00            
ATOM    661  CA  HIS    83      56.700  36.090  22.090  1.00  0.00            
ATOM    662  CB  HIS    83      57.180  34.900  21.230  1.00  0.00            
ATOM    663  CG  HIS    83      57.970  35.280  19.980  1.00  0.00            
ATOM    664  ND1 HIS    83      58.010  36.430  19.350  1.00  0.00            
ATOM    665  CE1 HIS    83      58.820  36.310  18.340  1.00  0.00            
ATOM    666  NE2 HIS    83      59.290  35.090  18.340  1.00  0.00            
ATOM    667  CD2 HIS    83      58.800  34.410  19.340  1.00  0.00            
ATOM    668  C   HIS    83      55.830  35.560  23.250  1.00  0.00            
ATOM    669  O   HIS    83      56.340  35.060  24.270  1.00  0.00            
ATOM    670  N   GLY    84      54.500  35.650  23.100  1.00  0.00            
ATOM    671  CA  GLY    84      53.510  35.110  24.050  1.00  0.00            
ATOM    672  C   GLY    84      53.320  35.890  25.350  1.00  0.00            
ATOM    673  O   GLY    84      52.460  35.530  26.170  1.00  0.00            
ATOM    674  N   GLN    85      54.100  36.960  25.600  1.00  0.00            
ATOM    675  CA  GLN    85      54.020  37.730  26.850  1.00  0.00            
ATOM    676  CB  GLN    85      55.240  38.640  27.030  1.00  0.00            
ATOM    677  CG  GLN    85      56.560  37.860  27.160  1.00  0.00            
ATOM    678  CD  GLN    85      56.660  36.940  28.360  1.00  0.00            
ATOM    679  OE1 GLN    85      56.030  37.150  29.400  1.00  0.00            
ATOM    680  NE2 GLN    85      57.460  35.910  28.260  1.00  0.00            
ATOM    681  C   GLN    85      52.740  38.570  26.940  1.00  0.00            
ATOM    682  O   GLN    85      52.100  38.590  28.000  1.00  0.00            
ATOM    683  N   LEU    86      52.300  39.220  25.850  1.00  0.00            
ATOM    684  CA  LEU    86      51.040  39.970  25.800  1.00  0.00            
ATOM    685  CB  LEU    86      51.100  41.100  24.750  1.00  0.00            
ATOM    686  CG  LEU    86      50.450  42.420  25.210  1.00  0.00            
ATOM    687  CD1 LEU    86      50.420  43.420  24.060  1.00  0.00            
ATOM    688  CD2 LEU    86      49.020  42.290  25.730  1.00  0.00            
ATOM    689  C   LEU    86      49.880  39.000  25.550  1.00  0.00            
ATOM    690  O   LEU    86      49.860  38.260  24.560  1.00  0.00            
ATOM    691  N   LYS    87      48.900  39.000  26.460  1.00  0.00            
ATOM    692  CA  LYS    87      47.690  38.170  26.430  1.00  0.00            
ATOM    693  CB  LYS    87      47.870  36.950  27.350  1.00  0.00            
ATOM    694  CG  LYS    87      48.970  35.970  26.890  1.00  0.00            
ATOM    695  CD  LYS    87      49.220  34.860  27.920  1.00  0.00            
ATOM    696  CE  LYS    87      49.730  35.350  29.290  1.00  0.00            
ATOM    697  NZ  LYS    87      51.020  36.070  29.200  1.00  0.00            
ATOM    698  C   LYS    87      46.490  38.990  26.950  1.00  0.00            
ATOM    699  O   LYS    87      46.680  39.870  27.790  1.00  0.00            
ATOM    700  N   GLU    88      45.270  38.680  26.510  1.00  0.00            
ATOM    701  CA  GLU    88      44.020  39.150  27.160  1.00  0.00            
ATOM    702  CB  GLU    88      42.790  38.900  26.270  1.00  0.00            
ATOM    703  CG  GLU    88      42.920  39.590  24.920  1.00  0.00            
ATOM    704  CD  GLU    88      41.580  39.570  24.190  1.00  0.00            
ATOM    705  OE1 GLU    88      41.130  40.660  23.750  1.00  0.00            
ATOM    706  OE2 GLU    88      40.980  38.480  24.060  1.00  0.00            
ATOM    707  C   GLU    88      43.790  38.440  28.500  1.00  0.00            
ATOM    708  O   GLU    88      44.360  37.370  28.740  1.00  0.00            
ATOM    709  N   LYS    89      42.920  38.990  29.350  1.00  0.00            
ATOM    710  CA  LYS    89      42.550  38.420  30.660  1.00  0.00            
ATOM    711  CB  LYS    89      41.430  39.280  31.280  1.00  0.00            
ATOM    712  CG  LYS    89      41.040  38.920  32.720  1.00  0.00            
ATOM    713  CD  LYS    89      42.140  39.110  33.770  1.00  0.00            
ATOM    714  CE  LYS    89      42.470  40.590  33.980  1.00  0.00            
ATOM    715  NZ  LYS    89      43.630  40.780  34.880  1.00  0.00            
ATOM    716  C   LYS    89      42.130  36.920  30.590  1.00  0.00            
ATOM    717  O   LYS    89      42.450  36.130  31.480  1.00  0.00            
ATOM    718  N   ASN    90      41.430  36.550  29.520  1.00  0.00            
ATOM    719  CA  ASN    90      41.000  35.180  29.210  1.00  0.00            
ATOM    720  CB  ASN    90      39.900  35.260  28.140  1.00  0.00            
ATOM    721  CG  ASN    90      40.390  35.860  26.820  1.00  0.00            
ATOM    722  OD1 ASN    90      41.230  35.280  26.140  1.00  0.00            
ATOM    723  ND2 ASN    90      39.890  37.050  26.450  1.00  0.00            
ATOM    724  C   ASN    90      42.130  34.200  28.800  1.00  0.00            
ATOM    725  O   ASN    90      41.910  32.980  28.760  1.00  0.00            
ATOM    726  N   GLY    91      43.330  34.700  28.490  1.00  0.00            
ATOM    727  CA  GLY    91      44.540  33.910  28.160  1.00  0.00            
ATOM    728  C   GLY    91      44.980  33.970  26.690  1.00  0.00            
ATOM    729  O   GLY    91      46.140  33.650  26.400  1.00  0.00            
ATOM    730  N   ASP    92      44.100  34.380  25.760  1.00  0.00            
ATOM    731  CA  ASP    92      44.410  34.460  24.320  1.00  0.00            
ATOM    732  CB  ASP    92      43.150  34.810  23.510  1.00  0.00            
ATOM    733  CG  ASP    92      43.330  34.750  21.980  1.00  0.00            
ATOM    734  OD1 ASP    92      44.220  34.050  21.510  1.00  0.00            
ATOM    735  OD2 ASP    92      42.560  35.400  21.250  1.00  0.00            
ATOM    736  C   ASP    92      45.540  35.470  24.020  1.00  0.00            
ATOM    737  O   ASP    92      45.440  36.640  24.370  1.00  0.00            
ATOM    738  N   VAL    93      46.610  34.990  23.400  1.00  0.00            
ATOM    739  CA  VAL    93      47.790  35.780  22.990  1.00  0.00            
ATOM    740  CB  VAL    93      48.830  34.880  22.280  1.00  0.00            
ATOM    741  CG1 VAL    93      50.090  35.620  21.820  1.00  0.00            
ATOM    742  CG2 VAL    93      49.310  33.750  23.200  1.00  0.00            
ATOM    743  C   VAL    93      47.400  36.960  22.100  1.00  0.00            
ATOM    744  O   VAL    93      46.540  36.840  21.220  1.00  0.00            
ATOM    745  N   ILE    94      48.060  38.100  22.280  1.00  0.00            
ATOM    746  CA  ILE    94      48.010  39.270  21.410  1.00  0.00            
ATOM    747  CB  ILE    94      47.580  40.520  22.210  1.00  0.00            
ATOM    748  CG2 ILE    94      47.660  41.820  21.370  1.00  0.00            
ATOM    749  CG1 ILE    94      46.170  40.390  22.840  1.00  0.00            
ATOM    750  CD  ILE    94      45.020  40.220  21.830  1.00  0.00            
ATOM    751  C   ILE    94      49.380  39.450  20.730  1.00  0.00            
ATOM    752  O   ILE    94      50.430  39.330  21.380  1.00  0.00            
ATOM    753  N   GLU    95      49.380  39.730  19.430  1.00  0.00            
ATOM    754  CA  GLU    95      50.570  39.750  18.550  1.00  0.00            
ATOM    755  CB  GLU    95      50.480  38.680  17.460  1.00  0.00            
ATOM    756  CG  GLU    95      50.950  37.320  17.980  1.00  0.00            
ATOM    757  CD  GLU    95      50.660  36.200  16.950  1.00  0.00            
ATOM    758  OE1 GLU    95      51.240  36.200  15.850  1.00  0.00            
ATOM    759  OE2 GLU    95      49.830  35.340  17.270  1.00  0.00            
ATOM    760  C   GLU    95      50.810  41.130  17.940  1.00  0.00            
ATOM    761  O   GLU    95      50.080  41.580  17.060  1.00  0.00            
ATOM    762  N   LEU    96      51.840  41.790  18.470  1.00  0.00            
ATOM    763  CA  LEU    96      52.390  43.070  18.000  1.00  0.00            
ATOM    764  CB  LEU    96      53.000  43.780  19.230  1.00  0.00            
ATOM    765  CG  LEU    96      52.070  44.770  19.950  1.00  0.00            
ATOM    766  CD1 LEU    96      50.750  44.160  20.400  1.00  0.00            
ATOM    767  CD2 LEU    96      52.800  45.290  21.200  1.00  0.00            
ATOM    768  C   LEU    96      53.430  42.810  16.890  1.00  0.00            
ATOM    769  O   LEU    96      54.620  42.600  17.160  1.00  0.00            
ATOM    770  N   LYS    97      52.980  42.760  15.620  1.00  0.00            
ATOM    771  CA  LYS    97      53.810  42.300  14.480  1.00  0.00            
ATOM    772  CB  LYS    97      53.050  41.230  13.690  1.00  0.00            
ATOM    773  CG  LYS    97      52.850  39.930  14.480  1.00  0.00            
ATOM    774  CD  LYS    97      51.680  39.110  13.930  1.00  0.00            
ATOM    775  CE  LYS    97      51.880  38.620  12.500  1.00  0.00            
ATOM    776  NZ  LYS    97      50.700  37.850  12.030  1.00  0.00            
ATOM    777  C   LYS    97      54.210  43.420  13.500  1.00  0.00            
ATOM    778  O   LYS    97      55.360  43.460  13.070  1.00  0.00            
ATOM    779  N   TYR    98      53.280  44.310  13.150  1.00  0.00            
ATOM    780  CA  TYR    98      53.450  45.310  12.070  1.00  0.00            
ATOM    781  CB  TYR    98      52.620  44.920  10.840  1.00  0.00            
ATOM    782  CG  TYR    98      52.690  43.470  10.400  1.00  0.00            
ATOM    783  CD1 TYR    98      53.930  42.930  10.080  1.00  0.00            
ATOM    784  CE1 TYR    98      54.030  41.610   9.710  1.00  0.00            
ATOM    785  CZ  TYR    98      52.900  40.820   9.660  1.00  0.00            
ATOM    786  OH  TYR    98      53.050  39.510   9.250  1.00  0.00            
ATOM    787  CE2 TYR    98      51.650  41.340   9.980  1.00  0.00            
ATOM    788  CD2 TYR    98      51.540  42.680  10.360  1.00  0.00            
ATOM    789  C   TYR    98      53.180  46.740  12.560  1.00  0.00            
ATOM    790  O   TYR    98      52.020  47.180  12.560  1.00  0.00            
ATOM    791  N   PRO    99      54.210  47.480  13.020  1.00  0.00            
ATOM    792  CD  PRO    99      55.580  47.000  13.210  1.00  0.00            
ATOM    793  CG  PRO    99      56.220  48.000  14.160  1.00  0.00            
ATOM    794  CB  PRO    99      55.580  49.310  13.710  1.00  0.00            
ATOM    795  CA  PRO    99      54.140  48.890  13.400  1.00  0.00            
ATOM    796  C   PRO    99      53.510  49.760  12.300  1.00  0.00            
ATOM    797  O   PRO    99      54.100  49.960  11.250  1.00  0.00            
ATOM    798  N   LEU   100      52.280  50.210  12.530  1.00  0.00            
ATOM    799  CA  LEU   100      51.510  50.990  11.560  1.00  0.00            
ATOM    800  CB  LEU   100      50.010  50.710  11.790  1.00  0.00            
ATOM    801  CG  LEU   100      49.050  50.880  10.600  1.00  0.00            
ATOM    802  CD1 LEU   100      48.980  52.320  10.080  1.00  0.00            
ATOM    803  CD2 LEU   100      49.410  49.980   9.420  1.00  0.00            
ATOM    804  C   LEU   100      51.900  52.490  11.650  1.00  0.00            
ATOM    805  O   LEU   100      51.730  53.100  12.710  1.00  0.00            
ATOM    806  N   ASN   101      52.410  53.040  10.550  1.00  0.00            
ATOM    807  CA  ASN   101      52.790  54.440  10.280  1.00  0.00            
ATOM    808  CB  ASN   101      51.520  55.250   9.990  1.00  0.00            
ATOM    809  CG  ASN   101      51.800  56.410   9.070  1.00  0.00            
ATOM    810  OD1 ASN   101      52.060  57.540   9.500  1.00  0.00            
ATOM    811  ND2 ASN   101      51.620  56.180   7.770  1.00  0.00            
ATOM    812  C   ASN   101      53.720  55.140  11.310  1.00  0.00            
ATOM    813  OC1 ASN   101      54.910  55.340  10.960  1.00  0.00            
ATOM    814  OC2 ASN   101      53.290  55.530  12.420  1.00  0.00            
ATOM    815  CH3 ACE   102      35.400  55.810  22.670  1.00  0.00            
ATOM    816  C   ACE   102      35.310  54.460  22.010  1.00  0.00            
ATOM    817  O   ACE   102      34.670  54.340  20.960  1.00  0.00            
ATOM    818  N   VAL   103      35.940  53.460  22.600  1.00  0.00            
ATOM    819  CA  VAL   103      36.010  52.060  22.110  1.00  0.00            
ATOM    820  CB  VAL   103      37.330  51.810  21.320  1.00  0.00            
ATOM    821  CG1 VAL   103      37.390  52.630  20.020  1.00  0.00            
ATOM    822  CG2 VAL   103      38.590  52.100  22.130  1.00  0.00            
ATOM    823  C   VAL   103      35.890  51.020  23.230  1.00  0.00            
ATOM    824  O   VAL   103      36.070  51.340  24.410  1.00  0.00            
ATOM    825  N   LEU   104      35.590  49.770  22.860  1.00  0.00            
ATOM    826  CA  LEU   104      35.480  48.640  23.800  1.00  0.00            
ATOM    827  CB  LEU   104      34.680  47.510  23.120  1.00  0.00            
ATOM    828  CG  LEU   104      34.500  46.250  24.010  1.00  0.00            
ATOM    829  CD1 LEU   104      33.750  46.550  25.310  1.00  0.00            
ATOM    830  CD2 LEU   104      33.710  45.200  23.230  1.00  0.00            
ATOM    831  C   LEU   104      36.860  48.160  24.280  1.00  0.00            
ATOM    832  O   LEU   104      37.620  47.540  23.530  1.00  0.00            
ATOM    833  N   PTR   105      37.200  48.430  25.540  1.00  0.00            
ATOM    834  CA  PTR   105      38.500  48.060  26.120  1.00  0.00            
ATOM    835  CB  PTR   105      38.850  49.060  27.220  1.00  0.00            
ATOM    836  CG  PTR   105      39.280  50.400  26.630  1.00  0.00            
ATOM    837  CD1 PTR   105      40.520  50.480  26.000  1.00  0.00            
ATOM    838  CE1 PTR   105      40.920  51.670  25.380  1.00  0.00            
ATOM    839  CZ  PTR   105      40.070  52.800  25.360  1.00  0.00            
ATOM    840  OH  PTR   105      40.540  53.880  24.640  1.00  0.00            
ATOM    841  P   PTR   105      39.990  55.370  24.870  1.00  0.00            
ATOM    842  O1P PTR   105      38.630  55.390  24.280  1.00  0.00            
ATOM    843  O2P PTR   105      40.960  56.190  24.130  1.00  0.00            
ATOM    844  O3P PTR   105      40.020  55.630  26.330  1.00  0.00            
ATOM    845  CE2 PTR   105      38.810  52.710  26.000  1.00  0.00            
ATOM    846  CD2 PTR   105      38.420  51.520  26.640  1.00  0.00            
ATOM    847  C   PTR   105      38.590  46.610  26.630  1.00  0.00            
ATOM    848  O   PTR   105      37.600  46.000  27.070  1.00  0.00            
ATOM    849  N   MET   106      39.820  46.050  26.610  1.00  0.00            
ATOM    850  CA  MET   106      40.140  44.650  26.920  1.00  0.00            
ATOM    851  CB  MET   106      40.550  43.900  25.640  1.00  0.00            
ATOM    852  CG  MET   106      39.560  44.020  24.460  1.00  0.00            
ATOM    853  SD  MET   106      37.890  43.370  24.750  1.00  0.00            
ATOM    854  CE  MET   106      37.190  43.690  23.110  1.00  0.00            
ATOM    855  C   MET   106      41.290  44.580  27.930  1.00  0.00            
ATOM    856  O   MET   106      42.430  44.950  27.640  1.00  0.00            
ATOM    857  N   GLN   107      41.000  44.120  29.160  1.00  0.00            
ATOM    858  CA  GLN   107      42.030  43.910  30.190  1.00  0.00            
ATOM    859  CB  GLN   107      41.370  43.620  31.560  1.00  0.00            
ATOM    860  CG  GLN   107      40.560  44.810  32.100  1.00  0.00            
ATOM    861  CD  GLN   107      41.400  46.050  32.300  1.00  0.00            
ATOM    862  OE1 GLN   107      41.390  46.970  31.480  1.00  0.00            
ATOM    863  NE2 GLN   107      42.160  46.130  33.360  1.00  0.00            
ATOM    864  C   GLN   107      43.000  42.770  29.820  1.00  0.00            
ATOM    865  O   GLN   107      42.570  41.790  29.190  1.00  0.00            
ATOM    866  N   PRO   108      44.300  42.850  30.170  1.00  0.00            
ATOM    867  CD  PRO   108      44.930  44.020  30.760  1.00  0.00            
ATOM    868  CG  PRO   108      46.430  43.740  30.760  1.00  0.00            
ATOM    869  CB  PRO   108      46.590  42.690  29.670  1.00  0.00            
ATOM    870  CA  PRO   108      45.320  41.850  29.840  1.00  0.00            
ATOM    871  C   PRO   108      45.510  40.770  30.920  1.00  0.00            
ATOM    872  O   PRO   108      44.890  40.800  31.990  1.00  0.00            
ATOM    873  N   LEU   109      46.440  39.830  30.660  1.00  0.00            
ATOM    874  CA  LEU   109      46.940  38.830  31.600  1.00  0.00            
ATOM    875  CB  LEU   109      46.380  37.450  31.220  1.00  0.00            
ATOM    876  CG  LEU   109      46.770  36.300  32.160  1.00  0.00            
ATOM    877  CD1 LEU   109      46.200  36.480  33.560  1.00  0.00            
ATOM    878  CD2 LEU   109      46.240  34.980  31.580  1.00  0.00            
ATOM    879  C   LEU   109      48.480  38.830  31.630  1.00  0.00            
ATOM    880  O   LEU   109      49.150  38.600  30.610  1.00  0.00            
ATOM    881  N   ASN   110      49.050  39.070  32.810  1.00  0.00            
ATOM    882  CA  ASN   110      50.480  39.010  33.110  1.00  0.00            
ATOM    883  CB  ASN   110      50.680  39.510  34.550  1.00  0.00            
ATOM    884  CG  ASN   110      50.050  38.610  35.610  1.00  0.00            
ATOM    885  OD1 ASN   110      48.840  38.480  35.690  1.00  0.00            
ATOM    886  ND2 ASN   110      50.850  37.970  36.450  1.00  0.00            
ATOM    887  C   ASN   110      51.120  37.620  32.850  1.00  0.00            
ATOM    888  O   ASN   110      50.430  36.610  32.690  1.00  0.00            
ATOM    889  N   GLY   111      52.450  37.550  32.840  1.00  0.00            
ATOM    890  CA  GLY   111      53.240  36.330  32.680  1.00  0.00            
ATOM    891  C   GLY   111      54.750  36.580  32.570  1.00  0.00            
ATOM    892  O   GLY   111      55.190  37.730  32.540  1.00  0.00            
ATOM    893  N   ARG   112      55.550  35.510  32.510  1.00  0.00            
ATOM    894  CA  ARG   112      57.020  35.580  32.440  1.00  0.00            
ATOM    895  CB  ARG   112      57.580  35.780  33.870  1.00  0.00            
ATOM    896  CG  ARG   112      59.070  36.150  33.910  1.00  0.00            
ATOM    897  CD  ARG   112      59.500  36.500  35.340  1.00  0.00            
ATOM    898  NE  ARG   112      60.920  36.840  35.390  1.00  0.00            
ATOM    899  CZ  ARG   112      61.620  37.110  36.490  1.00  0.00            
ATOM    900  NH1 ARG   112      61.090  37.100  37.680  1.00  0.00            
ATOM    901  NH2 ARG   112      62.900  37.400  36.400  1.00  0.00            
ATOM    902  C   ARG   112      57.620  34.310  31.790  1.00  0.00            
ATOM    903  O   ARG   112      57.040  33.220  31.860  1.00  0.00            
ATOM    904  N   LYS   113      58.800  34.450  31.170  1.00  0.00            
ATOM    905  CA  LYS   113      59.620  33.340  30.620  1.00  0.00            
ATOM    906  CB  LYS   113      59.210  33.130  29.150  1.00  0.00            
ATOM    907  CG  LYS   113      59.770  31.840  28.530  1.00  0.00            
ATOM    908  CD  LYS   113      59.240  31.640  27.100  1.00  0.00            
ATOM    909  CE  LYS   113      59.810  30.360  26.490  1.00  0.00            
ATOM    910  NZ  LYS   113      59.310  30.140  25.120  1.00  0.00            
ATOM    911  C   LYS   113      61.130  33.630  30.760  1.00  0.00            
ATOM    912  O   LYS   113      61.550  34.780  30.700  1.00  0.00            
ATOM    913  N   NHE   114      61.930  32.580  30.930  1.00  0.00            
TER
ENDMDL
