# Supplementary material for: An allosteric interaction controls the activation mechanism of SHP2 tyrosine phosphatase
Source: Sci Rep. 2020 Oct 28;10:18530. doi: 10.1038/s41598-020-75409-7 (PMC7595171; doi:10.1038/s41598-020-75409-7)
Supplement: Supplementary file 1 — Supplementary Information 1. [file 41598_2020_75409_MOESM1_ESM.zip › initial_structures_pdb/NSH2_IEE-pY-TEMMPAA.pdb]

REMARK    THIS IS A SIMULATION BOX
CRYST1   59.424   59.424   59.424  60.00  60.00  90.00 P 1           1
MODEL        1
ATOM      1  N   MET     1      57.430  56.840  22.380  1.00  0.00            
ATOM      2  CA  MET     1      57.580  57.370  21.020  1.00  0.00            
ATOM      3  CB  MET     1      58.340  58.660  21.090  1.00  0.00            
ATOM      4  CG  MET     1      57.930  59.590  22.230  1.00  0.00            
ATOM      5  SD  MET     1      56.230  60.160  22.100  1.00  0.00            
ATOM      6  CE  MET     1      55.480  59.300  23.480  1.00  0.00            
ATOM      7  C   MET     1      58.320  56.410  20.080  1.00  0.00            
ATOM      8  O   MET     1      59.270  55.790  20.570  1.00  0.00            
ATOM      9  N   ARG     2      57.850  56.210  18.810  1.00  0.00            
ATOM     10  CA  ARG     2      58.520  55.520  17.670  1.00  0.00            
ATOM     11  CB  ARG     2      59.180  54.170  18.030  1.00  0.00            
ATOM     12  CG  ARG     2      60.400  53.920  17.160  1.00  0.00            
ATOM     13  CD  ARG     2      61.180  52.710  17.630  1.00  0.00            
ATOM     14  NE  ARG     2      62.390  52.450  16.840  1.00  0.00            
ATOM     15  CZ  ARG     2      63.360  51.640  17.310  1.00  0.00            
ATOM     16  NH1 ARG     2      63.260  51.050  18.500  1.00  0.00            
ATOM     17  NH2 ARG     2      64.480  51.400  16.600  1.00  0.00            
ATOM     18  C   ARG     2      57.460  55.250  16.590  1.00  0.00            
ATOM     19  O   ARG     2      56.300  55.540  16.910  1.00  0.00            
ATOM     20  N   ARG     3      57.790  54.750  15.360  1.00  0.00            
ATOM     21  CA  ARG     3      56.990  54.390  14.150  1.00  0.00            
ATOM     22  CB  ARG     3      57.900  53.640  13.200  1.00  0.00            
ATOM     23  CG  ARG     3      58.460  52.310  13.800  1.00  0.00            
ATOM     24  CD  ARG     3      59.150  51.380  12.800  1.00  0.00            
ATOM     25  NE  ARG     3      59.720  50.220  13.490  1.00  0.00            
ATOM     26  CZ  ARG     3      59.520  48.950  13.110  1.00  0.00            
ATOM     27  NH1 ARG     3      58.760  48.610  12.060  1.00  0.00            
ATOM     28  NH2 ARG     3      60.120  48.000  13.820  1.00  0.00            
ATOM     29  C   ARG     3      55.650  53.590  14.180  1.00  0.00            
ATOM     30  O   ARG     3      55.210  52.890  13.270  1.00  0.00            
ATOM     31  N   TRP     4      55.060  53.600  15.360  1.00  0.00            
ATOM     32  CA  TRP     4      53.770  53.040  15.660  1.00  0.00            
ATOM     33  CB  TRP     4      53.930  51.750  16.530  1.00  0.00            
ATOM     34  CG  TRP     4      55.120  51.750  17.490  1.00  0.00            
ATOM     35  CD1 TRP     4      56.280  51.120  17.150  1.00  0.00            
ATOM     36  NE1 TRP     4      57.080  51.320  18.180  1.00  0.00            
ATOM     37  CE2 TRP     4      56.490  52.040  19.130  1.00  0.00            
ATOM     38  CZ2 TRP     4      57.030  52.470  20.340  1.00  0.00            
ATOM     39  CH2 TRP     4      56.230  53.210  21.190  1.00  0.00            
ATOM     40  CZ3 TRP     4      54.910  53.540  20.810  1.00  0.00            
ATOM     41  CE3 TRP     4      54.390  53.110  19.590  1.00  0.00            
ATOM     42  CD2 TRP     4      55.190  52.360  18.740  1.00  0.00            
ATOM     43  C   TRP     4      53.010  54.110  16.430  1.00  0.00            
ATOM     44  O   TRP     4      51.820  54.000  16.720  1.00  0.00            
ATOM     45  N   PHE     5      53.650  55.200  16.880  1.00  0.00            
ATOM     46  CA  PHE     5      52.970  56.150  17.710  1.00  0.00            
ATOM     47  CB  PHE     5      53.970  56.740  18.700  1.00  0.00            
ATOM     48  CG  PHE     5      53.340  57.810  19.570  1.00  0.00            
ATOM     49  CD1 PHE     5      52.190  57.530  20.320  1.00  0.00            
ATOM     50  CE1 PHE     5      51.590  58.560  21.070  1.00  0.00            
ATOM     51  CZ  PHE     5      52.140  59.850  21.070  1.00  0.00            
ATOM     52  CE2 PHE     5      53.300  60.110  20.320  1.00  0.00            
ATOM     53  CD2 PHE     5      53.900  59.100  19.570  1.00  0.00            
ATOM     54  C   PHE     5      52.350  57.210  16.830  1.00  0.00            
ATOM     55  O   PHE     5      52.980  57.890  16.020  1.00  0.00            
ATOM     56  N   HIS     6      51.060  57.330  17.060  1.00  0.00            
ATOM     57  CA  HIS     6      50.230  58.310  16.400  1.00  0.00            
ATOM     58  CB  HIS     6      49.020  57.650  15.750  1.00  0.00            
ATOM     59  CG  HIS     6      49.340  56.700  14.610  1.00  0.00            
ATOM     60  ND1 HIS     6      50.020  55.550  14.640  1.00  0.00            
ATOM     61  CE1 HIS     6      50.090  55.120  13.410  1.00  0.00            
ATOM     62  NE2 HIS     6      49.480  55.950  12.620  1.00  0.00            
ATOM     63  CD2 HIS     6      49.000  56.940  13.300  1.00  0.00            
ATOM     64  C   HIS     6      49.780  59.240  17.510  1.00  0.00            
ATOM     65  O   HIS     6      48.970  58.870  18.360  1.00  0.00            
ATOM     66  N   PRO     7      50.360  60.430  17.600  1.00  0.00            
ATOM     67  CD  PRO     7      51.420  60.920  16.720  1.00  0.00            
ATOM     68  CG  PRO     7      51.360  62.440  16.940  1.00  0.00            
ATOM     69  CB  PRO     7      51.130  62.480  18.430  1.00  0.00            
ATOM     70  CA  PRO     7      50.020  61.450  18.560  1.00  0.00            
ATOM     71  C   PRO     7      48.640  62.080  18.410  1.00  0.00            
ATOM     72  O   PRO     7      48.270  62.830  19.290  1.00  0.00            
ATOM     73  N   ASN     8      47.890  61.870  17.330  1.00  0.00            
ATOM     74  CA  ASN     8      46.630  62.570  17.150  1.00  0.00            
ATOM     75  CB  ASN     8      46.930  63.920  16.500  1.00  0.00            
ATOM     76  CG  ASN     8      45.770  64.910  16.560  1.00  0.00            
ATOM     77  OD1 ASN     8      44.640  64.630  16.970  1.00  0.00            
ATOM     78  ND2 ASN     8      46.040  66.130  16.170  1.00  0.00            
ATOM     79  C   ASN     8      45.670  61.780  16.260  1.00  0.00            
ATOM     80  O   ASN     8      45.440  62.070  15.080  1.00  0.00            
ATOM     81  N   ILE     9      45.130  60.730  16.880  1.00  0.00            
ATOM     82  CA  ILE     9      44.190  59.820  16.250  1.00  0.00            
ATOM     83  CB  ILE     9      44.980  58.580  15.680  1.00  0.00            
ATOM     84  CG2 ILE     9      45.480  57.670  16.790  1.00  0.00            
ATOM     85  CG1 ILE     9      44.090  57.780  14.760  1.00  0.00            
ATOM     86  CD  ILE     9      44.830  56.650  14.030  1.00  0.00            
ATOM     87  C   ILE     9      43.220  59.420  17.370  1.00  0.00            
ATOM     88  O   ILE     9      43.630  59.380  18.530  1.00  0.00            
ATOM     89  N   THR    10      41.940  59.320  17.080  1.00  0.00            
ATOM     90  CA  THR    10      40.990  58.870  18.090  1.00  0.00            
ATOM     91  CB  THR    10      39.600  59.500  17.910  1.00  0.00            
ATOM     92  CG2 THR    10      39.710  61.030  17.860  1.00  0.00            
ATOM     93  OG1 THR    10      39.010  59.030  16.720  1.00  0.00            
ATOM     94  C   THR    10      40.960  57.350  18.090  1.00  0.00            
ATOM     95  O   THR    10      41.480  56.720  17.170  1.00  0.00            
ATOM     96  N   GLY    11      40.330  56.740  19.080  1.00  0.00            
ATOM     97  CA  GLY    11      40.110  55.300  19.040  1.00  0.00            
ATOM     98  C   GLY    11      39.370  54.860  17.780  1.00  0.00            
ATOM     99  O   GLY    11      39.860  54.050  17.000  1.00  0.00            
ATOM    100  N   VAL    12      38.260  55.530  17.440  1.00  0.00            
ATOM    101  CA  VAL    12      37.430  55.180  16.280  1.00  0.00            
ATOM    102  CB  VAL    12      36.210  56.110  16.280  1.00  0.00            
ATOM    103  CG1 VAL    12      35.390  56.010  14.990  1.00  0.00            
ATOM    104  CG2 VAL    12      35.330  55.770  17.470  1.00  0.00            
ATOM    105  C   VAL    12      38.230  55.300  14.970  1.00  0.00            
ATOM    106  O   VAL    12      38.070  54.480  14.050  1.00  0.00            
ATOM    107  N   GLU    13      39.130  56.280  14.880  1.00  0.00            
ATOM    108  CA  GLU    13      39.970  56.500  13.700  1.00  0.00            
ATOM    109  CB  GLU    13      40.690  57.840  13.770  1.00  0.00            
ATOM    110  CG  GLU    13      39.830  59.070  13.430  1.00  0.00            
ATOM    111  CD  GLU    13      40.410  60.440  13.810  1.00  0.00            
ATOM    112  OE1 GLU    13      41.580  60.520  14.170  1.00  0.00            
ATOM    113  OE2 GLU    13      39.670  61.430  13.740  1.00  0.00            
ATOM    114  C   GLU    13      41.010  55.380  13.640  1.00  0.00            
ATOM    115  O   GLU    13      41.270  54.840  12.570  1.00  0.00            
ATOM    116  N   ALA    14      41.560  55.030  14.810  1.00  0.00            
ATOM    117  CA  ALA    14      42.560  53.980  14.920  1.00  0.00            
ATOM    118  CB  ALA    14      42.990  53.880  16.330  1.00  0.00            
ATOM    119  C   ALA    14      42.000  52.650  14.450  1.00  0.00            
ATOM    120  O   ALA    14      42.570  51.970  13.590  1.00  0.00            
ATOM    121  N   GLU    15      40.810  52.250  14.920  1.00  0.00            
ATOM    122  CA  GLU    15      40.270  51.020  14.410  1.00  0.00            
ATOM    123  CB  GLU    15      39.200  50.610  15.400  1.00  0.00            
ATOM    124  CG  GLU    15      37.890  51.260  15.300  1.00  0.00            
ATOM    125  CD  GLU    15      37.000  51.050  16.490  1.00  0.00            
ATOM    126  OE1 GLU    15      37.320  50.300  17.400  1.00  0.00            
ATOM    127  OE2 GLU    15      35.960  51.710  16.520  1.00  0.00            
ATOM    128  C   GLU    15      39.800  51.150  12.950  1.00  0.00            
ATOM    129  O   GLU    15      39.860  50.170  12.210  1.00  0.00            
ATOM    130  N   ASN    16      39.430  52.320  12.420  1.00  0.00            
ATOM    131  CA  ASN    16      39.180  52.430  10.980  1.00  0.00            
ATOM    132  CB  ASN    16      38.530  53.690  10.590  1.00  0.00            
ATOM    133  CG  ASN    16      37.050  53.400  10.670  1.00  0.00            
ATOM    134  OD1 ASN    16      36.400  53.210   9.650  1.00  0.00            
ATOM    135  ND2 ASN    16      36.520  53.260  11.850  1.00  0.00            
ATOM    136  C   ASN    16      40.420  52.350  10.150  1.00  0.00            
ATOM    137  O   ASN    16      40.390  51.770   9.070  1.00  0.00            
ATOM    138  N   LEU    17      41.500  52.870  10.680  1.00  0.00            
ATOM    139  CA  LEU    17      42.780  52.860  10.040  1.00  0.00            
ATOM    140  CB  LEU    17      43.790  53.710  10.830  1.00  0.00            
ATOM    141  CG  LEU    17      45.210  53.810  10.300  1.00  0.00            
ATOM    142  CD1 LEU    17      45.210  54.600   9.000  1.00  0.00            
ATOM    143  CD2 LEU    17      46.120  54.490  11.320  1.00  0.00            
ATOM    144  C   LEU    17      43.210  51.410  10.060  1.00  0.00            
ATOM    145  O   LEU    17      43.560  50.850   9.020  1.00  0.00            
ATOM    146  N   LEU    18      43.080  50.710  11.200  1.00  0.00            
ATOM    147  CA  LEU    18      43.590  49.350  11.270  1.00  0.00            
ATOM    148  CB  LEU    18      43.600  48.880  12.780  1.00  0.00            
ATOM    149  CG  LEU    18      44.660  49.490  13.720  1.00  0.00            
ATOM    150  CD1 LEU    18      44.370  49.170  15.140  1.00  0.00            
ATOM    151  CD2 LEU    18      46.020  48.950  13.390  1.00  0.00            
ATOM    152  C   LEU    18      42.780  48.400  10.410  1.00  0.00            
ATOM    153  O   LEU    18      43.350  47.530   9.760  1.00  0.00            
ATOM    154  N   LEU    19      41.460  48.630  10.330  1.00  0.00            
ATOM    155  CA  LEU    19      40.600  47.810   9.510  1.00  0.00            
ATOM    156  CB  LEU    19      39.090  47.960   9.920  1.00  0.00            
ATOM    157  CG  LEU    19      38.790  47.450  11.330  1.00  0.00            
ATOM    158  CD1 LEU    19      37.410  47.930  11.690  1.00  0.00            
ATOM    159  CD2 LEU    19      38.870  45.920  11.440  1.00  0.00            
ATOM    160  C   LEU    19      40.710  48.090   8.040  1.00  0.00            
ATOM    161  O   LEU    19      40.320  47.190   7.280  1.00  0.00            
ATOM    162  N   THR    20      41.110  49.320   7.630  1.00  0.00            
ATOM    163  CA  THR    20      41.310  49.600   6.210  1.00  0.00            
ATOM    164  CB  THR    20      40.940  51.020   5.830  1.00  0.00            
ATOM    165  CG2 THR    20      40.700  51.100   4.330  1.00  0.00            
ATOM    166  OG1 THR    20      39.730  51.390   6.460  1.00  0.00            
ATOM    167  C   THR    20      42.760  49.390   5.800  1.00  0.00            
ATOM    168  O   THR    20      42.960  48.570   4.900  1.00  0.00            
ATOM    169  N   ARG    21      43.790  50.030   6.360  1.00  0.00            
ATOM    170  CA  ARG    21      45.180  49.770   5.930  1.00  0.00            
ATOM    171  CB  ARG    21      46.060  51.010   6.050  1.00  0.00            
ATOM    172  CG  ARG    21      45.460  52.260   5.420  1.00  0.00            
ATOM    173  CD  ARG    21      46.270  53.490   5.770  1.00  0.00            
ATOM    174  NE  ARG    21      45.640  54.720   5.290  1.00  0.00            
ATOM    175  CZ  ARG    21      45.700  55.150   4.040  1.00  0.00            
ATOM    176  NH1 ARG    21      46.370  54.460   3.130  1.00  0.00            
ATOM    177  NH2 ARG    21      45.100  56.280   3.690  1.00  0.00            
ATOM    178  C   ARG    21      45.920  48.660   6.660  1.00  0.00            
ATOM    179  O   ARG    21      46.930  48.150   6.160  1.00  0.00            
ATOM    180  N   GLY    22      45.500  48.280   7.860  1.00  0.00            
ATOM    181  CA  GLY    22      46.230  47.300   8.580  1.00  0.00            
ATOM    182  C   GLY    22      45.760  45.910   8.150  1.00  0.00            
ATOM    183  O   GLY    22      44.770  45.730   7.420  1.00  0.00            
ATOM    184  N   VAL    23      46.510  44.950   8.680  1.00  0.00            
ATOM    185  CA  VAL    23      46.310  43.540   8.470  1.00  0.00            
ATOM    186  CB  VAL    23      47.430  42.860   7.610  1.00  0.00            
ATOM    187  CG1 VAL    23      47.370  43.380   6.170  1.00  0.00            
ATOM    188  CG2 VAL    23      48.790  43.130   8.210  1.00  0.00            
ATOM    189  C   VAL    23      46.400  42.960   9.850  1.00  0.00            
ATOM    190  O   VAL    23      46.800  43.630  10.820  1.00  0.00            
ATOM    191  N   ASP    24      46.060  41.700   9.940  1.00  0.00            
ATOM    192  CA  ASP    24      46.180  40.990  11.190  1.00  0.00            
ATOM    193  CB  ASP    24      45.700  39.590  10.930  1.00  0.00            
ATOM    194  CG  ASP    24      44.590  39.280  11.860  1.00  0.00            
ATOM    195  OD1 ASP    24      43.520  39.910  11.750  1.00  0.00            
ATOM    196  OD2 ASP    24      44.840  38.420  12.680  1.00  0.00            
ATOM    197  C   ASP    24      47.600  40.980  11.720  1.00  0.00            
ATOM    198  O   ASP    24      48.500  40.370  11.140  1.00  0.00            
ATOM    199  N   GLY    25      47.810  41.700  12.810  1.00  0.00            
ATOM    200  CA  GLY    25      49.140  41.860  13.340  1.00  0.00            
ATOM    201  C   GLY    25      49.550  43.310  13.500  1.00  0.00            
ATOM    202  O   GLY    25      50.490  43.610  14.260  1.00  0.00            
ATOM    203  N   SER    26      48.880  44.180  12.720  1.00  0.00            
ATOM    204  CA  SER    26      49.100  45.640  12.760  1.00  0.00            
ATOM    205  CB  SER    26      48.350  46.330  11.610  1.00  0.00            
ATOM    206  OG  SER    26      48.700  45.720  10.360  1.00  0.00            
ATOM    207  C   SER    26      48.650  46.270  14.070  1.00  0.00            
ATOM    208  O   SER    26      47.590  45.920  14.600  1.00  0.00            
ATOM    209  N   PHE    27      49.450  47.200  14.570  1.00  0.00            
ATOM    210  CA  PHE    27      49.150  47.900  15.810  1.00  0.00            
ATOM    211  CB  PHE    27      49.780  47.210  17.030  1.00  0.00            
ATOM    212  CG  PHE    27      51.300  47.230  17.060  1.00  0.00            
ATOM    213  CD1 PHE    27      52.020  46.270  16.330  1.00  0.00            
ATOM    214  CE1 PHE    27      53.410  46.300  16.370  1.00  0.00            
ATOM    215  CZ  PHE    27      54.080  47.290  17.110  1.00  0.00            
ATOM    216  CE2 PHE    27      53.360  48.230  17.830  1.00  0.00            
ATOM    217  CD2 PHE    27      51.960  48.220  17.820  1.00  0.00            
ATOM    218  C   PHE    27      49.730  49.300  15.690  1.00  0.00            
ATOM    219  O   PHE    27      50.520  49.540  14.760  1.00  0.00            
ATOM    220  N   LEU    28      49.320  50.110  16.650  1.00  0.00            
ATOM    221  CA  LEU    28      49.780  51.470  16.880  1.00  0.00            
ATOM    222  CB  LEU    28      49.020  52.510  16.000  1.00  0.00            
ATOM    223  CG  LEU    28      47.480  52.450  15.890  1.00  0.00            
ATOM    224  CD1 LEU    28      46.790  53.130  17.060  1.00  0.00            
ATOM    225  CD2 LEU    28      47.090  53.150  14.610  1.00  0.00            
ATOM    226  C   LEU    28      49.520  51.760  18.340  1.00  0.00            
ATOM    227  O   LEU    28      48.810  51.050  19.040  1.00  0.00            
ATOM    228  N   ALA    29      50.110  52.840  18.800  1.00  0.00            
ATOM    229  CA  ALA    29      49.870  53.360  20.110  1.00  0.00            
ATOM    230  CB  ALA    29      51.160  53.480  20.920  1.00  0.00            
ATOM    231  C   ALA    29      49.290  54.740  19.810  1.00  0.00            
ATOM    232  O   ALA    29      49.620  55.420  18.820  1.00  0.00            
ATOM    233  N   ARG    30      48.330  55.140  20.630  1.00  0.00            
ATOM    234  CA  ARG    30      47.680  56.430  20.480  1.00  0.00            
ATOM    235  CB  ARG    30      46.380  56.200  19.720  1.00  0.00            
ATOM    236  CG  ARG    30      45.430  55.250  20.360  1.00  0.00            
ATOM    237  CD  ARG    30      44.160  55.170  19.540  1.00  0.00            
ATOM    238  NE  ARG    30      43.270  54.170  20.110  1.00  0.00            
ATOM    239  CZ  ARG    30      42.680  54.340  21.300  1.00  0.00            
ATOM    240  NH1 ARG    30      42.880  55.460  22.000  1.00  0.00            
ATOM    241  NH2 ARG    30      41.870  53.390  21.820  1.00  0.00            
ATOM    242  C   ARG    30      47.440  57.060  21.860  1.00  0.00            
ATOM    243  O   ARG    30      47.580  56.380  22.890  1.00  0.00            
ATOM    244  N   PRO    31      47.090  58.350  21.970  1.00  0.00            
ATOM    245  CD  PRO    31      47.390  59.360  20.980  1.00  0.00            
ATOM    246  CG  PRO    31      46.260  60.340  21.200  1.00  0.00            
ATOM    247  CB  PRO    31      46.300  60.410  22.690  1.00  0.00            
ATOM    248  CA  PRO    31      46.500  58.950  23.140  1.00  0.00            
ATOM    249  C   PRO    31      45.240  58.280  23.680  1.00  0.00            
ATOM    250  O   PRO    31      44.410  57.870  22.870  1.00  0.00            
ATOM    251  N   SER    32      45.050  58.170  25.010  1.00  0.00            
ATOM    252  CA  SER    32      43.860  57.600  25.590  1.00  0.00            
ATOM    253  CB  SER    32      44.230  56.980  26.920  1.00  0.00            
ATOM    254  OG  SER    32      43.190  56.330  27.670  1.00  0.00            
ATOM    255  C   SER    32      42.750  58.640  25.800  1.00  0.00            
ATOM    256  O   SER    32      42.990  59.710  26.370  1.00  0.00            
ATOM    257  N   LYS    33      41.520  58.330  25.370  1.00  0.00            
ATOM    258  CA  LYS    33      40.360  59.160  25.670  1.00  0.00            
ATOM    259  CB  LYS    33      39.180  58.840  24.710  1.00  0.00            
ATOM    260  CG  LYS    33      37.870  59.490  25.170  1.00  0.00            
ATOM    261  CD  LYS    33      36.720  59.350  24.170  1.00  0.00            
ATOM    262  CE  LYS    33      35.360  59.140  24.870  1.00  0.00            
ATOM    263  NZ  LYS    33      35.060  60.190  25.890  1.00  0.00            
ATOM    264  C   LYS    33      39.940  59.070  27.140  1.00  0.00            
ATOM    265  O   LYS    33      39.630  60.120  27.720  1.00  0.00            
ATOM    266  N   SER    34      39.960  57.890  27.770  1.00  0.00            
ATOM    267  CA  SER    34      39.490  57.800  29.150  1.00  0.00            
ATOM    268  CB  SER    34      39.210  56.360  29.600  1.00  0.00            
ATOM    269  OG  SER    34      39.860  55.450  28.760  1.00  0.00            
ATOM    270  C   SER    34      40.490  58.360  30.090  1.00  0.00            
ATOM    271  O   SER    34      40.140  58.860  31.170  1.00  0.00            
ATOM    272  N   ASN    35      41.770  58.230  29.750  1.00  0.00            
ATOM    273  CA  ASN    35      42.740  58.820  30.610  1.00  0.00            
ATOM    274  CB  ASN    35      43.590  57.760  31.280  1.00  0.00            
ATOM    275  CG  ASN    35      42.850  57.130  32.450  1.00  0.00            
ATOM    276  OD1 ASN    35      42.470  55.970  32.410  1.00  0.00            
ATOM    277  ND2 ASN    35      42.550  57.810  33.550  1.00  0.00            
ATOM    278  C   ASN    35      43.570  59.690  29.750  1.00  0.00            
ATOM    279  O   ASN    35      44.630  59.260  29.260  1.00  0.00            
ATOM    280  N   PRO    36      43.180  60.970  29.610  1.00  0.00            
ATOM    281  CD  PRO    36      41.880  61.560  29.990  1.00  0.00            
ATOM    282  CG  PRO    36      41.720  62.750  29.070  1.00  0.00            
ATOM    283  CB  PRO    36      43.130  63.240  29.110  1.00  0.00            
ATOM    284  CA  PRO    36      43.990  61.990  28.980  1.00  0.00            
ATOM    285  C   PRO    36      45.390  62.070  29.640  1.00  0.00            
ATOM    286  O   PRO    36      45.560  62.120  30.870  1.00  0.00            
ATOM    287  N   GLY    37      46.410  62.050  28.800  1.00  0.00            
ATOM    288  CA  GLY    37      47.780  62.040  29.230  1.00  0.00            
ATOM    289  C   GLY    37      48.410  60.650  29.060  1.00  0.00            
ATOM    290  O   GLY    37      49.630  60.520  28.970  1.00  0.00            
ATOM    291  N   ASP    38      47.590  59.600  29.000  1.00  0.00            
ATOM    292  CA  ASP    38      48.080  58.230  28.870  1.00  0.00            
ATOM    293  CB  ASP    38      47.340  57.320  29.840  1.00  0.00            
ATOM    294  CG  ASP    38      47.530  57.630  31.330  1.00  0.00            
ATOM    295  OD1 ASP    38      48.510  58.270  31.710  1.00  0.00            
ATOM    296  OD2 ASP    38      46.720  57.190  32.140  1.00  0.00            
ATOM    297  C   ASP    38      47.850  57.800  27.450  1.00  0.00            
ATOM    298  O   ASP    38      47.280  58.550  26.630  1.00  0.00            
ATOM    299  N   PHE    39      48.370  56.630  27.150  1.00  0.00            
ATOM    300  CA  PHE    39      48.370  56.020  25.820  1.00  0.00            
ATOM    301  CB  PHE    39      49.800  55.810  25.360  1.00  0.00            
ATOM    302  CG  PHE    39      50.480  57.170  25.320  1.00  0.00            
ATOM    303  CD1 PHE    39      50.150  58.080  24.310  1.00  0.00            
ATOM    304  CE1 PHE    39      50.760  59.340  24.300  1.00  0.00            
ATOM    305  CZ  PHE    39      51.680  59.690  25.290  1.00  0.00            
ATOM    306  CE2 PHE    39      52.000  58.780  26.280  1.00  0.00            
ATOM    307  CD2 PHE    39      51.400  57.510  26.310  1.00  0.00            
ATOM    308  C   PHE    39      47.650  54.680  25.860  1.00  0.00            
ATOM    309  O   PHE    39      47.530  54.030  26.910  1.00  0.00            
ATOM    310  N   THR    40      47.250  54.260  24.690  1.00  0.00            
ATOM    311  CA  THR    40      46.480  53.080  24.480  1.00  0.00            
ATOM    312  CB  THR    40      45.020  53.470  24.140  1.00  0.00            
ATOM    313  CG2 THR    40      44.140  52.380  23.560  1.00  0.00            
ATOM    314  OG1 THR    40      44.490  53.890  25.380  1.00  0.00            
ATOM    315  C   THR    40      47.160  52.390  23.310  1.00  0.00            
ATOM    316  O   THR    40      47.750  53.090  22.490  1.00  0.00            
ATOM    317  N   LEU    41      47.180  51.050  23.310  1.00  0.00            
ATOM    318  CA  LEU    41      47.550  50.260  22.170  1.00  0.00            
ATOM    319  CB  LEU    41      48.440  49.080  22.630  1.00  0.00            
ATOM    320  CG  LEU    41      49.510  48.670  21.610  1.00  0.00            
ATOM    321  CD1 LEU    41      50.590  49.770  21.400  1.00  0.00            
ATOM    322  CD2 LEU    41      50.220  47.410  22.120  1.00  0.00            
ATOM    323  C   LEU    41      46.290  49.760  21.460  1.00  0.00            
ATOM    324  O   LEU    41      45.320  49.360  22.130  1.00  0.00            
ATOM    325  N   SER    42      46.220  49.840  20.130  1.00  0.00            
ATOM    326  CA  SER    42      45.120  49.260  19.390  1.00  0.00            
ATOM    327  CB  SER    42      44.440  50.350  18.610  1.00  0.00            
ATOM    328  OG  SER    42      44.150  51.380  19.510  1.00  0.00            
ATOM    329  C   SER    42      45.750  48.230  18.460  1.00  0.00            
ATOM    330  O   SER    42      46.770  48.540  17.830  1.00  0.00            
ATOM    331  N   VAL    43      45.180  47.010  18.350  1.00  0.00            
ATOM    332  CA  VAL    43      45.750  45.920  17.590  1.00  0.00            
ATOM    333  CB  VAL    43      46.360  44.790  18.460  1.00  0.00            
ATOM    334  CG1 VAL    43      47.270  43.940  17.600  1.00  0.00            
ATOM    335  CG2 VAL    43      47.290  45.300  19.520  1.00  0.00            
ATOM    336  C   VAL    43      44.630  45.300  16.800  1.00  0.00            
ATOM    337  O   VAL    43      43.520  45.130  17.260  1.00  0.00            
ATOM    338  N   ARG    44      44.920  45.010  15.550  1.00  0.00            
ATOM    339  CA  ARG    44      44.040  44.290  14.670  1.00  0.00            
ATOM    340  CB  ARG    44      44.350  44.780  13.290  1.00  0.00            
ATOM    341  CG  ARG    44      44.010  43.850  12.150  1.00  0.00            
ATOM    342  CD  ARG    44      42.600  43.970  11.660  1.00  0.00            
ATOM    343  NE  ARG    44      42.610  44.250  10.230  1.00  0.00            
ATOM    344  CZ  ARG    44      42.130  43.400   9.330  1.00  0.00            
ATOM    345  NH1 ARG    44      41.610  42.210   9.680  1.00  0.00            
ATOM    346  NH2 ARG    44      42.020  43.810   8.070  1.00  0.00            
ATOM    347  C   ARG    44      44.370  42.830  14.870  1.00  0.00            
ATOM    348  O   ARG    44      45.480  42.350  14.530  1.00  0.00            
ATOM    349  N   ARG    45      43.450  42.120  15.490  1.00  0.00            
ATOM    350  CA  ARG    45      43.580  40.680  15.660  1.00  0.00            
ATOM    351  CB  ARG    45      44.350  40.340  16.940  1.00  0.00            
ATOM    352  CG  ARG    45      45.030  38.960  16.850  1.00  0.00            
ATOM    353  CD  ARG    45      45.850  38.640  18.110  1.00  0.00            
ATOM    354  NE  ARG    45      46.660  37.430  17.920  1.00  0.00            
ATOM    355  CZ  ARG    45      46.250  36.160  18.050  1.00  0.00            
ATOM    356  NH1 ARG    45      44.980  35.880  18.410  1.00  0.00            
ATOM    357  NH2 ARG    45      47.100  35.160  17.810  1.00  0.00            
ATOM    358  C   ARG    45      42.200  40.100  15.600  1.00  0.00            
ATOM    359  O   ARG    45      41.180  40.680  16.000  1.00  0.00            
ATOM    360  N   ASN    46      42.260  38.910  15.000  1.00  0.00            
ATOM    361  CA  ASN    46      41.130  38.030  14.710  1.00  0.00            
ATOM    362  CB  ASN    46      40.450  37.610  16.050  1.00  0.00            
ATOM    363  CG  ASN    46      41.430  36.950  17.040  1.00  0.00            
ATOM    364  OD1 ASN    46      42.340  36.210  16.680  1.00  0.00            
ATOM    365  ND2 ASN    46      41.370  37.210  18.330  1.00  0.00            
ATOM    366  C   ASN    46      40.240  38.850  13.790  1.00  0.00            
ATOM    367  O   ASN    46      40.800  39.230  12.750  1.00  0.00            
ATOM    368  N   GLY    47      38.970  39.230  13.930  1.00  0.00            
ATOM    369  CA  GLY    47      38.350  39.980  12.810  1.00  0.00            
ATOM    370  C   GLY    47      37.960  41.360  13.250  1.00  0.00            
ATOM    371  O   GLY    47      37.000  41.920  12.720  1.00  0.00            
ATOM    372  N   ALA    48      38.730  41.890  14.200  1.00  0.00            
ATOM    373  CA  ALA    48      38.340  43.060  14.930  1.00  0.00            
ATOM    374  CB  ALA    48      37.600  42.630  16.180  1.00  0.00            
ATOM    375  C   ALA    48      39.590  43.820  15.330  1.00  0.00            
ATOM    376  O   ALA    48      40.680  43.460  14.850  1.00  0.00            
ATOM    377  N   VAL    49      39.380  44.840  16.210  1.00  0.00            
ATOM    378  CA  VAL    49      40.450  45.630  16.780  1.00  0.00            
ATOM    379  CB  VAL    49      40.320  47.110  16.290  1.00  0.00            
ATOM    380  CG1 VAL    49      41.520  47.890  16.800  1.00  0.00            
ATOM    381  CG2 VAL    49      40.330  47.230  14.780  1.00  0.00            
ATOM    382  C   VAL    49      40.410  45.540  18.310  1.00  0.00            
ATOM    383  O   VAL    49      39.340  45.650  18.930  1.00  0.00            
ATOM    384  N   THR    50      41.460  45.080  18.980  1.00  0.00            
ATOM    385  CA  THR    50      41.540  44.920  20.430  1.00  0.00            
ATOM    386  CB  THR    50      42.140  43.550  20.840  1.00  0.00            
ATOM    387  CG2 THR    50      41.200  42.400  20.470  1.00  0.00            
ATOM    388  OG1 THR    50      43.380  43.300  20.210  1.00  0.00            
ATOM    389  C   THR    50      42.340  46.070  21.030  1.00  0.00            
ATOM    390  O   THR    50      43.350  46.470  20.470  1.00  0.00            
ATOM    391  N   HID    51      41.880  46.610  22.150  1.00  0.00            
ATOM    392  CA  HID    51      42.390  47.850  22.710  1.00  0.00            
ATOM    393  CB  HID    51      41.350  48.970  22.620  1.00  0.00            
ATOM    394  CG  HID    51      40.650  49.090  21.290  1.00  0.00            
ATOM    395  ND1 HID    51      40.920  50.020  20.310  1.00  0.00            
ATOM    396  CE1 HID    51      40.050  49.810  19.300  1.00  0.00            
ATOM    397  NE2 HID    51      39.240  48.780  19.570  1.00  0.00            
ATOM    398  CD2 HID    51      39.620  48.330  20.850  1.00  0.00            
ATOM    399  C   HID    51      42.890  47.600  24.150  1.00  0.00            
ATOM    400  O   HID    51      42.200  46.960  24.940  1.00  0.00            
ATOM    401  N   ILE    52      44.100  48.060  24.450  1.00  0.00            
ATOM    402  CA  ILE    52      44.800  47.800  25.710  1.00  0.00            
ATOM    403  CB  ILE    52      45.940  46.770  25.540  1.00  0.00            
ATOM    404  CG2 ILE    52      46.420  46.320  26.930  1.00  0.00            
ATOM    405  CG1 ILE    52      45.560  45.510  24.710  1.00  0.00            
ATOM    406  CD  ILE    52      45.900  45.630  23.220  1.00  0.00            
ATOM    407  C   ILE    52      45.290  49.130  26.280  1.00  0.00            
ATOM    408  O   ILE    52      46.180  49.770  25.680  1.00  0.00            
ATOM    409  N   LYS    53      44.740  49.560  27.400  1.00  0.00            
ATOM    410  CA  LYS    53      45.190  50.760  28.130  1.00  0.00            
ATOM    411  CB  LYS    53      44.180  51.150  29.210  1.00  0.00            
ATOM    412  CG  LYS    53      42.810  51.540  28.610  1.00  0.00            
ATOM    413  CD  LYS    53      41.740  51.840  29.660  1.00  0.00            
ATOM    414  CE  LYS    53      42.110  52.980  30.630  1.00  0.00            
ATOM    415  NZ  LYS    53      42.240  54.280  29.930  1.00  0.00            
ATOM    416  C   LYS    53      46.580  50.530  28.720  1.00  0.00            
ATOM    417  O   LYS    53      46.900  49.430  29.190  1.00  0.00            
ATOM    418  N   ILE    54      47.430  51.580  28.720  1.00  0.00            
ATOM    419  CA  ILE    54      48.800  51.480  29.190  1.00  0.00            
ATOM    420  CB  ILE    54      49.770  52.000  28.080  1.00  0.00            
ATOM    421  CG2 ILE    54      51.220  52.000  28.670  1.00  0.00            
ATOM    422  CG1 ILE    54      49.640  51.140  26.760  1.00  0.00            
ATOM    423  CD  ILE    54      50.320  51.700  25.490  1.00  0.00            
ATOM    424  C   ILE    54      48.780  52.380  30.430  1.00  0.00            
ATOM    425  O   ILE    54      48.290  53.530  30.400  1.00  0.00            
ATOM    426  N   GLN    55      49.180  51.830  31.570  1.00  0.00            
ATOM    427  CA  GLN    55      49.260  52.610  32.810  1.00  0.00            
ATOM    428  CB  GLN    55      49.170  51.730  34.090  1.00  0.00            
ATOM    429  CG  GLN    55      49.340  52.450  35.460  1.00  0.00            
ATOM    430  CD  GLN    55      48.910  51.640  36.670  1.00  0.00            
ATOM    431  OE1 GLN    55      48.100  52.080  37.500  1.00  0.00            
ATOM    432  NE2 GLN    55      49.440  50.460  36.880  1.00  0.00            
ATOM    433  C   GLN    55      50.560  53.370  32.870  1.00  0.00            
ATOM    434  O   GLN    55      51.640  52.810  32.690  1.00  0.00            
ATOM    435  N   ASN    56      50.440  54.650  33.100  1.00  0.00            
ATOM    436  CA  ASN    56      51.650  55.390  33.480  1.00  0.00            
ATOM    437  CB  ASN    56      51.780  56.680  32.720  1.00  0.00            
ATOM    438  CG  ASN    56      52.990  57.490  33.190  1.00  0.00            
ATOM    439  OD1 ASN    56      53.570  57.350  34.290  1.00  0.00            
ATOM    440  ND2 ASN    56      53.310  58.430  32.340  1.00  0.00            
ATOM    441  C   ASN    56      51.370  55.690  34.950  1.00  0.00            
ATOM    442  O   ASN    56      50.430  56.440  35.220  1.00  0.00            
ATOM    443  N   THR    57      52.070  55.130  35.930  1.00  0.00            
ATOM    444  CA  THR    57      51.750  55.350  37.320  1.00  0.00            
ATOM    445  CB  THR    57      52.430  54.340  38.240  1.00  0.00            
ATOM    446  CG2 THR    57      52.040  52.980  37.780  1.00  0.00            
ATOM    447  OG1 THR    57      53.870  54.490  38.210  1.00  0.00            
ATOM    448  C   THR    57      52.180  56.720  37.750  1.00  0.00            
ATOM    449  O   THR    57      51.580  57.230  38.690  1.00  0.00            
ATOM    450  N   GLY    58      53.170  57.260  37.070  1.00  0.00            
ATOM    451  CA  GLY    58      53.820  58.470  37.520  1.00  0.00            
ATOM    452  C   GLY    58      55.240  58.140  37.880  1.00  0.00            
ATOM    453  O   GLY    58      56.080  59.040  38.090  1.00  0.00            
ATOM    454  N   ASP    59      55.500  56.830  38.000  1.00  0.00            
ATOM    455  CA  ASP    59      56.850  56.330  38.170  1.00  0.00            
ATOM    456  CB  ASP    59      56.970  55.500  39.460  1.00  0.00            
ATOM    457  CG  ASP    59      56.660  56.410  40.650  1.00  0.00            
ATOM    458  OD1 ASP    59      57.500  57.240  41.000  1.00  0.00            
ATOM    459  OD2 ASP    59      55.540  56.310  41.180  1.00  0.00            
ATOM    460  C   ASP    59      57.240  55.480  36.980  1.00  0.00            
ATOM    461  O   ASP    59      58.370  55.560  36.490  1.00  0.00            
ATOM    462  N   TYR    60      56.290  54.700  36.460  1.00  0.00            
ATOM    463  CA  TYR    60      56.640  53.790  35.400  1.00  0.00            
ATOM    464  CB  TYR    60      57.170  52.470  36.070  1.00  0.00            
ATOM    465  CG  TYR    60      56.210  51.810  37.030  1.00  0.00            
ATOM    466  CD1 TYR    60      55.160  51.020  36.530  1.00  0.00            
ATOM    467  CE1 TYR    60      54.230  50.440  37.380  1.00  0.00            
ATOM    468  CZ  TYR    60      54.350  50.670  38.750  1.00  0.00            
ATOM    469  OH  TYR    60      53.410  50.070  39.580  1.00  0.00            
ATOM    470  CE2 TYR    60      55.390  51.450  39.280  1.00  0.00            
ATOM    471  CD2 TYR    60      56.340  52.020  38.420  1.00  0.00            
ATOM    472  C   TYR    60      55.440  53.540  34.470  1.00  0.00            
ATOM    473  O   TYR    60      54.360  54.030  34.750  1.00  0.00            
ATOM    474  N   TYR    61      55.580  52.770  33.410  1.00  0.00            
ATOM    475  CA  TYR    61      54.490  52.400  32.520  1.00  0.00            
ATOM    476  CB  TYR    61      54.770  52.750  31.060  1.00  0.00            
ATOM    477  CG  TYR    61      54.850  54.230  30.740  1.00  0.00            
ATOM    478  CD1 TYR    61      55.980  54.960  31.120  1.00  0.00            
ATOM    479  CE1 TYR    61      56.130  56.270  30.720  1.00  0.00            
ATOM    480  CZ  TYR    61      55.160  56.870  29.940  1.00  0.00            
ATOM    481  OH  TYR    61      55.370  58.160  29.490  1.00  0.00            
ATOM    482  CE2 TYR    61      54.010  56.180  29.580  1.00  0.00            
ATOM    483  CD2 TYR    61      53.850  54.840  29.980  1.00  0.00            
ATOM    484  C   TYR    61      54.370  50.880  32.610  1.00  0.00            
ATOM    485  O   TYR    61      55.370  50.200  32.820  1.00  0.00            
ATOM    486  N   ASP    62      53.150  50.330  32.540  1.00  0.00            
ATOM    487  CA  ASP    62      52.920  48.890  32.420  1.00  0.00            
ATOM    488  CB  ASP    62      53.170  48.240  33.820  1.00  0.00            
ATOM    489  CG  ASP    62      52.100  48.330  34.880  1.00  0.00            
ATOM    490  OD1 ASP    62      51.130  49.050  34.730  1.00  0.00            
ATOM    491  OD2 ASP    62      52.230  47.630  35.870  1.00  0.00            
ATOM    492  C   ASP    62      51.510  48.630  31.890  1.00  0.00            
ATOM    493  O   ASP    62      50.700  49.530  31.650  1.00  0.00            
ATOM    494  N   LEU    63      51.120  47.360  31.730  1.00  0.00            
ATOM    495  CA  LEU    63      49.750  46.990  31.330  1.00  0.00            
ATOM    496  CB  LEU    63      49.810  45.890  30.250  1.00  0.00            
ATOM    497  CG  LEU    63      50.570  46.350  28.980  1.00  0.00            
ATOM    498  CD1 LEU    63      50.500  45.240  27.950  1.00  0.00            
ATOM    499  CD2 LEU    63      49.990  47.610  28.350  1.00  0.00            
ATOM    500  C   LEU    63      48.870  46.670  32.550  1.00  0.00            
ATOM    501  O   LEU    63      48.280  45.580  32.630  1.00  0.00            
ATOM    502  N   TYR    64      48.800  47.610  33.500  1.00  0.00            
ATOM    503  CA  TYR    64      48.130  47.470  34.800  1.00  0.00            
ATOM    504  CB  TYR    64      46.620  47.710  34.620  1.00  0.00            
ATOM    505  CG  TYR    64      46.260  49.130  34.210  1.00  0.00            
ATOM    506  CD1 TYR    64      46.290  49.510  32.850  1.00  0.00            
ATOM    507  CE1 TYR    64      45.960  50.820  32.470  1.00  0.00            
ATOM    508  CZ  TYR    64      45.600  51.770  33.450  1.00  0.00            
ATOM    509  OH  TYR    64      45.280  53.040  33.090  1.00  0.00            
ATOM    510  CE2 TYR    64      45.570  51.390  34.810  1.00  0.00            
ATOM    511  CD2 TYR    64      45.910  50.070  35.180  1.00  0.00            
ATOM    512  C   TYR    64      48.430  46.110  35.430  1.00  0.00            
ATOM    513  O   TYR    64      47.500  45.350  35.710  1.00  0.00            
ATOM    514  N   GLY    65      49.710  45.810  35.570  1.00  0.00            
ATOM    515  CA  GLY    65      50.280  44.480  35.790  1.00  0.00            
ATOM    516  C   GLY    65      51.340  44.140  34.730  1.00  0.00            
ATOM    517  O   GLY    65      51.570  44.890  33.780  1.00  0.00            
ATOM    518  N   GLY    66      52.000  42.980  34.900  1.00  0.00            
ATOM    519  CA  GLY    66      53.140  42.570  34.080  1.00  0.00            
ATOM    520  C   GLY    66      54.400  43.390  34.330  1.00  0.00            
ATOM    521  O   GLY    66      54.550  44.070  35.360  1.00  0.00            
ATOM    522  N   GLU    67      55.330  43.340  33.390  1.00  0.00            
ATOM    523  CA  GLU    67      56.610  44.070  33.420  1.00  0.00            
ATOM    524  CB  GLU    67      57.500  43.620  32.250  1.00  0.00            
ATOM    525  CG  GLU    67      57.710  42.090  32.150  1.00  0.00            
ATOM    526  CD  GLU    67      56.680  41.350  31.280  1.00  0.00            
ATOM    527  OE1 GLU    67      55.610  41.920  30.940  1.00  0.00            
ATOM    528  OE2 GLU    67      56.920  40.170  30.920  1.00  0.00            
ATOM    529  C   GLU    67      56.380  45.600  33.370  1.00  0.00            
ATOM    530  O   GLU    67      55.440  46.080  32.720  1.00  0.00            
ATOM    531  N   LYS    68      57.260  46.360  34.040  1.00  0.00            
ATOM    532  CA  LYS    68      57.180  47.790  34.160  1.00  0.00            
ATOM    533  CB  LYS    68      57.430  48.240  35.630  1.00  0.00            
ATOM    534  CG  LYS    68      56.600  47.490  36.670  1.00  0.00            
ATOM    535  CD  LYS    68      56.950  48.040  38.060  1.00  0.00            
ATOM    536  CE  LYS    68      57.060  47.040  39.210  1.00  0.00            
ATOM    537  NZ  LYS    68      58.410  47.100  39.800  1.00  0.00            
ATOM    538  C   LYS    68      58.270  48.310  33.260  1.00  0.00            
ATOM    539  O   LYS    68      59.280  47.600  33.040  1.00  0.00            
ATOM    540  N   PHE    69      58.090  49.510  32.690  1.00  0.00            
ATOM    541  CA  PHE    69      59.130  50.130  31.860  1.00  0.00            
ATOM    542  CB  PHE    69      58.850  49.900  30.390  1.00  0.00            
ATOM    543  CG  PHE    69      58.540  48.450  30.040  1.00  0.00            
ATOM    544  CD1 PHE    69      57.250  47.950  30.240  1.00  0.00            
ATOM    545  CE1 PHE    69      56.940  46.610  30.010  1.00  0.00            
ATOM    546  CZ  PHE    69      57.940  45.750  29.570  1.00  0.00            
ATOM    547  CE2 PHE    69      59.230  46.260  29.350  1.00  0.00            
ATOM    548  CD2 PHE    69      59.540  47.600  29.580  1.00  0.00            
ATOM    549  C   PHE    69      59.180  51.630  32.140  1.00  0.00            
ATOM    550  O   PHE    69      58.200  52.240  32.550  1.00  0.00            
ATOM    551  N   ALA    70      60.370  52.210  32.010  1.00  0.00            
ATOM    552  CA  ALA    70      60.620  53.640  32.240  1.00  0.00            
ATOM    553  CB  ALA    70      62.160  53.930  32.310  1.00  0.00            
ATOM    554  C   ALA    70      60.040  54.530  31.150  1.00  0.00            
ATOM    555  O   ALA    70      59.610  55.640  31.450  1.00  0.00            
ATOM    556  N   THR    71      60.010  54.110  29.880  1.00  0.00            
ATOM    557  CA  THR    71      59.450  54.910  28.810  1.00  0.00            
ATOM    558  CB  THR    71      60.560  55.300  27.820  1.00  0.00            
ATOM    559  CG2 THR    71      61.700  56.060  28.480  1.00  0.00            
ATOM    560  OG1 THR    71      61.040  54.090  27.240  1.00  0.00            
ATOM    561  C   THR    71      58.390  54.080  28.130  1.00  0.00            
ATOM    562  O   THR    71      58.400  52.840  28.260  1.00  0.00            
ATOM    563  N   LEU    72      57.470  54.700  27.380  1.00  0.00            
ATOM    564  CA  LEU    72      56.480  53.950  26.630  1.00  0.00            
ATOM    565  CB  LEU    72      55.450  54.890  25.970  1.00  0.00            
ATOM    566  CG  LEU    72      54.500  54.240  24.920  1.00  0.00            
ATOM    567  CD1 LEU    72      53.530  53.340  25.670  1.00  0.00            
ATOM    568  CD2 LEU    72      53.780  55.280  24.060  1.00  0.00            
ATOM    569  C   LEU    72      57.110  53.100  25.540  1.00  0.00            
ATOM    570  O   LEU    72      56.670  51.970  25.280  1.00  0.00            
ATOM    571  N   ALA    73      58.150  53.570  24.870  1.00  0.00            
ATOM    572  CA  ALA    73      58.730  52.790  23.810  1.00  0.00            
ATOM    573  CB  ALA    73      59.800  53.640  23.150  1.00  0.00            
ATOM    574  C   ALA    73      59.310  51.440  24.280  1.00  0.00            
ATOM    575  O   ALA    73      59.170  50.430  23.570  1.00  0.00            
ATOM    576  N   GLU    74      59.850  51.360  25.510  1.00  0.00            
ATOM    577  CA  GLU    74      60.400  50.120  26.050  1.00  0.00            
ATOM    578  CB  GLU    74      61.100  50.390  27.380  1.00  0.00            
ATOM    579  CG  GLU    74      62.370  51.190  27.300  1.00  0.00            
ATOM    580  CD  GLU    74      62.940  51.470  28.700  1.00  0.00            
ATOM    581  OE1 GLU    74      63.520  50.570  29.290  1.00  0.00            
ATOM    582  OE2 GLU    74      62.790  52.590  29.190  1.00  0.00            
ATOM    583  C   GLU    74      59.280  49.090  26.280  1.00  0.00            
ATOM    584  O   GLU    74      59.510  47.900  26.120  1.00  0.00            
ATOM    585  N   LEU    75      58.090  49.560  26.710  1.00  0.00            
ATOM    586  CA  LEU    75      56.900  48.750  26.860  1.00  0.00            
ATOM    587  CB  LEU    75      55.720  49.680  27.190  1.00  0.00            
ATOM    588  CG  LEU    75      54.240  49.370  27.510  1.00  0.00            
ATOM    589  CD1 LEU    75      53.470  48.680  26.360  1.00  0.00            
ATOM    590  CD2 LEU    75      54.260  48.540  28.760  1.00  0.00            
ATOM    591  C   LEU    75      56.610  48.010  25.560  1.00  0.00            
ATOM    592  O   LEU    75      56.590  46.780  25.500  1.00  0.00            
ATOM    593  N   VAL    76      56.400  48.790  24.510  1.00  0.00            
ATOM    594  CA  VAL    76      55.940  48.260  23.220  1.00  0.00            
ATOM    595  CB  VAL    76      55.570  49.460  22.300  1.00  0.00            
ATOM    596  CG1 VAL    76      54.960  48.960  20.990  1.00  0.00            
ATOM    597  CG2 VAL    76      54.530  50.350  22.980  1.00  0.00            
ATOM    598  C   VAL    76      56.970  47.340  22.560  1.00  0.00            
ATOM    599  O   VAL    76      56.680  46.250  22.030  1.00  0.00            
ATOM    600  N   GLN    77      58.210  47.780  22.620  1.00  0.00            
ATOM    601  CA  GLN    77      59.330  47.090  22.030  1.00  0.00            
ATOM    602  CB  GLN    77      60.510  47.950  22.260  1.00  0.00            
ATOM    603  CG  GLN    77      61.790  47.600  21.600  1.00  0.00            
ATOM    604  CD  GLN    77      62.850  48.570  22.100  1.00  0.00            
ATOM    605  OE1 GLN    77      63.920  48.120  22.540  1.00  0.00            
ATOM    606  NE2 GLN    77      62.670  49.890  22.120  1.00  0.00            
ATOM    607  C   GLN    77      59.450  45.770  22.730  1.00  0.00            
ATOM    608  O   GLN    77      59.640  44.770  22.040  1.00  0.00            
ATOM    609  N   TYR    78      59.300  45.730  24.070  1.00  0.00            
ATOM    610  CA  TYR    78      59.350  44.480  24.800  1.00  0.00            
ATOM    611  CB  TYR    78      59.130  44.780  26.270  1.00  0.00            
ATOM    612  CG  TYR    78      59.140  43.510  27.060  1.00  0.00            
ATOM    613  CD1 TYR    78      60.360  42.990  27.510  1.00  0.00            
ATOM    614  CE1 TYR    78      60.370  41.790  28.210  1.00  0.00            
ATOM    615  CZ  TYR    78      59.160  41.140  28.480  1.00  0.00            
ATOM    616  OH  TYR    78      59.150  39.980  29.220  1.00  0.00            
ATOM    617  CE2 TYR    78      57.950  41.660  28.030  1.00  0.00            
ATOM    618  CD2 TYR    78      57.940  42.850  27.320  1.00  0.00            
ATOM    619  C   TYR    78      58.290  43.510  24.290  1.00  0.00            
ATOM    620  O   TYR    78      58.660  42.390  23.900  1.00  0.00            
ATOM    621  N   TYR    79      57.020  43.890  24.270  1.00  0.00            
ATOM    622  CA  TYR    79      55.930  43.000  23.870  1.00  0.00            
ATOM    623  CB  TYR    79      54.570  43.520  24.310  1.00  0.00            
ATOM    624  CG  TYR    79      54.330  43.530  25.800  1.00  0.00            
ATOM    625  CD1 TYR    79      54.410  42.330  26.520  1.00  0.00            
ATOM    626  CE1 TYR    79      54.210  42.320  27.910  1.00  0.00            
ATOM    627  CZ  TYR    79      53.940  43.510  28.570  1.00  0.00            
ATOM    628  OH  TYR    79      53.720  43.480  29.940  1.00  0.00            
ATOM    629  CE2 TYR    79      53.870  44.710  27.870  1.00  0.00            
ATOM    630  CD2 TYR    79      54.060  44.720  26.480  1.00  0.00            
ATOM    631  C   TYR    79      55.950  42.610  22.380  1.00  0.00            
ATOM    632  O   TYR    79      55.510  41.510  22.030  1.00  0.00            
ATOM    633  N   MET    80      56.550  43.460  21.540  1.00  0.00            
ATOM    634  CA  MET    80      56.840  43.120  20.170  1.00  0.00            
ATOM    635  CB  MET    80      57.410  44.260  19.390  1.00  0.00            
ATOM    636  CG  MET    80      56.390  45.220  18.850  1.00  0.00            
ATOM    637  SD  MET    80      57.260  46.450  17.850  1.00  0.00            
ATOM    638  CE  MET    80      57.330  47.810  18.950  1.00  0.00            
ATOM    639  C   MET    80      57.910  42.040  20.130  1.00  0.00            
ATOM    640  O   MET    80      57.700  41.090  19.370  1.00  0.00            
ATOM    641  N   GLU    81      59.030  42.090  20.860  1.00  0.00            
ATOM    642  CA  GLU    81      60.000  41.050  20.690  1.00  0.00            
ATOM    643  CB  GLU    81      61.420  41.600  20.880  1.00  0.00            
ATOM    644  CG  GLU    81      61.840  42.710  21.820  1.00  0.00            
ATOM    645  CD  GLU    81      63.060  43.470  21.290  1.00  0.00            
ATOM    646  OE1 GLU    81      62.910  44.300  20.390  1.00  0.00            
ATOM    647  OE2 GLU    81      64.170  43.220  21.780  1.00  0.00            
ATOM    648  C   GLU    81      59.840  39.790  21.530  1.00  0.00            
ATOM    649  O   GLU    81      60.100  38.690  21.050  1.00  0.00            
ATOM    650  N   HIS    82      59.390  39.870  22.760  1.00  0.00            
ATOM    651  CA  HIS    82      59.240  38.700  23.590  1.00  0.00            
ATOM    652  CB  HIS    82      59.220  39.170  25.050  1.00  0.00            
ATOM    653  CG  HIS    82      60.570  39.790  25.350  1.00  0.00            
ATOM    654  ND1 HIS    82      61.080  40.890  24.810  1.00  0.00            
ATOM    655  CE1 HIS    82      62.320  41.010  25.150  1.00  0.00            
ATOM    656  NE2 HIS    82      62.610  39.990  25.940  1.00  0.00            
ATOM    657  CD2 HIS    82      61.570  39.210  26.090  1.00  0.00            
ATOM    658  C   HIS    82      57.990  37.910  23.220  1.00  0.00            
ATOM    659  O   HIS    82      56.890  38.310  23.580  1.00  0.00            
ATOM    660  N   HIS    83      58.140  36.830  22.450  1.00  0.00            
ATOM    661  CA  HIS    83      57.030  35.990  22.030  1.00  0.00            
ATOM    662  CB  HIS    83      57.480  34.770  21.240  1.00  0.00            
ATOM    663  CG  HIS    83      58.250  35.120  19.980  1.00  0.00            
ATOM    664  ND1 HIS    83      58.390  36.310  19.410  1.00  0.00            
ATOM    665  CE1 HIS    83      59.140  36.170  18.340  1.00  0.00            
ATOM    666  NE2 HIS    83      59.470  34.910  18.270  1.00  0.00            
ATOM    667  CD2 HIS    83      58.950  34.220  19.240  1.00  0.00            
ATOM    668  C   HIS    83      56.230  35.450  23.190  1.00  0.00            
ATOM    669  O   HIS    83      56.790  35.010  24.180  1.00  0.00            
ATOM    670  N   GLY    84      54.910  35.550  23.030  1.00  0.00            
ATOM    671  CA  GLY    84      53.930  35.030  23.980  1.00  0.00            
ATOM    672  C   GLY    84      53.690  35.830  25.260  1.00  0.00            
ATOM    673  O   GLY    84      52.850  35.390  26.050  1.00  0.00            
ATOM    674  N   GLN    85      54.450  36.890  25.560  1.00  0.00            
ATOM    675  CA  GLN    85      54.360  37.570  26.860  1.00  0.00            
ATOM    676  CB  GLN    85      55.630  38.400  27.120  1.00  0.00            
ATOM    677  CG  GLN    85      56.910  37.540  27.270  1.00  0.00            
ATOM    678  CD  GLN    85      56.870  36.540  28.420  1.00  0.00            
ATOM    679  OE1 GLN    85      56.340  36.800  29.480  1.00  0.00            
ATOM    680  NE2 GLN    85      57.490  35.380  28.270  1.00  0.00            
ATOM    681  C   GLN    85      53.110  38.440  27.000  1.00  0.00            
ATOM    682  O   GLN    85      52.530  38.540  28.080  1.00  0.00            
ATOM    683  N   LEU    86      52.630  39.030  25.880  1.00  0.00            
ATOM    684  CA  LEU    86      51.380  39.770  25.830  1.00  0.00            
ATOM    685  CB  LEU    86      51.470  40.870  24.770  1.00  0.00            
ATOM    686  CG  LEU    86      50.260  41.820  24.790  1.00  0.00            
ATOM    687  CD1 LEU    86      50.240  42.700  26.040  1.00  0.00            
ATOM    688  CD2 LEU    86      50.300  42.720  23.570  1.00  0.00            
ATOM    689  C   LEU    86      50.180  38.840  25.600  1.00  0.00            
ATOM    690  O   LEU    86      50.150  38.080  24.620  1.00  0.00            
ATOM    691  N   LYS    87      49.180  38.940  26.470  1.00  0.00            
ATOM    692  CA  LYS    87      47.940  38.130  26.450  1.00  0.00            
ATOM    693  CB  LYS    87      48.080  36.940  27.390  1.00  0.00            
ATOM    694  CG  LYS    87      49.210  35.940  27.050  1.00  0.00            
ATOM    695  CD  LYS    87      49.390  34.870  28.140  1.00  0.00            
ATOM    696  CE  LYS    87      49.870  35.500  29.450  1.00  0.00            
ATOM    697  NZ  LYS    87      50.150  34.480  30.490  1.00  0.00            
ATOM    698  C   LYS    87      46.740  38.980  26.870  1.00  0.00            
ATOM    699  O   LYS    87      46.850  39.800  27.780  1.00  0.00            
ATOM    700  N   GLU    88      45.560  38.680  26.330  1.00  0.00            
ATOM    701  CA  GLU    88      44.280  39.090  26.890  1.00  0.00            
ATOM    702  CB  GLU    88      43.110  38.660  25.970  1.00  0.00            
ATOM    703  CG  GLU    88      43.200  39.180  24.520  1.00  0.00            
ATOM    704  CD  GLU    88      42.060  38.730  23.620  1.00  0.00            
ATOM    705  OE1 GLU    88      42.190  38.470  22.430  1.00  0.00            
ATOM    706  OE2 GLU    88      40.850  38.660  24.260  1.00  0.00            
ATOM    707  C   GLU    88      44.070  38.440  28.280  1.00  0.00            
ATOM    708  O   GLU    88      44.700  37.440  28.600  1.00  0.00            
ATOM    709  N   LYS    89      43.140  38.960  29.090  1.00  0.00            
ATOM    710  CA  LYS    89      42.830  38.440  30.430  1.00  0.00            
ATOM    711  CB  LYS    89      41.750  39.320  31.060  1.00  0.00            
ATOM    712  CG  LYS    89      41.390  38.990  32.530  1.00  0.00            
ATOM    713  CD  LYS    89      42.560  39.100  33.530  1.00  0.00            
ATOM    714  CE  LYS    89      43.170  40.510  33.540  1.00  0.00            
ATOM    715  NZ  LYS    89      44.230  40.640  34.580  1.00  0.00            
ATOM    716  C   LYS    89      42.430  36.960  30.420  1.00  0.00            
ATOM    717  O   LYS    89      42.780  36.210  31.340  1.00  0.00            
ATOM    718  N   ASN    90      41.780  36.510  29.330  1.00  0.00            
ATOM    719  CA  ASN    90      41.390  35.130  29.090  1.00  0.00            
ATOM    720  CB  ASN    90      40.260  35.080  28.050  1.00  0.00            
ATOM    721  CG  ASN    90      40.610  35.430  26.610  1.00  0.00            
ATOM    722  OD1 ASN    90      41.750  35.340  26.160  1.00  0.00            
ATOM    723  ND2 ASN    90      39.700  35.850  25.750  1.00  0.00            
ATOM    724  C   ASN    90      42.510  34.210  28.630  1.00  0.00            
ATOM    725  O   ASN    90      42.270  33.040  28.410  1.00  0.00            
ATOM    726  N   GLY    91      43.740  34.720  28.470  1.00  0.00            
ATOM    727  CA  GLY    91      44.920  33.940  28.090  1.00  0.00            
ATOM    728  C   GLY    91      45.220  33.860  26.590  1.00  0.00            
ATOM    729  O   GLY    91      46.330  33.420  26.250  1.00  0.00            
ATOM    730  N   ASP    92      44.340  34.300  25.690  1.00  0.00            
ATOM    731  CA  ASP    92      44.690  34.360  24.270  1.00  0.00            
ATOM    732  CB  ASP    92      43.450  34.780  23.410  1.00  0.00            
ATOM    733  CG  ASP    92      43.500  34.610  21.880  1.00  0.00            
ATOM    734  OD1 ASP    92      44.500  34.100  21.370  1.00  0.00            
ATOM    735  OD2 ASP    92      42.540  34.980  21.200  1.00  0.00            
ATOM    736  C   ASP    92      45.840  35.360  24.030  1.00  0.00            
ATOM    737  O   ASP    92      45.800  36.490  24.520  1.00  0.00            
ATOM    738  N   VAL    93      46.830  34.910  23.270  1.00  0.00            
ATOM    739  CA  VAL    93      48.040  35.670  22.880  1.00  0.00            
ATOM    740  CB  VAL    93      49.070  34.690  22.160  1.00  0.00            
ATOM    741  CG1 VAL    93      50.360  35.380  21.680  1.00  0.00            
ATOM    742  CG2 VAL    93      49.570  33.690  23.180  1.00  0.00            
ATOM    743  C   VAL    93      47.680  36.850  21.970  1.00  0.00            
ATOM    744  O   VAL    93      46.940  36.700  21.000  1.00  0.00            
ATOM    745  N   ILE    94      48.200  38.030  22.260  1.00  0.00            
ATOM    746  CA  ILE    94      48.020  39.210  21.430  1.00  0.00            
ATOM    747  CB  ILE    94      47.640  40.470  22.260  1.00  0.00            
ATOM    748  CG2 ILE    94      47.420  41.660  21.310  1.00  0.00            
ATOM    749  CG1 ILE    94      46.400  40.270  23.160  1.00  0.00            
ATOM    750  CD  ILE    94      46.150  41.410  24.150  1.00  0.00            
ATOM    751  C   ILE    94      49.360  39.370  20.680  1.00  0.00            
ATOM    752  O   ILE    94      50.440  39.260  21.290  1.00  0.00            
ATOM    753  N   GLU    95      49.360  39.540  19.360  1.00  0.00            
ATOM    754  CA  GLU    95      50.600  39.750  18.650  1.00  0.00            
ATOM    755  CB  GLU    95      50.730  38.810  17.470  1.00  0.00            
ATOM    756  CG  GLU    95      51.270  37.440  17.770  1.00  0.00            
ATOM    757  CD  GLU    95      50.960  36.360  16.720  1.00  0.00            
ATOM    758  OE1 GLU    95      51.200  36.540  15.510  1.00  0.00            
ATOM    759  OE2 GLU    95      50.460  35.300  17.130  1.00  0.00            
ATOM    760  C   GLU    95      50.740  41.170  18.120  1.00  0.00            
ATOM    761  O   GLU    95      49.910  41.730  17.390  1.00  0.00            
ATOM    762  N   LEU    96      51.900  41.690  18.510  1.00  0.00            
ATOM    763  CA  LEU    96      52.360  43.020  18.170  1.00  0.00            
ATOM    764  CB  LEU    96      53.000  43.640  19.450  1.00  0.00            
ATOM    765  CG  LEU    96      52.230  44.750  20.150  1.00  0.00            
ATOM    766  CD1 LEU    96      50.780  44.330  20.380  1.00  0.00            
ATOM    767  CD2 LEU    96      52.980  45.150  21.420  1.00  0.00            
ATOM    768  C   LEU    96      53.350  42.880  17.020  1.00  0.00            
ATOM    769  O   LEU    96      54.560  42.960  17.210  1.00  0.00            
ATOM    770  N   LYS    97      52.870  42.760  15.770  1.00  0.00            
ATOM    771  CA  LYS    97      53.730  42.410  14.650  1.00  0.00            
ATOM    772  CB  LYS    97      53.080  41.320  13.820  1.00  0.00            
ATOM    773  CG  LYS    97      52.760  40.080  14.600  1.00  0.00            
ATOM    774  CD  LYS    97      51.590  39.380  13.990  1.00  0.00            
ATOM    775  CE  LYS    97      51.870  38.750  12.660  1.00  0.00            
ATOM    776  NZ  LYS    97      50.770  37.880  12.320  1.00  0.00            
ATOM    777  C   LYS    97      54.100  43.530  13.700  1.00  0.00            
ATOM    778  O   LYS    97      55.270  43.730  13.400  1.00  0.00            
ATOM    779  N   TYR    98      53.100  44.260  13.180  1.00  0.00            
ATOM    780  CA  TYR    98      53.360  45.240  12.140  1.00  0.00            
ATOM    781  CB  TYR    98      52.500  44.930  10.920  1.00  0.00            
ATOM    782  CG  TYR    98      52.620  43.480  10.480  1.00  0.00            
ATOM    783  CD1 TYR    98      53.880  43.020  10.090  1.00  0.00            
ATOM    784  CE1 TYR    98      54.030  41.710   9.710  1.00  0.00            
ATOM    785  CZ  TYR    98      52.940  40.860   9.710  1.00  0.00            
ATOM    786  OH  TYR    98      53.150  39.560   9.290  1.00  0.00            
ATOM    787  CE2 TYR    98      51.680  41.300  10.110  1.00  0.00            
ATOM    788  CD2 TYR    98      51.530  42.620  10.490  1.00  0.00            
ATOM    789  C   TYR    98      53.100  46.650  12.640  1.00  0.00            
ATOM    790  O   TYR    98      51.910  47.030  12.720  1.00  0.00            
ATOM    791  N   PRO    99      54.130  47.460  13.020  1.00  0.00            
ATOM    792  CD  PRO    99      55.550  47.100  12.930  1.00  0.00            
ATOM    793  CG  PRO    99      56.170  48.060  13.940  1.00  0.00            
ATOM    794  CB  PRO    99      55.370  49.330  13.790  1.00  0.00            
ATOM    795  CA  PRO    99      53.990  48.870  13.400  1.00  0.00            
ATOM    796  C   PRO    99      53.430  49.700  12.240  1.00  0.00            
ATOM    797  O   PRO    99      53.960  49.720  11.110  1.00  0.00            
ATOM    798  N   LEU   100      52.270  50.260  12.510  1.00  0.00            
ATOM    799  CA  LEU   100      51.600  51.130  11.560  1.00  0.00            
ATOM    800  CB  LEU   100      50.090  50.870  11.670  1.00  0.00            
ATOM    801  CG  LEU   100      49.130  50.910  10.460  1.00  0.00            
ATOM    802  CD1 LEU   100      48.920  52.320  10.010  1.00  0.00            
ATOM    803  CD2 LEU   100      49.700  50.080   9.340  1.00  0.00            
ATOM    804  C   LEU   100      51.980  52.570  11.870  1.00  0.00            
ATOM    805  O   LEU   100      51.940  53.020  13.010  1.00  0.00            
ATOM    806  N   ASN   101      52.490  53.120  10.770  1.00  0.00            
ATOM    807  CA  ASN   101      52.790  54.510  10.470  1.00  0.00            
ATOM    808  CB  ASN   101      51.440  55.170  10.220  1.00  0.00            
ATOM    809  CG  ASN   101      51.590  56.280   9.220  1.00  0.00            
ATOM    810  OD1 ASN   101      51.760  57.450   9.560  1.00  0.00            
ATOM    811  ND2 ASN   101      51.410  55.950   7.940  1.00  0.00            
ATOM    812  C   ASN   101      53.640  55.480  11.300  1.00  0.00            
ATOM    813  OC1 ASN   101      54.730  55.820  10.810  1.00  0.00            
ATOM    814  OC2 ASN   101      53.220  55.990  12.360  1.00  0.00            
ATOM    815  CH3 ACE   102      33.840  58.470  19.580  1.00  0.00            
ATOM    816  C   ACE   102      34.260  57.820  20.880  1.00  0.00            
ATOM    817  O   ACE   102      34.750  58.520  21.770  1.00  0.00            
ATOM    818  N   ILE   103      34.060  56.520  21.000  1.00  0.00            
ATOM    819  CA  ILE   103      34.420  55.700  22.180  1.00  0.00            
ATOM    820  CB  ILE   103      33.360  55.870  23.290  1.00  0.00            
ATOM    821  CG2 ILE   103      31.990  55.280  22.900  1.00  0.00            
ATOM    822  CG1 ILE   103      33.840  55.300  24.640  1.00  0.00            
ATOM    823  CD  ILE   103      33.090  55.880  25.840  1.00  0.00            
ATOM    824  C   ILE   103      34.600  54.220  21.760  1.00  0.00            
ATOM    825  O   ILE   103      34.130  53.810  20.690  1.00  0.00            
ATOM    826  N   GLU   104      35.320  53.420  22.560  1.00  0.00            
ATOM    827  CA  GLU   104      35.750  52.040  22.230  1.00  0.00            
ATOM    828  CB  GLU   104      37.150  52.050  21.640  1.00  0.00            
ATOM    829  CG  GLU   104      37.210  52.770  20.310  1.00  0.00            
ATOM    830  CD  GLU   104      38.600  52.560  19.740  1.00  0.00            
ATOM    831  OE1 GLU   104      38.720  52.260  18.550  1.00  0.00            
ATOM    832  OE2 GLU   104      39.610  52.750  20.460  1.00  0.00            
ATOM    833  C   GLU   104      35.740  51.100  23.440  1.00  0.00            
ATOM    834  O   GLU   104      35.740  51.530  24.580  1.00  0.00            
ATOM    835  N   GLU   105      35.780  49.790  23.160  1.00  0.00            
ATOM    836  CA  GLU   105      35.850  48.740  24.180  1.00  0.00            
ATOM    837  CB  GLU   105      35.050  47.520  23.750  1.00  0.00            
ATOM    838  CG  GLU   105      33.550  47.860  23.670  1.00  0.00            
ATOM    839  CD  GLU   105      32.760  46.620  23.240  1.00  0.00            
ATOM    840  OE1 GLU   105      32.340  45.820  24.120  1.00  0.00            
ATOM    841  OE2 GLU   105      32.540  46.430  22.010  1.00  0.00            
ATOM    842  C   GLU   105      37.300  48.330  24.490  1.00  0.00            
ATOM    843  O   GLU   105      38.150  48.300  23.610  1.00  0.00            
ATOM    844  N   PTR   106      37.520  47.910  25.740  1.00  0.00            
ATOM    845  CA  PTR   106      38.840  47.600  26.280  1.00  0.00            
ATOM    846  CB  PTR   106      39.260  48.640  27.330  1.00  0.00            
ATOM    847  CG  PTR   106      39.530  49.980  26.710  1.00  0.00            
ATOM    848  CD1 PTR   106      38.550  50.990  26.770  1.00  0.00            
ATOM    849  CE1 PTR   106      38.740  52.200  26.070  1.00  0.00            
ATOM    850  CZ  PTR   106      39.910  52.380  25.310  1.00  0.00            
ATOM    851  OH  PTR   106      40.080  53.530  24.600  1.00  0.00            
ATOM    852  P   PTR   106      40.670  54.720  25.360  1.00  0.00            
ATOM    853  O1P PTR   106      39.600  55.480  26.040  1.00  0.00            
ATOM    854  O2P PTR   106      41.350  55.610  24.410  1.00  0.00            
ATOM    855  O3P PTR   106      41.630  54.260  26.380  1.00  0.00            
ATOM    856  CE2 PTR   106      40.900  51.370  25.260  1.00  0.00            
ATOM    857  CD2 PTR   106      40.710  50.180  25.960  1.00  0.00            
ATOM    858  C   PTR   106      39.050  46.150  26.710  1.00  0.00            
ATOM    859  O   PTR   106      38.110  45.450  27.080  1.00  0.00            
ATOM    860  N   THR   107      40.320  45.690  26.670  1.00  0.00            
ATOM    861  CA  THR   107      40.710  44.320  26.980  1.00  0.00            
ATOM    862  CB  THR   107      41.040  43.500  25.710  1.00  0.00            
ATOM    863  CG2 THR   107      39.810  43.310  24.820  1.00  0.00            
ATOM    864  OG1 THR   107      42.040  44.100  24.900  1.00  0.00            
ATOM    865  C   THR   107      41.870  44.320  27.970  1.00  0.00            
ATOM    866  O   THR   107      42.950  44.840  27.710  1.00  0.00            
ATOM    867  N   GLU   108      41.600  43.810  29.180  1.00  0.00            
ATOM    868  CA  GLU   108      42.600  43.680  30.250  1.00  0.00            
ATOM    869  CB  GLU   108      41.920  43.360  31.580  1.00  0.00            
ATOM    870  CG  GLU   108      41.060  44.500  32.130  1.00  0.00            
ATOM    871  CD  GLU   108      41.800  45.820  32.380  1.00  0.00            
ATOM    872  OE1 GLU   108      41.270  46.930  32.330  1.00  0.00            
ATOM    873  OE2 GLU   108      43.130  45.650  32.670  1.00  0.00            
ATOM    874  C   GLU   108      43.690  42.660  29.880  1.00  0.00            
ATOM    875  O   GLU   108      43.490  41.800  29.020  1.00  0.00            
ATOM    876  N   MET   109      44.860  42.780  30.520  1.00  0.00            
ATOM    877  CA  MET   109      46.060  42.010  30.190  1.00  0.00            
ATOM    878  CB  MET   109      47.220  42.990  29.970  1.00  0.00            
ATOM    879  CG  MET   109      48.560  42.340  29.620  1.00  0.00            
ATOM    880  SD  MET   109      49.630  41.930  31.020  1.00  0.00            
ATOM    881  CE  MET   109      51.070  41.340  30.100  1.00  0.00            
ATOM    882  C   MET   109      46.350  40.920  31.250  1.00  0.00            
ATOM    883  O   MET   109      46.380  41.210  32.450  1.00  0.00            
ATOM    884  N   MET   110      46.570  39.680  30.810  1.00  0.00            
ATOM    885  CA  MET   110      47.060  38.600  31.680  1.00  0.00            
ATOM    886  CB  MET   110      46.560  37.230  31.180  1.00  0.00            
ATOM    887  CG  MET   110      47.010  36.080  32.080  1.00  0.00            
ATOM    888  SD  MET   110      46.580  34.440  31.430  1.00  0.00            
ATOM    889  CE  MET   110      47.120  33.420  32.820  1.00  0.00            
ATOM    890  C   MET   110      48.600  38.630  31.750  1.00  0.00            
ATOM    891  O   MET   110      49.250  38.540  30.690  1.00  0.00            
ATOM    892  N   PRO   111      49.220  38.720  32.940  1.00  0.00            
ATOM    893  CD  PRO   111      48.570  38.820  34.250  1.00  0.00            
ATOM    894  CG  PRO   111      49.690  38.700  35.280  1.00  0.00            
ATOM    895  CB  PRO   111      50.900  39.270  34.540  1.00  0.00            
ATOM    896  CA  PRO   111      50.670  38.810  33.090  1.00  0.00            
ATOM    897  C   PRO   111      51.390  37.490  32.760  1.00  0.00            
ATOM    898  O   PRO   111      50.780  36.410  32.650  1.00  0.00            
ATOM    899  N   ALA   112      52.700  37.600  32.570  1.00  0.00            
ATOM    900  CA  ALA   112      53.620  36.520  32.210  1.00  0.00            
ATOM    901  CB  ALA   112      53.510  36.310  30.680  1.00  0.00            
ATOM    902  C   ALA   112      55.070  36.840  32.630  1.00  0.00            
ATOM    903  O   ALA   112      55.360  37.950  33.120  1.00  0.00            
ATOM    904  N   ALA   113      55.990  35.900  32.420  1.00  0.00            
ATOM    905  CA  ALA   113      57.430  36.060  32.640  1.00  0.00            
ATOM    906  CB  ALA   113      57.760  35.660  34.090  1.00  0.00            
ATOM    907  C   ALA   113      58.280  35.270  31.630  1.00  0.00            
ATOM    908  O   ALA   113      57.810  34.290  31.040  1.00  0.00            
ATOM    909  N   NHE   114      59.520  35.710  31.420  1.00  0.00            
TER
ENDMDL
