# Supplementary material for: An allosteric interaction controls the activation mechanism of SHP2 tyrosine phosphatase
Source: Sci Rep. 2020 Oct 28;10:18530. doi: 10.1038/s41598-020-75409-7 (PMC7595171; doi:10.1038/s41598-020-75409-7)
Supplement: Supplementary file 1 — Supplementary Information 1. [file 41598_2020_75409_MOESM1_ESM.zip › initial_structures_pdb/NSH2_RLN-pY-AQLWHR.pdb]

REMARK    THIS IS A SIMULATION BOX
CRYST1   64.607   64.607   64.607  60.00  60.00  90.00 P 1           1
MODEL        1
ATOM      1  N   MET     1      63.770  53.260  11.140  1.00  0.00            
ATOM      2  CA  MET     1      62.820  54.270  11.740  1.00  0.00            
ATOM      3  CB  MET     1      62.840  55.520  10.840  1.00  0.00            
ATOM      4  CG  MET     1      62.050  56.680  11.440  1.00  0.00            
ATOM      5  SD  MET     1      62.240  58.160  10.400  1.00  0.00            
ATOM      6  CE  MET     1      61.160  59.280  11.340  1.00  0.00            
ATOM      7  C   MET     1      61.430  53.650  11.820  1.00  0.00            
ATOM      8  O   MET     1      61.070  52.780  11.030  1.00  0.00            
ATOM      9  N   ARG     2      60.650  54.110  12.860  1.00  0.00            
ATOM     10  CA  ARG     2      59.290  53.640  13.100  1.00  0.00            
ATOM     11  CB  ARG     2      59.260  52.530  14.150  1.00  0.00            
ATOM     12  CG  ARG     2      59.380  51.140  13.540  1.00  0.00            
ATOM     13  CD  ARG     2      59.740  50.080  14.580  1.00  0.00            
ATOM     14  NE  ARG     2      58.720  49.930  15.620  1.00  0.00            
ATOM     15  CZ  ARG     2      58.970  49.410  16.840  1.00  0.00            
ATOM     16  NH1 ARG     2      60.210  48.990  17.200  1.00  0.00            
ATOM     17  NH2 ARG     2      57.970  49.260  17.740  1.00  0.00            
ATOM     18  C   ARG     2      58.520  54.850  13.640  1.00  0.00            
ATOM     19  O   ARG     2      59.100  55.770  14.240  1.00  0.00            
ATOM     20  N   ARG     3      57.170  54.790  13.450  1.00  0.00            
ATOM     21  CA  ARG     3      56.280  55.830  13.910  1.00  0.00            
ATOM     22  CB  ARG     3      56.210  57.010  12.910  1.00  0.00            
ATOM     23  CG  ARG     3      55.530  58.240  13.540  1.00  0.00            
ATOM     24  CD  ARG     3      55.200  59.330  12.520  1.00  0.00            
ATOM     25  NE  ARG     3      54.230  58.910  11.500  1.00  0.00            
ATOM     26  CZ  ARG     3      52.920  58.650  11.690  1.00  0.00            
ATOM     27  NH1 ARG     3      52.160  58.320  10.630  1.00  0.00            
ATOM     28  NH2 ARG     3      52.350  58.710  12.900  1.00  0.00            
ATOM     29  C   ARG     3      54.910  55.190  14.110  1.00  0.00            
ATOM     30  O   ARG     3      53.920  55.470  13.460  1.00  0.00            
ATOM     31  N   TRP     4      54.970  54.250  15.130  1.00  0.00            
ATOM     32  CA  TRP     4      53.790  53.570  15.600  1.00  0.00            
ATOM     33  CB  TRP     4      54.110  52.290  16.390  1.00  0.00            
ATOM     34  CG  TRP     4      55.230  52.390  17.350  1.00  0.00            
ATOM     35  CD1 TRP     4      56.540  52.020  17.080  1.00  0.00            
ATOM     36  NE1 TRP     4      57.290  52.310  18.180  1.00  0.00            
ATOM     37  CE2 TRP     4      56.530  52.840  19.180  1.00  0.00            
ATOM     38  CZ2 TRP     4      56.890  53.300  20.440  1.00  0.00            
ATOM     39  CH2 TRP     4      55.890  53.830  21.240  1.00  0.00            
ATOM     40  CZ3 TRP     4      54.570  53.890  20.790  1.00  0.00            
ATOM     41  CE3 TRP     4      54.220  53.420  19.530  1.00  0.00            
ATOM     42  CD2 TRP     4      55.220  52.900  18.690  1.00  0.00            
ATOM     43  C   TRP     4      52.920  54.440  16.470  1.00  0.00            
ATOM     44  O   TRP     4      51.800  54.050  16.800  1.00  0.00            
ATOM     45  N   PHE     5      53.490  55.600  16.910  1.00  0.00            
ATOM     46  CA  PHE     5      52.790  56.530  17.760  1.00  0.00            
ATOM     47  CB  PHE     5      53.790  57.200  18.690  1.00  0.00            
ATOM     48  CG  PHE     5      53.140  58.140  19.650  1.00  0.00            
ATOM     49  CD1 PHE     5      52.180  57.680  20.560  1.00  0.00            
ATOM     50  CE1 PHE     5      51.540  58.600  21.390  1.00  0.00            
ATOM     51  CZ  PHE     5      51.850  59.950  21.330  1.00  0.00            
ATOM     52  CE2 PHE     5      52.840  60.400  20.450  1.00  0.00            
ATOM     53  CD2 PHE     5      53.470  59.490  19.600  1.00  0.00            
ATOM     54  C   PHE     5      52.130  57.590  16.880  1.00  0.00            
ATOM     55  O   PHE     5      52.720  58.280  16.050  1.00  0.00            
ATOM     56  N   HIS     6      50.780  57.650  17.120  1.00  0.00            
ATOM     57  CA  HIS     6      49.890  58.500  16.360  1.00  0.00            
ATOM     58  CB  HIS     6      48.820  57.650  15.690  1.00  0.00            
ATOM     59  CG  HIS     6      49.300  56.820  14.560  1.00  0.00            
ATOM     60  ND1 HIS     6      48.930  57.100  13.270  1.00  0.00            
ATOM     61  CE1 HIS     6      49.490  56.170  12.530  1.00  0.00            
ATOM     62  NE2 HIS     6      50.200  55.290  13.300  1.00  0.00            
ATOM     63  CD2 HIS     6      50.070  55.680  14.590  1.00  0.00            
ATOM     64  C   HIS     6      49.240  59.410  17.380  1.00  0.00            
ATOM     65  O   HIS     6      48.310  59.040  18.110  1.00  0.00            
ATOM     66  N   PRO     7      49.820  60.660  17.550  1.00  0.00            
ATOM     67  CD  PRO     7      50.970  61.200  16.810  1.00  0.00            
ATOM     68  CG  PRO     7      51.090  62.660  17.320  1.00  0.00            
ATOM     69  CB  PRO     7      50.350  62.690  18.670  1.00  0.00            
ATOM     70  CA  PRO     7      49.300  61.570  18.620  1.00  0.00            
ATOM     71  C   PRO     7      47.900  62.170  18.310  1.00  0.00            
ATOM     72  O   PRO     7      47.130  62.530  19.210  1.00  0.00            
ATOM     73  N   ASN     8      47.580  62.190  17.020  1.00  0.00            
ATOM     74  CA  ASN     8      46.480  62.950  16.410  1.00  0.00            
ATOM     75  CB  ASN     8      46.940  63.260  14.950  1.00  0.00            
ATOM     76  CG  ASN     8      47.990  62.150  14.350  1.00  0.00            
ATOM     77  OD1 ASN     8      47.870  60.940  14.570  1.00  0.00            
ATOM     78  ND2 ASN     8      48.990  62.640  13.610  1.00  0.00            
ATOM     79  C   ASN     8      45.070  62.290  16.410  1.00  0.00            
ATOM     80  O   ASN     8      44.070  62.980  16.240  1.00  0.00            
ATOM     81  N   ILE     9      44.990  60.960  16.610  1.00  0.00            
ATOM     82  CA  ILE     9      43.760  60.210  16.340  1.00  0.00            
ATOM     83  CB  ILE     9      44.050  59.070  15.340  1.00  0.00            
ATOM     84  CG2 ILE     9      44.820  59.610  14.100  1.00  0.00            
ATOM     85  CG1 ILE     9      44.790  57.920  16.040  1.00  0.00            
ATOM     86  CD  ILE     9      44.980  56.660  15.080  1.00  0.00            
ATOM     87  C   ILE     9      42.990  59.660  17.560  1.00  0.00            
ATOM     88  O   ILE     9      43.550  59.480  18.600  1.00  0.00            
ATOM     89  N   THR    10      41.700  59.400  17.350  1.00  0.00            
ATOM     90  CA  THR    10      40.800  58.810  18.380  1.00  0.00            
ATOM     91  CB  THR    10      39.340  59.350  18.210  1.00  0.00            
ATOM     92  CG2 THR    10      39.250  60.920  18.080  1.00  0.00            
ATOM     93  OG1 THR    10      38.760  58.760  17.030  1.00  0.00            
ATOM     94  C   THR    10      40.750  57.270  18.240  1.00  0.00            
ATOM     95  O   THR    10      41.290  56.730  17.280  1.00  0.00            
ATOM     96  N   GLY    11      40.080  56.600  19.190  1.00  0.00            
ATOM     97  CA  GLY    11      39.920  55.140  19.180  1.00  0.00            
ATOM     98  C   GLY    11      39.220  54.670  17.920  1.00  0.00            
ATOM     99  O   GLY    11      39.680  53.750  17.220  1.00  0.00            
ATOM    100  N   VAL    12      38.100  55.390  17.560  1.00  0.00            
ATOM    101  CA  VAL    12      37.360  55.070  16.350  1.00  0.00            
ATOM    102  CB  VAL    12      36.160  56.000  16.240  1.00  0.00            
ATOM    103  CG1 VAL    12      35.500  55.950  14.880  1.00  0.00            
ATOM    104  CG2 VAL    12      35.120  55.630  17.270  1.00  0.00            
ATOM    105  C   VAL    12      38.230  55.160  15.100  1.00  0.00            
ATOM    106  O   VAL    12      38.120  54.340  14.190  1.00  0.00            
ATOM    107  N   GLU    13      39.050  56.260  15.010  1.00  0.00            
ATOM    108  CA  GLU    13      39.900  56.470  13.840  1.00  0.00            
ATOM    109  CB  GLU    13      40.530  57.850  13.800  1.00  0.00            
ATOM    110  CG  GLU    13      39.540  58.930  13.490  1.00  0.00            
ATOM    111  CD  GLU    13      39.990  60.370  13.890  1.00  0.00            
ATOM    112  OE1 GLU    13      39.480  61.340  13.250  1.00  0.00            
ATOM    113  OE2 GLU    13      40.800  60.530  14.850  1.00  0.00            
ATOM    114  C   GLU    13      41.010  55.410  13.790  1.00  0.00            
ATOM    115  O   GLU    13      41.410  55.040  12.720  1.00  0.00            
ATOM    116  N   ALA    14      41.490  54.950  14.960  1.00  0.00            
ATOM    117  CA  ALA    14      42.470  53.900  15.000  1.00  0.00            
ATOM    118  CB  ALA    14      42.990  53.690  16.420  1.00  0.00            
ATOM    119  C   ALA    14      41.870  52.610  14.450  1.00  0.00            
ATOM    120  O   ALA    14      42.560  51.910  13.690  1.00  0.00            
ATOM    121  N   GLU    15      40.590  52.260  14.810  1.00  0.00            
ATOM    122  CA  GLU    15      39.970  51.070  14.270  1.00  0.00            
ATOM    123  CB  GLU    15      38.560  50.900  14.830  1.00  0.00            
ATOM    124  CG  GLU    15      38.590  50.390  16.250  1.00  0.00            
ATOM    125  CD  GLU    15      37.360  49.560  16.660  1.00  0.00            
ATOM    126  OE1 GLU    15      36.580  49.210  15.750  1.00  0.00            
ATOM    127  OE2 GLU    15      37.340  49.310  17.900  1.00  0.00            
ATOM    128  C   GLU    15      39.840  51.130  12.750  1.00  0.00            
ATOM    129  O   GLU    15      39.920  50.110  12.060  1.00  0.00            
ATOM    130  N   ASN    16      39.560  52.380  12.210  1.00  0.00            
ATOM    131  CA  ASN    16      39.390  52.600  10.780  1.00  0.00            
ATOM    132  CB  ASN    16      38.830  54.000  10.460  1.00  0.00            
ATOM    133  CG  ASN    16      37.370  54.190  10.920  1.00  0.00            
ATOM    134  OD1 ASN    16      36.920  55.330  11.130  1.00  0.00            
ATOM    135  ND2 ASN    16      36.630  53.080  11.090  1.00  0.00            
ATOM    136  C   ASN    16      40.710  52.430  10.060  1.00  0.00            
ATOM    137  O   ASN    16      40.760  51.790   9.040  1.00  0.00            
ATOM    138  N   LEU    17      41.780  53.010  10.610  1.00  0.00            
ATOM    139  CA  LEU    17      43.090  52.870  10.010  1.00  0.00            
ATOM    140  CB  LEU    17      44.130  53.660  10.820  1.00  0.00            
ATOM    141  CG  LEU    17      45.090  54.600  10.060  1.00  0.00            
ATOM    142  CD1 LEU    17      44.310  55.580   9.190  1.00  0.00            
ATOM    143  CD2 LEU    17      45.940  55.420  11.090  1.00  0.00            
ATOM    144  C   LEU    17      43.530  51.400  10.000  1.00  0.00            
ATOM    145  O   LEU    17      44.130  50.940   9.040  1.00  0.00            
ATOM    146  N   LEU    18      43.320  50.690  11.110  1.00  0.00            
ATOM    147  CA  LEU    18      43.870  49.320  11.210  1.00  0.00            
ATOM    148  CB  LEU    18      43.760  48.760  12.650  1.00  0.00            
ATOM    149  CG  LEU    18      44.860  49.400  13.570  1.00  0.00            
ATOM    150  CD1 LEU    18      44.430  49.190  14.980  1.00  0.00            
ATOM    151  CD2 LEU    18      46.270  48.780  13.300  1.00  0.00            
ATOM    152  C   LEU    18      43.100  48.410  10.230  1.00  0.00            
ATOM    153  O   LEU    18      43.640  47.410   9.690  1.00  0.00            
ATOM    154  N   LEU    19      41.800  48.710  10.080  1.00  0.00            
ATOM    155  CA  LEU    19      40.930  47.810   9.270  1.00  0.00            
ATOM    156  CB  LEU    19      39.430  48.020   9.640  1.00  0.00            
ATOM    157  CG  LEU    19      39.060  47.380  10.980  1.00  0.00            
ATOM    158  CD1 LEU    19      37.570  47.620  11.350  1.00  0.00            
ATOM    159  CD2 LEU    19      39.450  45.900  11.120  1.00  0.00            
ATOM    160  C   LEU    19      41.160  48.020   7.770  1.00  0.00            
ATOM    161  O   LEU    19      40.910  47.110   6.960  1.00  0.00            
ATOM    162  N   THR    20      41.650  49.180   7.370  1.00  0.00            
ATOM    163  CA  THR    20      41.800  49.540   5.950  1.00  0.00            
ATOM    164  CB  THR    20      41.210  50.940   5.650  1.00  0.00            
ATOM    165  CG2 THR    20      39.680  50.890   5.730  1.00  0.00            
ATOM    166  OG1 THR    20      41.770  51.940   6.540  1.00  0.00            
ATOM    167  C   THR    20      43.220  49.620   5.480  1.00  0.00            
ATOM    168  O   THR    20      43.470  49.410   4.290  1.00  0.00            
ATOM    169  N   ARG    21      44.180  49.940   6.370  1.00  0.00            
ATOM    170  CA  ARG    21      45.630  49.960   5.920  1.00  0.00            
ATOM    171  CB  ARG    21      46.250  51.350   6.080  1.00  0.00            
ATOM    172  CG  ARG    21      45.230  52.460   5.730  1.00  0.00            
ATOM    173  CD  ARG    21      45.950  53.790   5.700  1.00  0.00            
ATOM    174  NE  ARG    21      46.700  53.820   4.460  1.00  0.00            
ATOM    175  CZ  ARG    21      46.180  54.260   3.310  1.00  0.00            
ATOM    176  NH1 ARG    21      44.890  54.680   3.240  1.00  0.00            
ATOM    177  NH2 ARG    21      46.920  54.250   2.200  1.00  0.00            
ATOM    178  C   ARG    21      46.470  48.960   6.690  1.00  0.00            
ATOM    179  O   ARG    21      47.680  48.870   6.440  1.00  0.00            
ATOM    180  N   GLY    22      45.870  48.220   7.610  1.00  0.00            
ATOM    181  CA  GLY    22      46.650  47.230   8.310  1.00  0.00            
ATOM    182  C   GLY    22      46.390  45.790   7.900  1.00  0.00            
ATOM    183  O   GLY    22      45.490  45.540   7.090  1.00  0.00            
ATOM    184  N   VAL    23      47.110  44.850   8.560  1.00  0.00            
ATOM    185  CA  VAL    23      46.910  43.410   8.370  1.00  0.00            
ATOM    186  CB  VAL    23      48.100  42.760   7.660  1.00  0.00            
ATOM    187  CG1 VAL    23      48.240  43.290   6.240  1.00  0.00            
ATOM    188  CG2 VAL    23      49.450  43.000   8.430  1.00  0.00            
ATOM    189  C   VAL    23      46.770  42.820   9.790  1.00  0.00            
ATOM    190  O   VAL    23      46.950  43.540  10.790  1.00  0.00            
ATOM    191  N   ASP    24      46.430  41.540   9.910  1.00  0.00            
ATOM    192  CA  ASP    24      46.370  40.930  11.260  1.00  0.00            
ATOM    193  CB  ASP    24      45.800  39.510  11.160  1.00  0.00            
ATOM    194  CG  ASP    24      44.260  39.490  10.780  1.00  0.00            
ATOM    195  OD1 ASP    24      43.440  40.460  11.060  1.00  0.00            
ATOM    196  OD2 ASP    24      43.870  38.500  10.130  1.00  0.00            
ATOM    197  C   ASP    24      47.800  41.020  11.880  1.00  0.00            
ATOM    198  O   ASP    24      48.770  40.690  11.210  1.00  0.00            
ATOM    199  N   GLY    25      47.920  41.580  13.080  1.00  0.00            
ATOM    200  CA  GLY    25      49.240  41.790  13.670  1.00  0.00            
ATOM    201  C   GLY    25      49.590  43.260  13.700  1.00  0.00            
ATOM    202  O   GLY    25      50.460  43.670  14.490  1.00  0.00            
ATOM    203  N   SER    26      48.900  44.080  12.900  1.00  0.00            
ATOM    204  CA  SER    26      49.190  45.530  12.860  1.00  0.00            
ATOM    205  CB  SER    26      48.500  46.320  11.680  1.00  0.00            
ATOM    206  OG  SER    26      49.050  45.840  10.420  1.00  0.00            
ATOM    207  C   SER    26      48.790  46.170  14.200  1.00  0.00            
ATOM    208  O   SER    26      47.810  45.760  14.830  1.00  0.00            
ATOM    209  N   PHE    27      49.550  47.260  14.560  1.00  0.00            
ATOM    210  CA  PHE    27      49.270  47.910  15.810  1.00  0.00            
ATOM    211  CB  PHE    27      49.810  47.170  17.020  1.00  0.00            
ATOM    212  CG  PHE    27      51.280  47.320  17.240  1.00  0.00            
ATOM    213  CD1 PHE    27      52.180  46.500  16.570  1.00  0.00            
ATOM    214  CE1 PHE    27      53.550  46.710  16.690  1.00  0.00            
ATOM    215  CZ  PHE    27      54.020  47.760  17.490  1.00  0.00            
ATOM    216  CE2 PHE    27      53.120  48.560  18.200  1.00  0.00            
ATOM    217  CD2 PHE    27      51.760  48.330  18.080  1.00  0.00            
ATOM    218  C   PHE    27      49.740  49.340  15.760  1.00  0.00            
ATOM    219  O   PHE    27      50.690  49.750  15.100  1.00  0.00            
ATOM    220  N   LEU    28      49.040  50.120  16.660  1.00  0.00            
ATOM    221  CA  LEU    28      49.560  51.440  16.860  1.00  0.00            
ATOM    222  CB  LEU    28      48.910  52.470  15.940  1.00  0.00            
ATOM    223  CG  LEU    28      47.370  52.420  15.950  1.00  0.00            
ATOM    224  CD1 LEU    28      46.870  53.380  17.030  1.00  0.00            
ATOM    225  CD2 LEU    28      46.910  52.940  14.630  1.00  0.00            
ATOM    226  C   LEU    28      49.280  51.870  18.340  1.00  0.00            
ATOM    227  O   LEU    28      48.520  51.200  19.030  1.00  0.00            
ATOM    228  N   ALA    29      49.910  52.970  18.760  1.00  0.00            
ATOM    229  CA  ALA    29      49.590  53.590  20.100  1.00  0.00            
ATOM    230  CB  ALA    29      50.840  53.700  20.980  1.00  0.00            
ATOM    231  C   ALA    29      49.010  54.940  19.820  1.00  0.00            
ATOM    232  O   ALA    29      49.360  55.590  18.830  1.00  0.00            
ATOM    233  N   ARG    30      48.110  55.380  20.710  1.00  0.00            
ATOM    234  CA  ARG    30      47.340  56.640  20.480  1.00  0.00            
ATOM    235  CB  ARG    30      46.090  56.380  19.660  1.00  0.00            
ATOM    236  CG  ARG    30      45.150  55.430  20.440  1.00  0.00            
ATOM    237  CD  ARG    30      43.950  55.170  19.720  1.00  0.00            
ATOM    238  NE  ARG    30      43.090  54.190  20.380  1.00  0.00            
ATOM    239  CZ  ARG    30      42.330  54.400  21.460  1.00  0.00            
ATOM    240  NH1 ARG    30      42.400  55.540  22.120  1.00  0.00            
ATOM    241  NH2 ARG    30      41.550  53.450  21.940  1.00  0.00            
ATOM    242  C   ARG    30      46.950  57.220  21.870  1.00  0.00            
ATOM    243  O   ARG    30      47.140  56.550  22.890  1.00  0.00            
ATOM    244  N   PRO    31      46.430  58.490  21.910  1.00  0.00            
ATOM    245  CD  PRO    31      46.670  59.540  20.920  1.00  0.00            
ATOM    246  CG  PRO    31      46.500  60.860  21.770  1.00  0.00            
ATOM    247  CB  PRO    31      45.570  60.510  22.860  1.00  0.00            
ATOM    248  CA  PRO    31      45.920  59.050  23.210  1.00  0.00            
ATOM    249  C   PRO    31      44.690  58.310  23.700  1.00  0.00            
ATOM    250  O   PRO    31      43.820  57.940  22.880  1.00  0.00            
ATOM    251  N   SER    32      44.620  58.080  25.020  1.00  0.00            
ATOM    252  CA  SER    32      43.450  57.470  25.720  1.00  0.00            
ATOM    253  CB  SER    32      43.880  56.930  27.110  1.00  0.00            
ATOM    254  OG  SER    32      42.890  56.210  27.860  1.00  0.00            
ATOM    255  C   SER    32      42.380  58.530  25.910  1.00  0.00            
ATOM    256  O   SER    32      42.670  59.640  26.380  1.00  0.00            
ATOM    257  N   LYS    33      41.150  58.220  25.470  1.00  0.00            
ATOM    258  CA  LYS    33      39.950  59.070  25.640  1.00  0.00            
ATOM    259  CB  LYS    33      38.770  58.570  24.790  1.00  0.00            
ATOM    260  CG  LYS    33      39.070  58.680  23.290  1.00  0.00            
ATOM    261  CD  LYS    33      37.850  58.350  22.420  1.00  0.00            
ATOM    262  CE  LYS    33      37.360  56.910  22.570  1.00  0.00            
ATOM    263  NZ  LYS    33      36.250  56.620  21.660  1.00  0.00            
ATOM    264  C   LYS    33      39.520  59.070  27.110  1.00  0.00            
ATOM    265  O   LYS    33      39.450  60.120  27.750  1.00  0.00            
ATOM    266  N   SER    34      39.260  57.870  27.640  1.00  0.00            
ATOM    267  CA  SER    34      38.920  57.690  29.040  1.00  0.00            
ATOM    268  CB  SER    34      38.380  56.270  29.280  1.00  0.00            
ATOM    269  OG  SER    34      39.450  55.350  29.230  1.00  0.00            
ATOM    270  C   SER    34      39.990  58.030  30.090  1.00  0.00            
ATOM    271  O   SER    34      39.670  58.150  31.260  1.00  0.00            
ATOM    272  N   ASN    35      41.270  58.150  29.710  1.00  0.00            
ATOM    273  CA  ASN    35      42.230  58.750  30.640  1.00  0.00            
ATOM    274  CB  ASN    35      43.170  57.710  31.240  1.00  0.00            
ATOM    275  CG  ASN    35      42.440  56.610  31.950  1.00  0.00            
ATOM    276  OD1 ASN    35      42.810  56.260  33.050  1.00  0.00            
ATOM    277  ND2 ASN    35      41.410  56.070  31.330  1.00  0.00            
ATOM    278  C   ASN    35      43.060  59.860  29.980  1.00  0.00            
ATOM    279  O   ASN    35      44.160  59.580  29.480  1.00  0.00            
ATOM    280  N   PRO    36      42.520  61.100  29.940  1.00  0.00            
ATOM    281  CD  PRO    36      41.210  61.570  30.430  1.00  0.00            
ATOM    282  CG  PRO    36      41.080  62.980  29.840  1.00  0.00            
ATOM    283  CB  PRO    36      42.510  63.470  29.840  1.00  0.00            
ATOM    284  CA  PRO    36      43.270  62.210  29.300  1.00  0.00            
ATOM    285  C   PRO    36      44.780  62.180  29.680  1.00  0.00            
ATOM    286  O   PRO    36      45.130  61.800  30.820  1.00  0.00            
ATOM    287  N   GLY    37      45.660  62.500  28.740  1.00  0.00            
ATOM    288  CA  GLY    37      47.090  62.490  29.020  1.00  0.00            
ATOM    289  C   GLY    37      47.780  61.120  28.980  1.00  0.00            
ATOM    290  O   GLY    37      49.010  61.060  28.940  1.00  0.00            
ATOM    291  N   ASP    38      47.000  60.020  29.030  1.00  0.00            
ATOM    292  CA  ASP    38      47.580  58.650  28.910  1.00  0.00            
ATOM    293  CB  ASP    38      46.990  57.710  29.940  1.00  0.00            
ATOM    294  CG  ASP    38      47.490  58.030  31.340  1.00  0.00            
ATOM    295  OD1 ASP    38      48.540  58.750  31.500  1.00  0.00            
ATOM    296  OD2 ASP    38      46.870  57.500  32.290  1.00  0.00            
ATOM    297  C   ASP    38      47.440  58.030  27.500  1.00  0.00            
ATOM    298  O   ASP    38      46.810  58.650  26.640  1.00  0.00            
ATOM    299  N   PHE    39      48.040  56.860  27.290  1.00  0.00            
ATOM    300  CA  PHE    39      48.030  56.170  25.940  1.00  0.00            
ATOM    301  CB  PHE    39      49.420  56.150  25.280  1.00  0.00            
ATOM    302  CG  PHE    39      50.080  57.510  25.240  1.00  0.00            
ATOM    303  CD1 PHE    39      49.590  58.480  24.350  1.00  0.00            
ATOM    304  CE1 PHE    39      50.110  59.800  24.370  1.00  0.00            
ATOM    305  CZ  PHE    39      51.130  60.110  25.330  1.00  0.00            
ATOM    306  CE2 PHE    39      51.610  59.110  26.230  1.00  0.00            
ATOM    307  CD2 PHE    39      51.050  57.840  26.190  1.00  0.00            
ATOM    308  C   PHE    39      47.370  54.790  25.920  1.00  0.00            
ATOM    309  O   PHE    39      47.210  54.150  26.960  1.00  0.00            
ATOM    310  N   THR    40      47.000  54.370  24.730  1.00  0.00            
ATOM    311  CA  THR    40      46.380  53.080  24.520  1.00  0.00            
ATOM    312  CB  THR    40      44.870  53.250  24.340  1.00  0.00            
ATOM    313  CG2 THR    40      44.180  51.920  24.020  1.00  0.00            
ATOM    314  OG1 THR    40      44.320  53.800  25.560  1.00  0.00            
ATOM    315  C   THR    40      46.940  52.440  23.240  1.00  0.00            
ATOM    316  O   THR    40      47.220  53.140  22.300  1.00  0.00            
ATOM    317  N   LEU    41      47.120  51.140  23.250  1.00  0.00            
ATOM    318  CA  LEU    41      47.510  50.370  22.080  1.00  0.00            
ATOM    319  CB  LEU    41      48.280  49.150  22.520  1.00  0.00            
ATOM    320  CG  LEU    41      49.620  49.380  23.120  1.00  0.00            
ATOM    321  CD1 LEU    41      50.210  48.110  23.700  1.00  0.00            
ATOM    322  CD2 LEU    41      50.630  50.000  22.110  1.00  0.00            
ATOM    323  C   LEU    41      46.250  49.930  21.380  1.00  0.00            
ATOM    324  O   LEU    41      45.300  49.540  22.060  1.00  0.00            
ATOM    325  N   SER    42      46.180  50.070  20.050  1.00  0.00            
ATOM    326  CA  SER    42      45.080  49.510  19.280  1.00  0.00            
ATOM    327  CB  SER    42      44.390  50.620  18.500  1.00  0.00            
ATOM    328  OG  SER    42      43.710  51.470  19.430  1.00  0.00            
ATOM    329  C   SER    42      45.730  48.440  18.380  1.00  0.00            
ATOM    330  O   SER    42      46.720  48.760  17.680  1.00  0.00            
ATOM    331  N   VAL    43      45.230  47.200  18.470  1.00  0.00            
ATOM    332  CA  VAL    43      45.860  46.040  17.820  1.00  0.00            
ATOM    333  CB  VAL    43      46.350  45.060  18.850  1.00  0.00            
ATOM    334  CG1 VAL    43      47.190  43.970  18.180  1.00  0.00            
ATOM    335  CG2 VAL    43      47.250  45.780  19.990  1.00  0.00            
ATOM    336  C   VAL    43      44.830  45.300  16.920  1.00  0.00            
ATOM    337  O   VAL    43      43.690  45.030  17.360  1.00  0.00            
ATOM    338  N   ARG    44      45.240  44.940  15.710  1.00  0.00            
ATOM    339  CA  ARG    44      44.330  44.150  14.880  1.00  0.00            
ATOM    340  CB  ARG    44      44.480  44.610  13.450  1.00  0.00            
ATOM    341  CG  ARG    44      43.550  43.900  12.510  1.00  0.00            
ATOM    342  CD  ARG    44      43.610  44.450  11.090  1.00  0.00            
ATOM    343  NE  ARG    44      43.180  43.430  10.140  1.00  0.00            
ATOM    344  CZ  ARG    44      42.840  43.690   8.890  1.00  0.00            
ATOM    345  NH1 ARG    44      42.860  44.920   8.430  1.00  0.00            
ATOM    346  NH2 ARG    44      42.430  42.690   8.120  1.00  0.00            
ATOM    347  C   ARG    44      44.610  42.720  15.040  1.00  0.00            
ATOM    348  O   ARG    44      45.740  42.270  14.940  1.00  0.00            
ATOM    349  N   ARG    45      43.560  41.930  15.230  1.00  0.00            
ATOM    350  CA  ARG    45      43.730  40.490  15.170  1.00  0.00            
ATOM    351  CB  ARG    45      44.110  39.880  16.530  1.00  0.00            
ATOM    352  CG  ARG    45      43.130  39.970  17.550  1.00  0.00            
ATOM    353  CD  ARG    45      43.170  38.720  18.430  1.00  0.00            
ATOM    354  NE  ARG    45      42.350  39.000  19.610  1.00  0.00            
ATOM    355  CZ  ARG    45      42.380  38.320  20.750  1.00  0.00            
ATOM    356  NH1 ARG    45      43.180  37.270  20.960  1.00  0.00            
ATOM    357  NH2 ARG    45      41.600  38.740  21.730  1.00  0.00            
ATOM    358  C   ARG    45      42.440  39.820  14.660  1.00  0.00            
ATOM    359  O   ARG    45      41.330  40.210  15.050  1.00  0.00            
ATOM    360  N   ASN    46      42.620  38.840  13.790  1.00  0.00            
ATOM    361  CA  ASN    46      41.470  38.160  13.120  1.00  0.00            
ATOM    362  CB  ASN    46      40.690  37.340  14.170  1.00  0.00            
ATOM    363  CG  ASN    46      41.560  36.280  14.810  1.00  0.00            
ATOM    364  OD1 ASN    46      41.460  36.020  16.030  1.00  0.00            
ATOM    365  ND2 ASN    46      42.430  35.670  14.000  1.00  0.00            
ATOM    366  C   ASN    46      40.490  39.120  12.530  1.00  0.00            
ATOM    367  O   ASN    46      39.310  39.010  12.820  1.00  0.00            
ATOM    368  N   GLY    47      40.970  40.060  11.730  1.00  0.00            
ATOM    369  CA  GLY    47      40.080  41.120  11.210  1.00  0.00            
ATOM    370  C   GLY    47      39.260  42.030  12.150  1.00  0.00            
ATOM    371  O   GLY    47      38.370  42.640  11.680  1.00  0.00            
ATOM    372  N   ALA    48      39.540  42.080  13.460  1.00  0.00            
ATOM    373  CA  ALA    48      38.850  43.000  14.390  1.00  0.00            
ATOM    374  CB  ALA    48      37.890  42.260  15.340  1.00  0.00            
ATOM    375  C   ALA    48      39.950  43.700  15.250  1.00  0.00            
ATOM    376  O   ALA    48      41.080  43.220  15.280  1.00  0.00            
ATOM    377  N   VAL    49      39.600  44.760  15.960  1.00  0.00            
ATOM    378  CA  VAL    49      40.590  45.600  16.650  1.00  0.00            
ATOM    379  CB  VAL    49      40.500  47.040  16.140  1.00  0.00            
ATOM    380  CG1 VAL    49      41.410  47.990  16.980  1.00  0.00            
ATOM    381  CG2 VAL    49      40.790  47.110  14.600  1.00  0.00            
ATOM    382  C   VAL    49      40.280  45.470  18.150  1.00  0.00            
ATOM    383  O   VAL    49      39.110  45.410  18.490  1.00  0.00            
ATOM    384  N   THR    50      41.320  45.280  18.990  1.00  0.00            
ATOM    385  CA  THR    50      41.210  45.290  20.460  1.00  0.00            
ATOM    386  CB  THR    50      41.900  44.050  21.090  1.00  0.00            
ATOM    387  CG2 THR    50      41.610  43.990  22.570  1.00  0.00            
ATOM    388  OG1 THR    50      41.330  42.870  20.570  1.00  0.00            
ATOM    389  C   THR    50      42.010  46.510  20.960  1.00  0.00            
ATOM    390  O   THR    50      43.000  46.900  20.290  1.00  0.00            
ATOM    391  N   HIS    51      41.670  47.050  22.120  1.00  0.00            
ATOM    392  CA  HIS    51      42.370  48.200  22.650  1.00  0.00            
ATOM    393  CB  HIS    51      41.520  49.460  22.640  1.00  0.00            
ATOM    394  CG  HIS    51      40.840  49.730  21.320  1.00  0.00            
ATOM    395  ND1 HIS    51      41.370  50.560  20.360  1.00  0.00            
ATOM    396  CE1 HIS    51      40.550  50.630  19.330  1.00  0.00            
ATOM    397  NE2 HIS    51      39.500  49.880  19.580  1.00  0.00            
ATOM    398  CD2 HIS    51      39.650  49.300  20.830  1.00  0.00            
ATOM    399  C   HIS    51      42.880  47.850  24.040  1.00  0.00            
ATOM    400  O   HIS    51      42.250  47.100  24.790  1.00  0.00            
ATOM    401  N   ILE    52      44.100  48.310  24.350  1.00  0.00            
ATOM    402  CA  ILE    52      44.750  47.900  25.560  1.00  0.00            
ATOM    403  CB  ILE    52      45.930  46.860  25.290  1.00  0.00            
ATOM    404  CG2 ILE    52      46.650  46.450  26.580  1.00  0.00            
ATOM    405  CG1 ILE    52      45.480  45.570  24.530  1.00  0.00            
ATOM    406  CD  ILE    52      46.690  44.850  23.910  1.00  0.00            
ATOM    407  C   ILE    52      45.310  49.180  26.220  1.00  0.00            
ATOM    408  O   ILE    52      46.140  49.870  25.640  1.00  0.00            
ATOM    409  N   LYS    53      44.840  49.500  27.420  1.00  0.00            
ATOM    410  CA  LYS    53      45.300  50.690  28.110  1.00  0.00            
ATOM    411  CB  LYS    53      44.350  51.090  29.210  1.00  0.00            
ATOM    412  CG  LYS    53      42.970  51.340  28.650  1.00  0.00            
ATOM    413  CD  LYS    53      41.920  51.590  29.760  1.00  0.00            
ATOM    414  CE  LYS    53      41.970  53.090  30.110  1.00  0.00            
ATOM    415  NZ  LYS    53      40.540  53.610  30.020  1.00  0.00            
ATOM    416  C   LYS    53      46.670  50.490  28.700  1.00  0.00            
ATOM    417  O   LYS    53      47.040  49.390  29.200  1.00  0.00            
ATOM    418  N   ILE    54      47.440  51.570  28.590  1.00  0.00            
ATOM    419  CA  ILE    54      48.830  51.600  29.090  1.00  0.00            
ATOM    420  CB  ILE    54      49.770  52.280  28.110  1.00  0.00            
ATOM    421  CG2 ILE    54      51.230  52.340  28.740  1.00  0.00            
ATOM    422  CG1 ILE    54      49.880  51.380  26.880  1.00  0.00            
ATOM    423  CD  ILE    54      50.400  52.060  25.640  1.00  0.00            
ATOM    424  C   ILE    54      48.780  52.480  30.360  1.00  0.00            
ATOM    425  O   ILE    54      48.280  53.590  30.290  1.00  0.00            
ATOM    426  N   GLN    55      49.230  51.950  31.480  1.00  0.00            
ATOM    427  CA  GLN    55      49.290  52.780  32.730  1.00  0.00            
ATOM    428  CB  GLN    55      49.250  51.850  33.920  1.00  0.00            
ATOM    429  CG  GLN    55      49.150  52.690  35.270  1.00  0.00            
ATOM    430  CD  GLN    55      49.080  51.810  36.520  1.00  0.00            
ATOM    431  OE1 GLN    55      48.490  52.240  37.480  1.00  0.00            
ATOM    432  NE2 GLN    55      49.650  50.590  36.510  1.00  0.00            
ATOM    433  C   GLN    55      50.630  53.550  32.800  1.00  0.00            
ATOM    434  O   GLN    55      51.700  52.950  32.560  1.00  0.00            
ATOM    435  N   ASN    56      50.590  54.830  33.130  1.00  0.00            
ATOM    436  CA  ASN    56      51.780  55.560  33.380  1.00  0.00            
ATOM    437  CB  ASN    56      51.880  56.830  32.450  1.00  0.00            
ATOM    438  CG  ASN    56      53.100  57.750  32.810  1.00  0.00            
ATOM    439  OD1 ASN    56      54.000  57.420  33.670  1.00  0.00            
ATOM    440  ND2 ASN    56      53.200  58.880  32.100  1.00  0.00            
ATOM    441  C   ASN    56      51.650  55.990  34.870  1.00  0.00            
ATOM    442  O   ASN    56      50.830  56.810  35.150  1.00  0.00            
ATOM    443  N   THR    57      52.430  55.430  35.780  1.00  0.00            
ATOM    444  CA  THR    57      52.240  55.790  37.170  1.00  0.00            
ATOM    445  CB  THR    57      52.740  54.660  38.160  1.00  0.00            
ATOM    446  CG2 THR    57      52.010  53.380  37.900  1.00  0.00            
ATOM    447  OG1 THR    57      54.110  54.370  37.880  1.00  0.00            
ATOM    448  C   THR    57      53.140  57.000  37.460  1.00  0.00            
ATOM    449  O   THR    57      53.090  57.540  38.550  1.00  0.00            
ATOM    450  N   GLY    58      54.010  57.390  36.560  1.00  0.00            
ATOM    451  CA  GLY    58      55.020  58.400  36.950  1.00  0.00            
ATOM    452  C   GLY    58      56.330  57.750  37.370  1.00  0.00            
ATOM    453  O   GLY    58      57.400  58.400  37.300  1.00  0.00            
ATOM    454  N   ASP    59      56.300  56.490  37.810  1.00  0.00            
ATOM    455  CA  ASP    59      57.500  55.730  38.160  1.00  0.00            
ATOM    456  CB  ASP    59      57.390  55.080  39.550  1.00  0.00            
ATOM    457  CG  ASP    59      57.320  56.200  40.670  1.00  0.00            
ATOM    458  OD1 ASP    59      58.290  56.990  40.700  1.00  0.00            
ATOM    459  OD2 ASP    59      56.270  56.350  41.380  1.00  0.00            
ATOM    460  C   ASP    59      57.840  54.670  37.090  1.00  0.00            
ATOM    461  O   ASP    59      58.980  54.190  37.050  1.00  0.00            
ATOM    462  N   TYR    60      56.830  54.270  36.300  1.00  0.00            
ATOM    463  CA  TYR    60      57.100  53.280  35.240  1.00  0.00            
ATOM    464  CB  TYR    60      57.350  51.920  35.850  1.00  0.00            
ATOM    465  CG  TYR    60      56.210  51.400  36.700  1.00  0.00            
ATOM    466  CD1 TYR    60      55.080  50.830  36.120  1.00  0.00            
ATOM    467  CE1 TYR    60      54.000  50.290  36.910  1.00  0.00            
ATOM    468  CZ  TYR    60      54.100  50.430  38.320  1.00  0.00            
ATOM    469  OH  TYR    60      53.050  49.980  39.120  1.00  0.00            
ATOM    470  CE2 TYR    60      55.180  51.070  38.890  1.00  0.00            
ATOM    471  CD2 TYR    60      56.240  51.540  38.090  1.00  0.00            
ATOM    472  C   TYR    60      55.880  53.230  34.400  1.00  0.00            
ATOM    473  O   TYR    60      54.790  53.850  34.720  1.00  0.00            
ATOM    474  N   TYR    61      56.000  52.500  33.290  1.00  0.00            
ATOM    475  CA  TYR    61      54.840  52.270  32.440  1.00  0.00            
ATOM    476  CB  TYR    61      55.150  52.570  30.940  1.00  0.00            
ATOM    477  CG  TYR    61      55.290  54.020  30.600  1.00  0.00            
ATOM    478  CD1 TYR    61      56.520  54.650  30.810  1.00  0.00            
ATOM    479  CE1 TYR    61      56.670  55.950  30.510  1.00  0.00            
ATOM    480  CZ  TYR    61      55.610  56.720  30.080  1.00  0.00            
ATOM    481  OH  TYR    61      55.940  58.040  29.790  1.00  0.00            
ATOM    482  CE2 TYR    61      54.350  56.150  29.850  1.00  0.00            
ATOM    483  CD2 TYR    61      54.220  54.780  30.130  1.00  0.00            
ATOM    484  C   TYR    61      54.570  50.750  32.530  1.00  0.00            
ATOM    485  O   TYR    61      55.500  49.950  32.570  1.00  0.00            
ATOM    486  N   ASP    62      53.310  50.380  32.440  1.00  0.00            
ATOM    487  CA  ASP    62      53.000  48.930  32.340  1.00  0.00            
ATOM    488  CB  ASP    62      53.130  48.180  33.680  1.00  0.00            
ATOM    489  CG  ASP    62      51.940  48.450  34.680  1.00  0.00            
ATOM    490  OD1 ASP    62      51.040  49.330  34.400  1.00  0.00            
ATOM    491  OD2 ASP    62      51.930  47.760  35.750  1.00  0.00            
ATOM    492  C   ASP    62      51.580  48.800  31.740  1.00  0.00            
ATOM    493  O   ASP    62      50.990  49.790  31.350  1.00  0.00            
ATOM    494  N   LEU    63      51.050  47.580  31.710  1.00  0.00            
ATOM    495  CA  LEU    63      49.720  47.360  31.130  1.00  0.00            
ATOM    496  CB  LEU    63      49.760  46.170  30.080  1.00  0.00            
ATOM    497  CG  LEU    63      50.650  46.520  28.870  1.00  0.00            
ATOM    498  CD1 LEU    63      50.600  45.430  27.770  1.00  0.00            
ATOM    499  CD2 LEU    63      50.270  47.820  28.170  1.00  0.00            
ATOM    500  C   LEU    63      48.780  47.100  32.270  1.00  0.00            
ATOM    501  O   LEU    63      47.960  46.170  32.190  1.00  0.00            
ATOM    502  N   TYR    64      48.870  47.910  33.320  1.00  0.00            
ATOM    503  CA  TYR    64      48.100  47.670  34.560  1.00  0.00            
ATOM    504  CB  TYR    64      46.600  47.830  34.360  1.00  0.00            
ATOM    505  CG  TYR    64      46.210  49.250  34.150  1.00  0.00            
ATOM    506  CD1 TYR    64      46.110  49.800  32.860  1.00  0.00            
ATOM    507  CE1 TYR    64      45.750  51.150  32.690  1.00  0.00            
ATOM    508  CZ  TYR    64      45.550  51.940  33.800  1.00  0.00            
ATOM    509  OH  TYR    64      45.250  53.230  33.580  1.00  0.00            
ATOM    510  CE2 TYR    64      45.650  51.440  35.090  1.00  0.00            
ATOM    511  CD2 TYR    64      45.970  50.100  35.260  1.00  0.00            
ATOM    512  C   TYR    64      48.410  46.290  35.050  1.00  0.00            
ATOM    513  O   TYR    64      47.520  45.570  35.400  1.00  0.00            
ATOM    514  N   GLY    65      49.670  45.870  35.020  1.00  0.00            
ATOM    515  CA  GLY    65      50.060  44.500  35.340  1.00  0.00            
ATOM    516  C   GLY    65      51.250  44.110  34.480  1.00  0.00            
ATOM    517  O   GLY    65      51.550  44.780  33.490  1.00  0.00            
ATOM    518  N   GLY    66      51.960  43.030  34.850  1.00  0.00            
ATOM    519  CA  GLY    66      53.050  42.530  34.020  1.00  0.00            
ATOM    520  C   GLY    66      54.340  43.340  34.220  1.00  0.00            
ATOM    521  O   GLY    66      54.430  44.120  35.160  1.00  0.00            
ATOM    522  N   GLU    67      55.280  43.180  33.310  1.00  0.00            
ATOM    523  CA  GLU    67      56.570  43.820  33.380  1.00  0.00            
ATOM    524  CB  GLU    67      57.420  43.300  32.210  1.00  0.00            
ATOM    525  CG  GLU    67      58.760  44.010  32.100  1.00  0.00            
ATOM    526  CD  GLU    67      59.910  43.120  32.440  1.00  0.00            
ATOM    527  OE1 GLU    67      59.620  42.030  33.010  1.00  0.00            
ATOM    528  OE2 GLU    67      61.060  43.500  32.070  1.00  0.00            
ATOM    529  C   GLU    67      56.460  45.380  33.370  1.00  0.00            
ATOM    530  O   GLU    67      55.570  45.930  32.770  1.00  0.00            
ATOM    531  N   LYS    68      57.360  46.030  34.110  1.00  0.00            
ATOM    532  CA  LYS    68      57.420  47.480  34.250  1.00  0.00            
ATOM    533  CB  LYS    68      57.700  47.810  35.710  1.00  0.00            
ATOM    534  CG  LYS    68      56.600  47.390  36.640  1.00  0.00            
ATOM    535  CD  LYS    68      57.100  47.640  38.110  1.00  0.00            
ATOM    536  CE  LYS    68      55.940  47.570  39.090  1.00  0.00            
ATOM    537  NZ  LYS    68      55.000  46.370  39.000  1.00  0.00            
ATOM    538  C   LYS    68      58.550  48.060  33.390  1.00  0.00            
ATOM    539  O   LYS    68      59.600  47.450  33.290  1.00  0.00            
ATOM    540  N   PHE    69      58.310  49.230  32.790  1.00  0.00            
ATOM    541  CA  PHE    69      59.240  49.820  31.800  1.00  0.00            
ATOM    542  CB  PHE    69      58.640  49.740  30.380  1.00  0.00            
ATOM    543  CG  PHE    69      58.320  48.300  30.010  1.00  0.00            
ATOM    544  CD1 PHE    69      59.340  47.450  29.640  1.00  0.00            
ATOM    545  CE1 PHE    69      59.030  46.100  29.320  1.00  0.00            
ATOM    546  CZ  PHE    69      57.730  45.630  29.430  1.00  0.00            
ATOM    547  CE2 PHE    69      56.740  46.450  29.840  1.00  0.00            
ATOM    548  CD2 PHE    69      57.030  47.810  30.150  1.00  0.00            
ATOM    549  C   PHE    69      59.490  51.270  32.180  1.00  0.00            
ATOM    550  O   PHE    69      58.610  51.890  32.700  1.00  0.00            
ATOM    551  N   ALA    70      60.660  51.800  31.850  1.00  0.00            
ATOM    552  CA  ALA    70      60.920  53.220  32.140  1.00  0.00            
ATOM    553  CB  ALA    70      62.420  53.500  32.130  1.00  0.00            
ATOM    554  C   ALA    70      60.280  54.070  31.050  1.00  0.00            
ATOM    555  O   ALA    70      59.990  55.200  31.320  1.00  0.00            
ATOM    556  N   THR    71      60.150  53.550  29.790  1.00  0.00            
ATOM    557  CA  THR    71      59.580  54.400  28.720  1.00  0.00            
ATOM    558  CB  THR    71      60.630  54.880  27.660  1.00  0.00            
ATOM    559  CG2 THR    71      61.800  55.660  28.360  1.00  0.00            
ATOM    560  OG1 THR    71      61.170  53.740  26.980  1.00  0.00            
ATOM    561  C   THR    71      58.550  53.650  27.920  1.00  0.00            
ATOM    562  O   THR    71      58.490  52.390  27.940  1.00  0.00            
ATOM    563  N   LEU    72      57.730  54.380  27.210  1.00  0.00            
ATOM    564  CA  LEU    72      56.670  53.690  26.400  1.00  0.00            
ATOM    565  CB  LEU    72      55.770  54.760  25.850  1.00  0.00            
ATOM    566  CG  LEU    72      54.670  54.340  24.890  1.00  0.00            
ATOM    567  CD1 LEU    72      53.820  53.270  25.650  1.00  0.00            
ATOM    568  CD2 LEU    72      53.820  55.610  24.660  1.00  0.00            
ATOM    569  C   LEU    72      57.310  52.930  25.250  1.00  0.00            
ATOM    570  O   LEU    72      56.850  51.850  24.910  1.00  0.00            
ATOM    571  N   ALA    73      58.390  53.510  24.620  1.00  0.00            
ATOM    572  CA  ALA    73      59.020  52.830  23.520  1.00  0.00            
ATOM    573  CB  ALA    73      60.140  53.690  22.960  1.00  0.00            
ATOM    574  C   ALA    73      59.600  51.470  23.890  1.00  0.00            
ATOM    575  O   ALA    73      59.680  50.570  23.060  1.00  0.00            
ATOM    576  N   GLU    74      60.140  51.390  25.160  1.00  0.00            
ATOM    577  CA  GLU    74      60.760  50.140  25.660  1.00  0.00            
ATOM    578  CB  GLU    74      61.580  50.440  26.950  1.00  0.00            
ATOM    579  CG  GLU    74      62.070  49.200  27.680  1.00  0.00            
ATOM    580  CD  GLU    74      62.160  49.320  29.290  1.00  0.00            
ATOM    581  OE1 GLU    74      62.350  50.400  29.980  1.00  0.00            
ATOM    582  OE2 GLU    74      62.030  48.210  29.860  1.00  0.00            
ATOM    583  C   GLU    74      59.600  49.110  25.960  1.00  0.00            
ATOM    584  O   GLU    74      59.730  47.900  25.760  1.00  0.00            
ATOM    585  N   LEU    75      58.460  49.570  26.420  1.00  0.00            
ATOM    586  CA  LEU    75      57.300  48.670  26.660  1.00  0.00            
ATOM    587  CB  LEU    75      56.130  49.490  27.210  1.00  0.00            
ATOM    588  CG  LEU    75      54.780  48.750  27.480  1.00  0.00            
ATOM    589  CD1 LEU    75      53.970  49.490  28.610  1.00  0.00            
ATOM    590  CD2 LEU    75      53.830  48.580  26.240  1.00  0.00            
ATOM    591  C   LEU    75      56.890  48.080  25.280  1.00  0.00            
ATOM    592  O   LEU    75      56.720  46.880  25.130  1.00  0.00            
ATOM    593  N   VAL    76      56.730  48.970  24.250  1.00  0.00            
ATOM    594  CA  VAL    76      56.310  48.490  22.950  1.00  0.00            
ATOM    595  CB  VAL    76      56.050  49.670  22.020  1.00  0.00            
ATOM    596  CG1 VAL    76      55.750  49.240  20.600  1.00  0.00            
ATOM    597  CG2 VAL    76      54.850  50.460  22.510  1.00  0.00            
ATOM    598  C   VAL    76      57.300  47.520  22.320  1.00  0.00            
ATOM    599  O   VAL    76      56.930  46.640  21.550  1.00  0.00            
ATOM    600  N   GLN    77      58.630  47.800  22.570  1.00  0.00            
ATOM    601  CA  GLN    77      59.680  46.950  22.060  1.00  0.00            
ATOM    602  CB  GLN    77      61.050  47.560  22.300  1.00  0.00            
ATOM    603  CG  GLN    77      62.130  46.730  21.630  1.00  0.00            
ATOM    604  CD  GLN    77      63.490  47.200  22.000  1.00  0.00            
ATOM    605  OE1 GLN    77      63.730  48.070  22.840  1.00  0.00            
ATOM    606  NE2 GLN    77      64.450  46.550  21.260  1.00  0.00            
ATOM    607  C   GLN    77      59.630  45.570  22.690  1.00  0.00            
ATOM    608  O   GLN    77      59.910  44.580  22.040  1.00  0.00            
ATOM    609  N   TYR    78      59.370  45.560  24.040  1.00  0.00            
ATOM    610  CA  TYR    78      59.400  44.340  24.780  1.00  0.00            
ATOM    611  CB  TYR    78      59.150  44.630  26.260  1.00  0.00            
ATOM    612  CG  TYR    78      59.020  43.370  27.080  1.00  0.00            
ATOM    613  CD1 TYR    78      57.750  42.790  27.270  1.00  0.00            
ATOM    614  CE1 TYR    78      57.600  41.670  28.020  1.00  0.00            
ATOM    615  CZ  TYR    78      58.720  41.100  28.630  1.00  0.00            
ATOM    616  OH  TYR    78      58.510  40.000  29.340  1.00  0.00            
ATOM    617  CE2 TYR    78      60.010  41.640  28.520  1.00  0.00            
ATOM    618  CD2 TYR    78      60.120  42.820  27.730  1.00  0.00            
ATOM    619  C   TYR    78      58.260  43.420  24.290  1.00  0.00            
ATOM    620  O   TYR    78      58.460  42.210  24.080  1.00  0.00            
ATOM    621  N   TYR    79      57.070  43.980  24.090  1.00  0.00            
ATOM    622  CA  TYR    79      55.950  43.120  23.630  1.00  0.00            
ATOM    623  CB  TYR    79      54.610  43.720  23.970  1.00  0.00            
ATOM    624  CG  TYR    79      54.360  43.610  25.460  1.00  0.00            
ATOM    625  CD1 TYR    79      54.180  42.370  26.060  1.00  0.00            
ATOM    626  CE1 TYR    79      53.940  42.260  27.400  1.00  0.00            
ATOM    627  CZ  TYR    79      53.870  43.430  28.210  1.00  0.00            
ATOM    628  OH  TYR    79      53.640  43.280  29.540  1.00  0.00            
ATOM    629  CE2 TYR    79      54.080  44.680  27.670  1.00  0.00            
ATOM    630  CD2 TYR    79      54.310  44.780  26.270  1.00  0.00            
ATOM    631  C   TYR    79      56.060  42.720  22.150  1.00  0.00            
ATOM    632  O   TYR    79      55.520  41.670  21.790  1.00  0.00            
ATOM    633  N   MET    80      56.770  43.540  21.320  1.00  0.00            
ATOM    634  CA  MET    80      57.060  43.120  19.950  1.00  0.00            
ATOM    635  CB  MET    80      57.640  44.290  19.200  1.00  0.00            
ATOM    636  CG  MET    80      56.520  45.130  18.620  1.00  0.00            
ATOM    637  SD  MET    80      57.240  46.310  17.450  1.00  0.00            
ATOM    638  CE  MET    80      57.860  45.130  16.230  1.00  0.00            
ATOM    639  C   MET    80      58.070  41.990  19.850  1.00  0.00            
ATOM    640  O   MET    80      58.190  41.310  18.830  1.00  0.00            
ATOM    641  N   GLU    81      58.920  41.880  20.920  1.00  0.00            
ATOM    642  CA  GLU    81      59.940  40.830  21.010  1.00  0.00            
ATOM    643  CB  GLU    81      61.220  41.350  21.680  1.00  0.00            
ATOM    644  CG  GLU    81      61.980  42.390  20.810  1.00  0.00            
ATOM    645  CD  GLU    81      63.270  42.910  21.520  1.00  0.00            
ATOM    646  OE1 GLU    81      63.440  42.660  22.750  1.00  0.00            
ATOM    647  OE2 GLU    81      64.130  43.540  20.860  1.00  0.00            
ATOM    648  C   GLU    81      59.490  39.580  21.740  1.00  0.00            
ATOM    649  O   GLU    81      60.140  38.550  21.640  1.00  0.00            
ATOM    650  N   HIS    82      58.440  39.670  22.540  1.00  0.00            
ATOM    651  CA  HIS    82      58.060  38.570  23.460  1.00  0.00            
ATOM    652  CB  HIS    82      58.280  38.860  24.950  1.00  0.00            
ATOM    653  CG  HIS    82      59.700  39.140  25.360  1.00  0.00            
ATOM    654  ND1 HIS    82      60.310  40.360  25.150  1.00  0.00            
ATOM    655  CE1 HIS    82      61.550  40.340  25.610  1.00  0.00            
ATOM    656  NE2 HIS    82      61.760  39.150  26.140  1.00  0.00            
ATOM    657  CD2 HIS    82      60.630  38.370  26.000  1.00  0.00            
ATOM    658  C   HIS    82      56.590  38.320  23.120  1.00  0.00            
ATOM    659  O   HIS    82      55.680  38.810  23.790  1.00  0.00            
ATOM    660  N   HIS    83      56.370  37.510  22.080  1.00  0.00            
ATOM    661  CA  HIS    83      55.050  37.330  21.470  1.00  0.00            
ATOM    662  CB  HIS    83      55.170  36.710  20.080  1.00  0.00            
ATOM    663  CG  HIS    83      55.510  37.680  19.000  1.00  0.00            
ATOM    664  ND1 HIS    83      55.300  39.040  19.100  1.00  0.00            
ATOM    665  CE1 HIS    83      55.670  39.630  17.980  1.00  0.00            
ATOM    666  NE2 HIS    83      56.080  38.700  17.130  1.00  0.00            
ATOM    667  CD2 HIS    83      55.980  37.480  17.740  1.00  0.00            
ATOM    668  C   HIS    83      54.030  36.560  22.300  1.00  0.00            
ATOM    669  O   HIS    83      52.830  36.580  21.980  1.00  0.00            
ATOM    670  N   GLY    84      54.490  35.900  23.380  1.00  0.00            
ATOM    671  CA  GLY    84      53.580  35.090  24.190  1.00  0.00            
ATOM    672  C   GLY    84      53.100  35.760  25.480  1.00  0.00            
ATOM    673  O   GLY    84      52.270  35.200  26.170  1.00  0.00            
ATOM    674  N   GLN    85      53.590  36.960  25.740  1.00  0.00            
ATOM    675  CA  GLN    85      53.530  37.600  27.080  1.00  0.00            
ATOM    676  CB  GLN    85      54.730  38.510  27.260  1.00  0.00            
ATOM    677  CG  GLN    85      55.960  37.830  27.700  1.00  0.00            
ATOM    678  CD  GLN    85      55.660  36.680  28.570  1.00  0.00            
ATOM    679  OE1 GLN    85      55.550  36.820  29.780  1.00  0.00            
ATOM    680  NE2 GLN    85      55.480  35.500  27.960  1.00  0.00            
ATOM    681  C   GLN    85      52.300  38.460  27.280  1.00  0.00            
ATOM    682  O   GLN    85      52.060  38.930  28.370  1.00  0.00            
ATOM    683  N   LEU    86      51.590  38.750  26.200  1.00  0.00            
ATOM    684  CA  LEU    86      50.440  39.620  26.240  1.00  0.00            
ATOM    685  CB  LEU    86      50.620  40.660  25.160  1.00  0.00            
ATOM    686  CG  LEU    86      49.730  41.870  25.220  1.00  0.00            
ATOM    687  CD1 LEU    86      49.940  42.420  26.490  1.00  0.00            
ATOM    688  CD2 LEU    86      50.220  42.840  24.180  1.00  0.00            
ATOM    689  C   LEU    86      49.200  38.790  26.020  1.00  0.00            
ATOM    690  O   LEU    86      48.850  38.420  24.920  1.00  0.00            
ATOM    691  N   LYS    87      48.550  38.420  27.180  1.00  0.00            
ATOM    692  CA  LYS    87      47.410  37.530  27.100  1.00  0.00            
ATOM    693  CB  LYS    87      47.740  36.160  27.750  1.00  0.00            
ATOM    694  CG  LYS    87      48.840  35.420  26.960  1.00  0.00            
ATOM    695  CD  LYS    87      49.030  33.970  27.420  1.00  0.00            
ATOM    696  CE  LYS    87      49.410  33.800  28.900  1.00  0.00            
ATOM    697  NZ  LYS    87      50.690  34.460  29.230  1.00  0.00            
ATOM    698  C   LYS    87      46.200  38.120  27.790  1.00  0.00            
ATOM    699  O   LYS    87      46.270  38.820  28.800  1.00  0.00            
ATOM    700  N   GLU    88      45.020  37.700  27.210  1.00  0.00            
ATOM    701  CA  GLU    88      43.720  38.070  27.730  1.00  0.00            
ATOM    702  CB  GLU    88      42.680  37.870  26.640  1.00  0.00            
ATOM    703  CG  GLU    88      42.390  39.170  25.920  1.00  0.00            
ATOM    704  CD  GLU    88      41.490  39.020  24.710  1.00  0.00            
ATOM    705  OE1 GLU    88      41.420  37.870  24.200  1.00  0.00            
ATOM    706  OE2 GLU    88      40.920  40.100  24.360  1.00  0.00            
ATOM    707  C   GLU    88      43.400  37.180  28.920  1.00  0.00            
ATOM    708  O   GLU    88      44.110  36.270  29.320  1.00  0.00            
ATOM    709  N   LYS    89      42.190  37.500  29.500  1.00  0.00            
ATOM    710  CA  LYS    89      41.720  36.850  30.700  1.00  0.00            
ATOM    711  CB  LYS    89      40.470  37.570  31.270  1.00  0.00            
ATOM    712  CG  LYS    89      39.960  37.020  32.620  1.00  0.00            
ATOM    713  CD  LYS    89      41.000  36.990  33.760  1.00  0.00            
ATOM    714  CE  LYS    89      41.580  38.370  34.060  1.00  0.00            
ATOM    715  NZ  LYS    89      42.580  38.310  35.150  1.00  0.00            
ATOM    716  C   LYS    89      41.350  35.400  30.410  1.00  0.00            
ATOM    717  O   LYS    89      41.470  34.510  31.240  1.00  0.00            
ATOM    718  N   ASN    90      40.750  35.230  29.170  1.00  0.00            
ATOM    719  CA  ASN    90      40.420  33.920  28.670  1.00  0.00            
ATOM    720  CB  ASN    90      39.200  33.910  27.780  1.00  0.00            
ATOM    721  CG  ASN    90      39.320  34.650  26.470  1.00  0.00            
ATOM    722  OD1 ASN    90      39.020  34.110  25.420  1.00  0.00            
ATOM    723  ND2 ASN    90      39.690  35.960  26.590  1.00  0.00            
ATOM    724  C   ASN    90      41.590  33.120  28.100  1.00  0.00            
ATOM    725  O   ASN    90      41.470  31.930  27.780  1.00  0.00            
ATOM    726  N   GLY    91      42.760  33.820  28.030  1.00  0.00            
ATOM    727  CA  GLY    91      44.020  33.170  27.790  1.00  0.00            
ATOM    728  C   GLY    91      44.580  33.240  26.380  1.00  0.00            
ATOM    729  O   GLY    91      45.630  32.650  26.110  1.00  0.00            
ATOM    730  N   ASP    92      43.880  34.030  25.500  1.00  0.00            
ATOM    731  CA  ASP    92      44.390  34.110  24.100  1.00  0.00            
ATOM    732  CB  ASP    92      43.260  34.210  23.090  1.00  0.00            
ATOM    733  CG  ASP    92      42.460  32.950  23.040  1.00  0.00            
ATOM    734  OD1 ASP    92      41.260  33.050  23.350  1.00  0.00            
ATOM    735  OD2 ASP    92      43.030  31.870  22.750  1.00  0.00            
ATOM    736  C   ASP    92      45.380  35.230  23.970  1.00  0.00            
ATOM    737  O   ASP    92      45.340  36.220  24.730  1.00  0.00            
ATOM    738  N   VAL    93      46.300  35.060  23.040  1.00  0.00            
ATOM    739  CA  VAL    93      47.410  35.980  22.940  1.00  0.00            
ATOM    740  CB  VAL    93      48.700  35.250  22.510  1.00  0.00            
ATOM    741  CG1 VAL    93      49.880  35.960  23.020  1.00  0.00            
ATOM    742  CG2 VAL    93      48.730  33.850  23.130  1.00  0.00            
ATOM    743  C   VAL    93      47.030  37.150  22.030  1.00  0.00            
ATOM    744  O   VAL    93      46.300  36.980  21.060  1.00  0.00            
ATOM    745  N   ILE    94      47.480  38.360  22.360  1.00  0.00            
ATOM    746  CA  ILE    94      47.380  39.500  21.470  1.00  0.00            
ATOM    747  CB  ILE    94      46.840  40.710  22.190  1.00  0.00            
ATOM    748  CG2 ILE    94      46.820  41.910  21.300  1.00  0.00            
ATOM    749  CG1 ILE    94      45.440  40.410  22.730  1.00  0.00            
ATOM    750  CD  ILE    94      45.060  41.240  23.940  1.00  0.00            
ATOM    751  C   ILE    94      48.800  39.810  21.020  1.00  0.00            
ATOM    752  O   ILE    94      49.660  40.120  21.870  1.00  0.00            
ATOM    753  N   GLU    95      49.060  39.780  19.710  1.00  0.00            
ATOM    754  CA  GLU    95      50.420  39.890  19.190  1.00  0.00            
ATOM    755  CB  GLU    95      50.600  38.980  18.050  1.00  0.00            
ATOM    756  CG  GLU    95      49.940  37.680  18.160  1.00  0.00            
ATOM    757  CD  GLU    95      50.920  36.700  18.630  1.00  0.00            
ATOM    758  OE1 GLU    95      51.350  36.900  19.800  1.00  0.00            
ATOM    759  OE2 GLU    95      51.300  35.800  17.810  1.00  0.00            
ATOM    760  C   GLU    95      50.670  41.280  18.600  1.00  0.00            
ATOM    761  O   GLU    95      49.940  41.680  17.660  1.00  0.00            
ATOM    762  N   LEU    96      51.700  41.970  19.090  1.00  0.00            
ATOM    763  CA  LEU    96      52.040  43.260  18.490  1.00  0.00            
ATOM    764  CB  LEU    96      52.780  44.120  19.520  1.00  0.00            
ATOM    765  CG  LEU    96      51.860  45.100  20.230  1.00  0.00            
ATOM    766  CD1 LEU    96      50.570  44.510  20.600  1.00  0.00            
ATOM    767  CD2 LEU    96      52.630  45.720  21.460  1.00  0.00            
ATOM    768  C   LEU    96      53.070  42.870  17.420  1.00  0.00            
ATOM    769  O   LEU    96      54.210  42.640  17.770  1.00  0.00            
ATOM    770  N   LYS    97      52.670  42.720  16.180  1.00  0.00            
ATOM    771  CA  LYS    97      53.640  42.240  15.220  1.00  0.00            
ATOM    772  CB  LYS    97      53.010  41.190  14.270  1.00  0.00            
ATOM    773  CG  LYS    97      52.560  39.910  15.010  1.00  0.00            
ATOM    774  CD  LYS    97      52.250  38.850  13.920  1.00  0.00            
ATOM    775  CE  LYS    97      51.660  37.520  14.530  1.00  0.00            
ATOM    776  NZ  LYS    97      51.060  36.600  13.430  1.00  0.00            
ATOM    777  C   LYS    97      54.170  43.390  14.370  1.00  0.00            
ATOM    778  O   LYS    97      55.400  43.480  14.150  1.00  0.00            
ATOM    779  N   TYR    98      53.250  44.210  13.810  1.00  0.00            
ATOM    780  CA  TYR    98      53.650  45.130  12.720  1.00  0.00            
ATOM    781  CB  TYR    98      52.950  44.690  11.380  1.00  0.00            
ATOM    782  CG  TYR    98      53.080  43.210  11.120  1.00  0.00            
ATOM    783  CD1 TYR    98      54.350  42.600  10.990  1.00  0.00            
ATOM    784  CE1 TYR    98      54.510  41.230  10.700  1.00  0.00            
ATOM    785  CZ  TYR    98      53.370  40.460  10.510  1.00  0.00            
ATOM    786  OH  TYR    98      53.530  39.120  10.190  1.00  0.00            
ATOM    787  CE2 TYR    98      52.100  41.010  10.600  1.00  0.00            
ATOM    788  CD2 TYR    98      51.920  42.430  10.890  1.00  0.00            
ATOM    789  C   TYR    98      53.240  46.560  13.010  1.00  0.00            
ATOM    790  O   TYR    98      52.040  46.900  12.930  1.00  0.00            
ATOM    791  N   PRO    99      54.220  47.460  13.300  1.00  0.00            
ATOM    792  CD  PRO    99      55.630  47.190  13.390  1.00  0.00            
ATOM    793  CG  PRO    99      56.210  48.420  14.050  1.00  0.00            
ATOM    794  CB  PRO    99      55.190  49.530  13.870  1.00  0.00            
ATOM    795  CA  PRO    99      53.860  48.840  13.570  1.00  0.00            
ATOM    796  C   PRO    99      53.280  49.480  12.310  1.00  0.00            
ATOM    797  O   PRO    99      53.840  49.470  11.210  1.00  0.00            
ATOM    798  N   LEU   100      52.050  50.040  12.560  1.00  0.00            
ATOM    799  CA  LEU   100      51.310  50.780  11.550  1.00  0.00            
ATOM    800  CB  LEU   100      49.850  50.780  11.970  1.00  0.00            
ATOM    801  CG  LEU   100      48.870  51.180  10.890  1.00  0.00            
ATOM    802  CD1 LEU   100      48.860  52.670  10.640  1.00  0.00            
ATOM    803  CD2 LEU   100      49.070  50.430   9.600  1.00  0.00            
ATOM    804  C   LEU   100      51.850  52.190  11.670  1.00  0.00            
ATOM    805  O   LEU   100      51.620  52.920  12.640  1.00  0.00            
ATOM    806  N   ASN   101      52.690  52.540  10.640  1.00  0.00            
ATOM    807  CA  ASN   101      53.390  53.800  10.710  1.00  0.00            
ATOM    808  CB  ASN   101      54.750  53.650  10.050  1.00  0.00            
ATOM    809  CG  ASN   101      55.690  52.840  10.910  1.00  0.00            
ATOM    810  OD1 ASN   101      55.820  53.000  12.120  1.00  0.00            
ATOM    811  ND2 ASN   101      56.440  51.990  10.140  1.00  0.00            
ATOM    812  C   ASN   101      52.630  54.860   9.970  1.00  0.00            
ATOM    813  OC1 ASN   101      53.310  55.630   9.260  1.00  0.00            
ATOM    814  OC2 ASN   101      51.420  55.060   9.990  1.00  0.00            
ATOM    815  CH3 ACE   102      29.770  53.540  19.170  1.00  0.00            
ATOM    816  C   ACE   102      30.170  52.490  20.160  1.00  0.00            
ATOM    817  O   ACE   102      29.460  52.210  21.130  1.00  0.00            
ATOM    818  N   ARG   103      31.360  51.890  19.870  1.00  0.00            
ATOM    819  CA  ARG   103      31.940  50.830  20.690  1.00  0.00            
ATOM    820  CB  ARG   103      31.310  49.470  20.360  1.00  0.00            
ATOM    821  CG  ARG   103      31.920  48.290  21.100  1.00  0.00            
ATOM    822  CD  ARG   103      31.180  46.990  20.830  1.00  0.00            
ATOM    823  NE  ARG   103      31.890  45.850  21.440  1.00  0.00            
ATOM    824  CZ  ARG   103      31.380  44.580  21.510  1.00  0.00            
ATOM    825  NH1 ARG   103      30.160  44.290  20.990  1.00  0.00            
ATOM    826  NH2 ARG   103      32.110  43.600  22.090  1.00  0.00            
ATOM    827  C   ARG   103      33.440  50.800  20.390  1.00  0.00            
ATOM    828  O   ARG   103      33.900  51.010  19.270  1.00  0.00            
ATOM    829  N   LEU   104      34.210  50.410  21.480  1.00  0.00            
ATOM    830  CA  LEU   104      35.580  49.980  21.340  1.00  0.00            
ATOM    831  CB  LEU   104      36.580  51.040  21.740  1.00  0.00            
ATOM    832  CG  LEU   104      36.520  52.300  20.890  1.00  0.00            
ATOM    833  CD1 LEU   104      37.520  53.290  21.420  1.00  0.00            
ATOM    834  CD2 LEU   104      36.830  52.030  19.440  1.00  0.00            
ATOM    835  C   LEU   104      35.660  48.810  22.310  1.00  0.00            
ATOM    836  O   LEU   104      35.030  48.780  23.370  1.00  0.00            
ATOM    837  N   ASN   105      36.440  47.770  21.860  1.00  0.00            
ATOM    838  CA  ASN   105      36.590  46.550  22.640  1.00  0.00            
ATOM    839  CB  ASN   105      36.650  45.400  21.650  1.00  0.00            
ATOM    840  CG  ASN   105      36.750  44.100  22.390  1.00  0.00            
ATOM    841  OD1 ASN   105      36.040  43.820  23.350  1.00  0.00            
ATOM    842  ND2 ASN   105      37.690  43.260  21.830  1.00  0.00            
ATOM    843  C   ASN   105      37.930  46.620  23.350  1.00  0.00            
ATOM    844  O   ASN   105      39.000  46.480  22.750  1.00  0.00            
ATOM    845  N   PTR   106      37.820  46.860  24.700  1.00  0.00            
ATOM    846  CA  PTR   106      39.040  46.960  25.520  1.00  0.00            
ATOM    847  CB  PTR   106      38.910  48.030  26.660  1.00  0.00            
ATOM    848  CG  PTR   106      39.210  49.400  26.160  1.00  0.00            
ATOM    849  CD1 PTR   106      38.270  50.100  25.440  1.00  0.00            
ATOM    850  CE1 PTR   106      38.560  51.350  24.920  1.00  0.00            
ATOM    851  CZ  PTR   106      39.820  51.930  25.150  1.00  0.00            
ATOM    852  OH  PTR   106      40.060  53.050  24.630  1.00  0.00            
ATOM    853  P   PTR   106      40.330  54.480  25.400  1.00  0.00            
ATOM    854  O1P PTR   106      41.570  54.200  26.210  1.00  0.00            
ATOM    855  O2P PTR   106      39.220  54.630  26.450  1.00  0.00            
ATOM    856  O3P PTR   106      40.460  55.710  24.450  1.00  0.00            
ATOM    857  CE2 PTR   106      40.770  51.220  25.830  1.00  0.00            
ATOM    858  CD2 PTR   106      40.490  49.980  26.350  1.00  0.00            
ATOM    859  C   PTR   106      39.340  45.610  26.100  1.00  0.00            
ATOM    860  O   PTR   106      38.490  45.060  26.770  1.00  0.00            
ATOM    861  N   ALA   107      40.530  45.040  25.860  1.00  0.00            
ATOM    862  CA  ALA   107      40.840  43.710  26.390  1.00  0.00            
ATOM    863  CB  ALA   107      42.150  43.170  25.790  1.00  0.00            
ATOM    864  C   ALA   107      40.990  43.740  27.880  1.00  0.00            
ATOM    865  O   ALA   107      41.460  44.730  28.440  1.00  0.00            
ATOM    866  N   GLN   108      40.660  42.600  28.520  1.00  0.00            
ATOM    867  CA  GLN   108      40.890  42.400  29.950  1.00  0.00            
ATOM    868  CB  GLN   108      39.610  41.900  30.630  1.00  0.00            
ATOM    869  CG  GLN   108      39.750  41.770  32.150  1.00  0.00            
ATOM    870  CD  GLN   108      38.450  41.370  32.860  1.00  0.00            
ATOM    871  OE1 GLN   108      37.420  41.120  32.220  1.00  0.00            
ATOM    872  NE2 GLN   108      38.490  41.290  34.190  1.00  0.00            
ATOM    873  C   GLN   108      42.060  41.380  30.040  1.00  0.00            
ATOM    874  O   GLN   108      41.920  40.230  29.580  1.00  0.00            
ATOM    875  N   LEU   109      43.210  41.800  30.600  1.00  0.00            
ATOM    876  CA  LEU   109      44.470  41.010  30.560  1.00  0.00            
ATOM    877  CB  LEU   109      45.660  41.970  30.340  1.00  0.00            
ATOM    878  CG  LEU   109      46.130  42.400  28.930  1.00  0.00            
ATOM    879  CD1 LEU   109      45.180  42.100  27.740  1.00  0.00            
ATOM    880  CD2 LEU   109      46.540  43.880  28.890  1.00  0.00            
ATOM    881  C   LEU   109      44.780  39.980  31.720  1.00  0.00            
ATOM    882  O   LEU   109      44.190  40.060  32.770  1.00  0.00            
ATOM    883  N   TRP   110      45.840  39.140  31.460  1.00  0.00            
ATOM    884  CA  TRP   110      46.500  38.360  32.490  1.00  0.00            
ATOM    885  CB  TRP   110      46.770  39.230  33.740  1.00  0.00            
ATOM    886  CG  TRP   110      47.890  38.750  34.620  1.00  0.00            
ATOM    887  CD1 TRP   110      49.180  38.620  34.240  1.00  0.00            
ATOM    888  NE1 TRP   110      49.930  38.110  35.270  1.00  0.00            
ATOM    889  CE2 TRP   110      49.170  37.870  36.380  1.00  0.00            
ATOM    890  CZ2 TRP   110      49.470  37.340  37.650  1.00  0.00            
ATOM    891  CH2 TRP   110      48.440  37.240  38.610  1.00  0.00            
ATOM    892  CZ3 TRP   110      47.150  37.700  38.290  1.00  0.00            
ATOM    893  CE3 TRP   110      46.860  38.220  37.010  1.00  0.00            
ATOM    894  CD2 TRP   110      47.860  38.310  36.020  1.00  0.00            
ATOM    895  C   TRP   110      45.860  37.020  32.790  1.00  0.00            
ATOM    896  O   TRP   110      44.830  36.610  32.270  1.00  0.00            
ATOM    897  N   HIS   111      46.590  36.260  33.700  1.00  0.00            
ATOM    898  CA  HIS   111      46.190  34.880  33.970  1.00  0.00            
ATOM    899  CB  HIS   111      46.490  33.960  32.770  1.00  0.00            
ATOM    900  CG  HIS   111      45.340  33.070  32.520  1.00  0.00            
ATOM    901  ND1 HIS   111      44.980  32.110  33.440  1.00  0.00            
ATOM    902  CE1 HIS   111      43.900  31.550  32.940  1.00  0.00            
ATOM    903  NE2 HIS   111      43.530  32.130  31.760  1.00  0.00            
ATOM    904  CD2 HIS   111      44.460  33.080  31.470  1.00  0.00            
ATOM    905  C   HIS   111      46.890  34.380  35.240  1.00  0.00            
ATOM    906  O   HIS   111      47.620  35.120  35.900  1.00  0.00            
ATOM    907  N   ARG   112      46.610  33.080  35.580  1.00  0.00            
ATOM    908  CA  ARG   112      47.200  32.420  36.730  1.00  0.00            
ATOM    909  CB  ARG   112      46.250  32.340  37.940  1.00  0.00            
ATOM    910  CG  ARG   112      45.890  33.720  38.510  1.00  0.00            
ATOM    911  CD  ARG   112      45.090  33.620  39.820  1.00  0.00            
ATOM    912  NE  ARG   112      44.690  34.960  40.290  1.00  0.00            
ATOM    913  CZ  ARG   112      44.130  35.220  41.500  1.00  0.00            
ATOM    914  NH1 ARG   112      43.880  34.260  42.400  1.00  0.00            
ATOM    915  NH2 ARG   112      43.790  36.490  41.810  1.00  0.00            
ATOM    916  C   ARG   112      47.590  30.990  36.310  1.00  0.00            
ATOM    917  O   ARG   112      46.910  30.330  35.510  1.00  0.00            
ATOM    918  N   NHE   113      48.730  30.500  36.910  1.00  0.00            
TER
ENDMDL
