# Supplementary material for: An allosteric interaction controls the activation mechanism of SHP2 tyrosine phosphatase
Source: Sci Rep. 2020 Oct 28;10:18530. doi: 10.1038/s41598-020-75409-7 (PMC7595171; doi:10.1038/s41598-020-75409-7)
Supplement: Supplementary file 1 — Supplementary Information 1. [file 41598_2020_75409_MOESM1_ESM.zip › initial_structures_pdb/NSH2_SLN-pY-IDLDLVND.pdb]

REMARK    THIS IS A SIMULATION BOX
CRYST1   67.808   67.808   67.808  60.00  60.00  90.00 P 1           1
MODEL        1
ATOM      1  N   MET     1      58.420  62.930   9.790  1.00  0.00            
ATOM      2  CA  MET     1      58.640  61.560  10.310  1.00  0.00            
ATOM      3  CB  MET     1      60.000  61.460  11.040  1.00  0.00            
ATOM      4  CG  MET     1      60.350  60.020  11.420  1.00  0.00            
ATOM      5  SD  MET     1      61.970  59.840  12.220  1.00  0.00            
ATOM      6  CE  MET     1      61.970  58.040  12.490  1.00  0.00            
ATOM      7  C   MET     1      57.490  61.130  11.210  1.00  0.00            
ATOM      8  O   MET     1      57.030  61.910  12.060  1.00  0.00            
ATOM      9  N   ARG     2      57.000  59.900  11.040  1.00  0.00            
ATOM     10  CA  ARG     2      55.950  59.270  11.850  1.00  0.00            
ATOM     11  CB  ARG     2      54.590  59.600  11.210  1.00  0.00            
ATOM     12  CG  ARG     2      53.390  59.440  12.170  1.00  0.00            
ATOM     13  CD  ARG     2      52.090  59.840  11.460  1.00  0.00            
ATOM     14  NE  ARG     2      50.920  59.650  12.310  1.00  0.00            
ATOM     15  CZ  ARG     2      50.190  60.590  12.890  1.00  0.00            
ATOM     16  NH1 ARG     2      50.560  61.850  12.930  1.00  0.00            
ATOM     17  NH2 ARG     2      49.050  60.290  13.440  1.00  0.00            
ATOM     18  C   ARG     2      56.180  57.760  12.000  1.00  0.00            
ATOM     19  O   ARG     2      56.820  57.120  11.150  1.00  0.00            
ATOM     20  N   ARG     3      55.670  57.170  13.090  1.00  0.00            
ATOM     21  CA  ARG     3      55.850  55.750  13.470  1.00  0.00            
ATOM     22  CB  ARG     3      57.060  55.650  14.420  1.00  0.00            
ATOM     23  CG  ARG     3      56.860  56.360  15.760  1.00  0.00            
ATOM     24  CD  ARG     3      58.000  56.060  16.750  1.00  0.00            
ATOM     25  NE  ARG     3      57.690  56.620  18.070  1.00  0.00            
ATOM     26  CZ  ARG     3      58.400  56.450  19.190  1.00  0.00            
ATOM     27  NH1 ARG     3      59.490  55.750  19.220  1.00  0.00            
ATOM     28  NH2 ARG     3      57.990  57.000  20.300  1.00  0.00            
ATOM     29  C   ARG     3      54.550  55.150  14.070  1.00  0.00            
ATOM     30  O   ARG     3      53.470  55.710  13.920  1.00  0.00            
ATOM     31  N   TRP     4      54.660  54.010  14.760  1.00  0.00            
ATOM     32  CA  TRP     4      53.540  53.380  15.500  1.00  0.00            
ATOM     33  CB  TRP     4      54.060  52.150  16.250  1.00  0.00            
ATOM     34  CG  TRP     4      55.210  52.350  17.190  1.00  0.00            
ATOM     35  CD1 TRP     4      56.500  52.050  16.940  1.00  0.00            
ATOM     36  NE1 TRP     4      57.280  52.410  18.010  1.00  0.00            
ATOM     37  CE2 TRP     4      56.540  52.980  19.020  1.00  0.00            
ATOM     38  CZ2 TRP     4      56.860  53.520  20.260  1.00  0.00            
ATOM     39  CH2 TRP     4      55.840  54.020  21.080  1.00  0.00            
ATOM     40  CZ3 TRP     4      54.510  53.960  20.650  1.00  0.00            
ATOM     41  CE3 TRP     4      54.190  53.410  19.390  1.00  0.00            
ATOM     42  CD2 TRP     4      55.190  52.920  18.530  1.00  0.00            
ATOM     43  C   TRP     4      52.780  54.300  16.470  1.00  0.00            
ATOM     44  O   TRP     4      51.640  54.010  16.820  1.00  0.00            
ATOM     45  N   PHE     5      53.390  55.400  16.940  1.00  0.00            
ATOM     46  CA  PHE     5      52.710  56.420  17.740  1.00  0.00            
ATOM     47  CB  PHE     5      53.740  57.140  18.620  1.00  0.00            
ATOM     48  CG  PHE     5      53.130  58.160  19.560  1.00  0.00            
ATOM     49  CD1 PHE     5      52.130  57.760  20.470  1.00  0.00            
ATOM     50  CE1 PHE     5      51.530  58.700  21.310  1.00  0.00            
ATOM     51  CZ  PHE     5      51.950  60.050  21.270  1.00  0.00            
ATOM     52  CE2 PHE     5      52.960  60.440  20.380  1.00  0.00            
ATOM     53  CD2 PHE     5      53.540  59.510  19.520  1.00  0.00            
ATOM     54  C   PHE     5      51.940  57.430  16.850  1.00  0.00            
ATOM     55  O   PHE     5      52.490  58.010  15.910  1.00  0.00            
ATOM     56  N   HIS     6      50.670  57.640  17.180  1.00  0.00            
ATOM     57  CA  HIS     6      49.720  58.550  16.520  1.00  0.00            
ATOM     58  CB  HIS     6      48.660  57.730  15.760  1.00  0.00            
ATOM     59  CG  HIS     6      49.120  56.990  14.550  1.00  0.00            
ATOM     60  ND1 HIS     6      48.830  57.350  13.230  1.00  0.00            
ATOM     61  CE1 HIS     6      49.400  56.410  12.470  1.00  0.00            
ATOM     62  NE2 HIS     6      50.030  55.500  13.230  1.00  0.00            
ATOM     63  CD2 HIS     6      49.850  55.840  14.550  1.00  0.00            
ATOM     64  C   HIS     6      49.090  59.510  17.560  1.00  0.00            
ATOM     65  O   HIS     6      48.080  59.150  18.190  1.00  0.00            
ATOM     66  N   PRO     7      49.670  60.710  17.780  1.00  0.00            
ATOM     67  CD  PRO     7      50.840  61.230  17.080  1.00  0.00            
ATOM     68  CG  PRO     7      50.970  62.690  17.530  1.00  0.00            
ATOM     69  CB  PRO     7      50.380  62.680  18.930  1.00  0.00            
ATOM     70  CA  PRO     7      49.270  61.630  18.860  1.00  0.00            
ATOM     71  C   PRO     7      47.900  62.310  18.680  1.00  0.00            
ATOM     72  O   PRO     7      47.410  62.940  19.610  1.00  0.00            
ATOM     73  N   ASN     8      47.280  62.200  17.500  1.00  0.00            
ATOM     74  CA  ASN     8      46.150  63.020  17.070  1.00  0.00            
ATOM     75  CB  ASN     8      46.620  63.970  15.960  1.00  0.00            
ATOM     76  CG  ASN     8      47.730  64.920  16.370  1.00  0.00            
ATOM     77  OD1 ASN     8      47.810  65.340  17.520  1.00  0.00            
ATOM     78  ND2 ASN     8      48.620  65.250  15.430  1.00  0.00            
ATOM     79  C   ASN     8      44.900  62.200  16.650  1.00  0.00            
ATOM     80  O   ASN     8      44.040  62.710  15.910  1.00  0.00            
ATOM     81  N   ILE     9      44.760  60.940  17.090  1.00  0.00            
ATOM     82  CA  ILE     9      43.640  60.050  16.730  1.00  0.00            
ATOM     83  CB  ILE     9      44.090  58.920  15.770  1.00  0.00            
ATOM     84  CG2 ILE     9      44.720  59.500  14.490  1.00  0.00            
ATOM     85  CG1 ILE     9      45.030  57.890  16.460  1.00  0.00            
ATOM     86  CD  ILE     9      45.300  56.650  15.600  1.00  0.00            
ATOM     87  C   ILE     9      42.870  59.470  17.930  1.00  0.00            
ATOM     88  O   ILE     9      43.410  59.250  19.020  1.00  0.00            
ATOM     89  N   THR    10      41.600  59.200  17.690  1.00  0.00            
ATOM     90  CA  THR    10      40.650  58.510  18.600  1.00  0.00            
ATOM     91  CB  THR    10      39.210  59.020  18.350  1.00  0.00            
ATOM     92  CG2 THR    10      39.070  60.520  18.550  1.00  0.00            
ATOM     93  OG1 THR    10      38.770  58.700  17.050  1.00  0.00            
ATOM     94  C   THR    10      40.670  56.970  18.430  1.00  0.00            
ATOM     95  O   THR    10      41.340  56.430  17.550  1.00  0.00            
ATOM     96  N   GLY    11      39.910  56.250  19.250  1.00  0.00            
ATOM     97  CA  GLY    11      39.770  54.770  19.170  1.00  0.00            
ATOM     98  C   GLY    11      39.070  54.270  17.900  1.00  0.00            
ATOM     99  O   GLY    11      39.470  53.220  17.360  1.00  0.00            
ATOM    100  N   VAL    12      38.080  55.000  17.380  1.00  0.00            
ATOM    101  CA  VAL    12      37.400  54.650  16.120  1.00  0.00            
ATOM    102  CB  VAL    12      36.010  55.310  16.010  1.00  0.00            
ATOM    103  CG1 VAL    12      36.040  56.850  16.000  1.00  0.00            
ATOM    104  CG2 VAL    12      35.240  54.830  14.780  1.00  0.00            
ATOM    105  C   VAL    12      38.290  54.960  14.890  1.00  0.00            
ATOM    106  O   VAL    12      38.310  54.180  13.930  1.00  0.00            
ATOM    107  N   GLU    13      39.090  56.040  14.940  1.00  0.00            
ATOM    108  CA  GLU    13      40.090  56.350  13.900  1.00  0.00            
ATOM    109  CB  GLU    13      40.670  57.750  14.080  1.00  0.00            
ATOM    110  CG  GLU    13      39.660  58.830  13.730  1.00  0.00            
ATOM    111  CD  GLU    13      40.190  60.170  14.160  1.00  0.00            
ATOM    112  OE1 GLU    13      40.350  60.400  15.380  1.00  0.00            
ATOM    113  OE2 GLU    13      40.460  61.020  13.280  1.00  0.00            
ATOM    114  C   GLU    13      41.250  55.350  13.870  1.00  0.00            
ATOM    115  O   GLU    13      41.680  54.930  12.800  1.00  0.00            
ATOM    116  N   ALA    14      41.720  54.920  15.050  1.00  0.00            
ATOM    117  CA  ALA    14      42.700  53.830  15.170  1.00  0.00            
ATOM    118  CB  ALA    14      43.050  53.660  16.650  1.00  0.00            
ATOM    119  C   ALA    14      42.190  52.510  14.580  1.00  0.00            
ATOM    120  O   ALA    14      42.890  51.850  13.810  1.00  0.00            
ATOM    121  N   GLU    15      40.940  52.150  14.890  1.00  0.00            
ATOM    122  CA  GLU    15      40.220  50.990  14.300  1.00  0.00            
ATOM    123  CB  GLU    15      38.860  50.820  14.980  1.00  0.00            
ATOM    124  CG  GLU    15      38.000  49.700  14.410  1.00  0.00            
ATOM    125  CD  GLU    15      36.770  49.500  15.280  1.00  0.00            
ATOM    126  OE1 GLU    15      36.770  48.530  16.080  1.00  0.00            
ATOM    127  OE2 GLU    15      35.820  50.310  15.180  1.00  0.00            
ATOM    128  C   GLU    15      40.110  51.100  12.780  1.00  0.00            
ATOM    129  O   GLU    15      40.450  50.140  12.070  1.00  0.00            
ATOM    130  N   ASN    16      39.700  52.250  12.260  1.00  0.00            
ATOM    131  CA  ASN    16      39.610  52.500  10.820  1.00  0.00            
ATOM    132  CB  ASN    16      38.960  53.870  10.560  1.00  0.00            
ATOM    133  CG  ASN    16      37.490  53.950  10.940  1.00  0.00            
ATOM    134  OD1 ASN    16      36.800  52.940  11.030  1.00  0.00            
ATOM    135  ND2 ASN    16      37.000  55.170  11.150  1.00  0.00            
ATOM    136  C   ASN    16      40.970  52.390  10.100  1.00  0.00            
ATOM    137  O   ASN    16      41.060  51.760   9.040  1.00  0.00            
ATOM    138  N   LEU    17      42.050  52.950  10.660  1.00  0.00            
ATOM    139  CA  LEU    17      43.410  52.820  10.130  1.00  0.00            
ATOM    140  CB  LEU    17      44.380  53.660  11.000  1.00  0.00            
ATOM    141  CG  LEU    17      44.360  55.180  10.710  1.00  0.00            
ATOM    142  CD1 LEU    17      45.150  55.910  11.790  1.00  0.00            
ATOM    143  CD2 LEU    17      44.970  55.520   9.350  1.00  0.00            
ATOM    144  C   LEU    17      43.890  51.360  10.060  1.00  0.00            
ATOM    145  O   LEU    17      44.350  50.900   9.020  1.00  0.00            
ATOM    146  N   LEU    18      43.730  50.600  11.160  1.00  0.00            
ATOM    147  CA  LEU    18      44.130  49.190  11.240  1.00  0.00            
ATOM    148  CB  LEU    18      43.990  48.750  12.700  1.00  0.00            
ATOM    149  CG  LEU    18      45.060  49.340  13.650  1.00  0.00            
ATOM    150  CD1 LEU    18      44.650  49.110  15.100  1.00  0.00            
ATOM    151  CD2 LEU    18      46.430  48.690  13.450  1.00  0.00            
ATOM    152  C   LEU    18      43.330  48.260  10.290  1.00  0.00            
ATOM    153  O   LEU    18      43.890  47.290   9.770  1.00  0.00            
ATOM    154  N   LEU    19      42.060  48.570  10.030  1.00  0.00            
ATOM    155  CA  LEU    19      41.190  47.810   9.120  1.00  0.00            
ATOM    156  CB  LEU    19      39.730  47.910   9.610  1.00  0.00            
ATOM    157  CG  LEU    19      39.460  47.210  10.960  1.00  0.00            
ATOM    158  CD1 LEU    19      38.020  47.480  11.390  1.00  0.00            
ATOM    159  CD2 LEU    19      39.640  45.700  10.900  1.00  0.00            
ATOM    160  C   LEU    19      41.300  48.200   7.630  1.00  0.00            
ATOM    161  O   LEU    19      40.760  47.490   6.780  1.00  0.00            
ATOM    162  N   THR    20      42.000  49.290   7.290  1.00  0.00            
ATOM    163  CA  THR    20      42.130  49.790   5.900  1.00  0.00            
ATOM    164  CB  THR    20      41.330  51.090   5.670  1.00  0.00            
ATOM    165  CG2 THR    20      39.840  50.940   5.930  1.00  0.00            
ATOM    166  OG1 THR    20      41.830  52.150   6.470  1.00  0.00            
ATOM    167  C   THR    20      43.570  50.000   5.400  1.00  0.00            
ATOM    168  O   THR    20      43.800  50.050   4.190  1.00  0.00            
ATOM    169  N   ARG    21      44.550  50.080   6.300  1.00  0.00            
ATOM    170  CA  ARG    21      45.990  50.220   5.990  1.00  0.00            
ATOM    171  CB  ARG    21      46.460  51.650   6.340  1.00  0.00            
ATOM    172  CG  ARG    21      45.640  52.770   5.690  1.00  0.00            
ATOM    173  CD  ARG    21      46.410  54.100   5.760  1.00  0.00            
ATOM    174  NE  ARG    21      47.050  54.420   4.490  1.00  0.00            
ATOM    175  CZ  ARG    21      46.460  55.030   3.480  1.00  0.00            
ATOM    176  NH1 ARG    21      45.190  55.410   3.590  1.00  0.00            
ATOM    177  NH2 ARG    21      47.120  55.290   2.360  1.00  0.00            
ATOM    178  C   ARG    21      46.890  49.190   6.700  1.00  0.00            
ATOM    179  O   ARG    21      48.120  49.210   6.540  1.00  0.00            
ATOM    180  N   GLY    22      46.300  48.270   7.470  1.00  0.00            
ATOM    181  CA  GLY    22      46.980  47.210   8.220  1.00  0.00            
ATOM    182  C   GLY    22      46.510  45.790   7.860  1.00  0.00            
ATOM    183  O   GLY    22      45.720  45.590   6.940  1.00  0.00            
ATOM    184  N   VAL    23      47.020  44.820   8.610  1.00  0.00            
ATOM    185  CA  VAL    23      46.720  43.370   8.520  1.00  0.00            
ATOM    186  CB  VAL    23      47.810  42.620   7.730  1.00  0.00            
ATOM    187  CG1 VAL    23      47.900  43.090   6.270  1.00  0.00            
ATOM    188  CG2 VAL    23      49.210  42.720   8.350  1.00  0.00            
ATOM    189  C   VAL    23      46.590  42.770   9.930  1.00  0.00            
ATOM    190  O   VAL    23      46.910  43.430  10.930  1.00  0.00            
ATOM    191  N   ASP    24      46.150  41.520  10.070  1.00  0.00            
ATOM    192  CA  ASP    24      46.150  40.830  11.370  1.00  0.00            
ATOM    193  CB  ASP    24      45.500  39.440  11.260  1.00  0.00            
ATOM    194  CG  ASP    24      44.020  39.450  10.920  1.00  0.00            
ATOM    195  OD1 ASP    24      43.340  40.460  11.210  1.00  0.00            
ATOM    196  OD2 ASP    24      43.520  38.440  10.400  1.00  0.00            
ATOM    197  C   ASP    24      47.580  40.750  11.940  1.00  0.00            
ATOM    198  O   ASP    24      48.500  40.290  11.270  1.00  0.00            
ATOM    199  N   GLY    25      47.760  41.260  13.160  1.00  0.00            
ATOM    200  CA  GLY    25      49.060  41.480  13.820  1.00  0.00            
ATOM    201  C   GLY    25      49.520  42.940  13.810  1.00  0.00            
ATOM    202  O   GLY    25      50.380  43.320  14.620  1.00  0.00            
ATOM    203  N   SER    26      48.970  43.790  12.940  1.00  0.00            
ATOM    204  CA  SER    26      49.250  45.230  12.950  1.00  0.00            
ATOM    205  CB  SER    26      48.620  45.960  11.760  1.00  0.00            
ATOM    206  OG  SER    26      49.170  45.540  10.530  1.00  0.00            
ATOM    207  C   SER    26      48.790  45.900  14.240  1.00  0.00            
ATOM    208  O   SER    26      47.780  45.510  14.840  1.00  0.00            
ATOM    209  N   PHE    27      49.520  46.930  14.670  1.00  0.00            
ATOM    210  CA  PHE    27      49.200  47.710  15.860  1.00  0.00            
ATOM    211  CB  PHE    27      49.850  47.080  17.090  1.00  0.00            
ATOM    212  CG  PHE    27      51.320  47.360  17.240  1.00  0.00            
ATOM    213  CD1 PHE    27      52.260  46.570  16.600  1.00  0.00            
ATOM    214  CE1 PHE    27      53.610  46.830  16.710  1.00  0.00            
ATOM    215  CZ  PHE    27      54.040  47.900  17.460  1.00  0.00            
ATOM    216  CE2 PHE    27      53.110  48.720  18.100  1.00  0.00            
ATOM    217  CD2 PHE    27      51.760  48.440  17.980  1.00  0.00            
ATOM    218  C   PHE    27      49.630  49.190  15.730  1.00  0.00            
ATOM    219  O   PHE    27      50.490  49.540  14.910  1.00  0.00            
ATOM    220  N   LEU    28      49.080  50.030  16.600  1.00  0.00            
ATOM    221  CA  LEU    28      49.520  51.400  16.840  1.00  0.00            
ATOM    222  CB  LEU    28      48.840  52.360  15.850  1.00  0.00            
ATOM    223  CG  LEU    28      47.310  52.530  15.950  1.00  0.00            
ATOM    224  CD1 LEU    28      46.880  53.430  17.120  1.00  0.00            
ATOM    225  CD2 LEU    28      46.790  53.170  14.680  1.00  0.00            
ATOM    226  C   LEU    28      49.330  51.790  18.330  1.00  0.00            
ATOM    227  O   LEU    28      48.720  51.040  19.100  1.00  0.00            
ATOM    228  N   ALA    29      49.790  52.970  18.710  1.00  0.00            
ATOM    229  CA  ALA    29      49.530  53.610  19.990  1.00  0.00            
ATOM    230  CB  ALA    29      50.810  53.620  20.830  1.00  0.00            
ATOM    231  C   ALA    29      48.990  55.050  19.820  1.00  0.00            
ATOM    232  O   ALA    29      49.360  55.760  18.870  1.00  0.00            
ATOM    233  N   ARG    30      48.120  55.470  20.730  1.00  0.00            
ATOM    234  CA  ARG    30      47.420  56.770  20.710  1.00  0.00            
ATOM    235  CB  ARG    30      46.110  56.610  19.930  1.00  0.00            
ATOM    236  CG  ARG    30      45.150  55.580  20.580  1.00  0.00            
ATOM    237  CD  ARG    30      43.730  55.760  20.050  1.00  0.00            
ATOM    238  NE  ARG    30      42.840  54.740  20.640  1.00  0.00            
ATOM    239  CZ  ARG    30      42.160  54.830  21.780  1.00  0.00            
ATOM    240  NH1 ARG    30      41.370  53.860  22.140  1.00  0.00            
ATOM    241  NH2 ARG    30      42.240  55.860  22.570  1.00  0.00            
ATOM    242  C   ARG    30      47.170  57.290  22.140  1.00  0.00            
ATOM    243  O   ARG    30      47.240  56.510  23.090  1.00  0.00            
ATOM    244  N   PRO    31      46.810  58.580  22.340  1.00  0.00            
ATOM    245  CD  PRO    31      46.830  59.670  21.370  1.00  0.00            
ATOM    246  CG  PRO    31      45.960  60.770  21.970  1.00  0.00            
ATOM    247  CB  PRO    31      46.190  60.600  23.470  1.00  0.00            
ATOM    248  CA  PRO    31      46.340  59.080  23.620  1.00  0.00            
ATOM    249  C   PRO    31      45.020  58.420  24.060  1.00  0.00            
ATOM    250  O   PRO    31      44.160  58.090  23.240  1.00  0.00            
ATOM    251  N   SER    32      44.870  58.230  25.360  1.00  0.00            
ATOM    252  CA  SER    32      43.700  57.660  26.020  1.00  0.00            
ATOM    253  CB  SER    32      44.170  57.130  27.380  1.00  0.00            
ATOM    254  OG  SER    32      43.140  56.580  28.190  1.00  0.00            
ATOM    255  C   SER    32      42.580  58.710  26.220  1.00  0.00            
ATOM    256  O   SER    32      42.840  59.820  26.710  1.00  0.00            
ATOM    257  N   LYS    33      41.320  58.360  25.910  1.00  0.00            
ATOM    258  CA  LYS    33      40.150  59.210  26.210  1.00  0.00            
ATOM    259  CB  LYS    33      39.010  58.900  25.210  1.00  0.00            
ATOM    260  CG  LYS    33      39.420  59.020  23.730  1.00  0.00            
ATOM    261  CD  LYS    33      38.240  58.760  22.770  1.00  0.00            
ATOM    262  CE  LYS    33      37.410  57.500  23.080  1.00  0.00            
ATOM    263  NZ  LYS    33      38.220  56.260  23.060  1.00  0.00            
ATOM    264  C   LYS    33      39.620  59.000  27.640  1.00  0.00            
ATOM    265  O   LYS    33      39.270  59.960  28.330  1.00  0.00            
ATOM    266  N   SER    34      39.600  57.750  28.120  1.00  0.00            
ATOM    267  CA  SER    34      39.140  57.370  29.470  1.00  0.00            
ATOM    268  CB  SER    34      39.000  55.840  29.560  1.00  0.00            
ATOM    269  OG  SER    34      40.240  55.170  29.410  1.00  0.00            
ATOM    270  C   SER    34      40.050  57.880  30.600  1.00  0.00            
ATOM    271  O   SER    34      39.590  58.080  31.740  1.00  0.00            
ATOM    272  N   ASN    35      41.320  58.130  30.300  1.00  0.00            
ATOM    273  CA  ASN    35      42.350  58.680  31.190  1.00  0.00            
ATOM    274  CB  ASN    35      43.200  57.530  31.750  1.00  0.00            
ATOM    275  CG  ASN    35      42.440  56.620  32.700  1.00  0.00            
ATOM    276  OD1 ASN    35      42.100  55.500  32.370  1.00  0.00            
ATOM    277  ND2 ASN    35      42.190  57.130  33.900  1.00  0.00            
ATOM    278  C   ASN    35      43.210  59.750  30.460  1.00  0.00            
ATOM    279  O   ASN    35      44.320  59.430  30.000  1.00  0.00            
ATOM    280  N   PRO    36      42.700  60.980  30.270  1.00  0.00            
ATOM    281  CD  PRO    36      41.390  61.430  30.720  1.00  0.00            
ATOM    282  CG  PRO    36      41.170  62.780  30.040  1.00  0.00            
ATOM    283  CB  PRO    36      42.580  63.340  29.880  1.00  0.00            
ATOM    284  CA  PRO    36      43.420  62.090  29.620  1.00  0.00            
ATOM    285  C   PRO    36      44.860  62.240  30.100  1.00  0.00            
ATOM    286  O   PRO    36      45.120  62.310  31.310  1.00  0.00            
ATOM    287  N   GLY    37      45.810  62.260  29.160  1.00  0.00            
ATOM    288  CA  GLY    37      47.270  62.330  29.420  1.00  0.00            
ATOM    289  C   GLY    37      48.000  60.980  29.410  1.00  0.00            
ATOM    290  O   GLY    37      49.220  60.960  29.270  1.00  0.00            
ATOM    291  N   ASP    38      47.270  59.860  29.510  1.00  0.00            
ATOM    292  CA  ASP    38      47.790  58.480  29.330  1.00  0.00            
ATOM    293  CB  ASP    38      47.070  57.510  30.290  1.00  0.00            
ATOM    294  CG  ASP    38      47.320  57.710  31.760  1.00  0.00            
ATOM    295  OD1 ASP    38      48.330  58.380  32.110  1.00  0.00            
ATOM    296  OD2 ASP    38      46.520  57.210  32.570  1.00  0.00            
ATOM    297  C   ASP    38      47.650  58.030  27.870  1.00  0.00            
ATOM    298  O   ASP    38      47.220  58.780  27.010  1.00  0.00            
ATOM    299  N   PHE    39      48.010  56.770  27.620  1.00  0.00            
ATOM    300  CA  PHE    39      48.040  56.160  26.280  1.00  0.00            
ATOM    301  CB  PHE    39      49.510  56.020  25.840  1.00  0.00            
ATOM    302  CG  PHE    39      50.250  57.270  25.830  1.00  0.00            
ATOM    303  CD1 PHE    39      50.010  58.190  24.870  1.00  0.00            
ATOM    304  CE1 PHE    39      50.650  59.380  24.870  1.00  0.00            
ATOM    305  CZ  PHE    39      51.520  59.670  25.880  1.00  0.00            
ATOM    306  CE2 PHE    39      51.740  58.760  26.870  1.00  0.00            
ATOM    307  CD2 PHE    39      51.090  57.580  26.840  1.00  0.00            
ATOM    308  C   PHE    39      47.280  54.820  26.210  1.00  0.00            
ATOM    309  O   PHE    39      46.890  54.230  27.220  1.00  0.00            
ATOM    310  N   THR    40      47.070  54.340  25.000  1.00  0.00            
ATOM    311  CA  THR    40      46.330  53.120  24.660  1.00  0.00            
ATOM    312  CB  THR    40      44.840  53.450  24.400  1.00  0.00            
ATOM    313  CG2 THR    40      43.990  52.260  23.970  1.00  0.00            
ATOM    314  OG1 THR    40      44.240  53.980  25.560  1.00  0.00            
ATOM    315  C   THR    40      46.920  52.470  23.400  1.00  0.00            
ATOM    316  O   THR    40      47.070  53.130  22.370  1.00  0.00            
ATOM    317  N   LEU    41      47.240  51.170  23.470  1.00  0.00            
ATOM    318  CA  LEU    41      47.510  50.350  22.300  1.00  0.00            
ATOM    319  CB  LEU    41      48.240  49.040  22.690  1.00  0.00            
ATOM    320  CG  LEU    41      49.640  49.190  23.280  1.00  0.00            
ATOM    321  CD1 LEU    41      50.230  47.840  23.630  1.00  0.00            
ATOM    322  CD2 LEU    41      50.610  49.900  22.320  1.00  0.00            
ATOM    323  C   LEU    41      46.200  49.990  21.580  1.00  0.00            
ATOM    324  O   LEU    41      45.210  49.620  22.210  1.00  0.00            
ATOM    325  N   SER    42      46.220  50.040  20.250  1.00  0.00            
ATOM    326  CA  SER    42      45.160  49.520  19.380  1.00  0.00            
ATOM    327  CB  SER    42      44.550  50.650  18.550  1.00  0.00            
ATOM    328  OG  SER    42      43.990  51.660  19.400  1.00  0.00            
ATOM    329  C   SER    42      45.780  48.460  18.470  1.00  0.00            
ATOM    330  O   SER    42      46.790  48.700  17.820  1.00  0.00            
ATOM    331  N   VAL    43      45.210  47.250  18.470  1.00  0.00            
ATOM    332  CA  VAL    43      45.820  46.050  17.900  1.00  0.00            
ATOM    333  CB  VAL    43      46.400  45.110  18.980  1.00  0.00            
ATOM    334  CG1 VAL    43      47.310  44.060  18.330  1.00  0.00            
ATOM    335  CG2 VAL    43      47.190  45.850  20.070  1.00  0.00            
ATOM    336  C   VAL    43      44.790  45.260  17.090  1.00  0.00            
ATOM    337  O   VAL    43      43.720  44.900  17.590  1.00  0.00            
ATOM    338  N   ARG    44      45.110  44.960  15.830  1.00  0.00            
ATOM    339  CA  ARG    44      44.290  44.130  14.960  1.00  0.00            
ATOM    340  CB  ARG    44      44.450  44.600  13.510  1.00  0.00            
ATOM    341  CG  ARG    44      43.560  43.790  12.560  1.00  0.00            
ATOM    342  CD  ARG    44      43.630  44.330  11.120  1.00  0.00            
ATOM    343  NE  ARG    44      43.220  43.290  10.190  1.00  0.00            
ATOM    344  CZ  ARG    44      42.990  43.510   8.900  1.00  0.00            
ATOM    345  NH1 ARG    44      43.120  44.720   8.390  1.00  0.00            
ATOM    346  NH2 ARG    44      42.610  42.500   8.120  1.00  0.00            
ATOM    347  C   ARG    44      44.630  42.640  15.100  1.00  0.00            
ATOM    348  O   ARG    44      45.800  42.240  15.070  1.00  0.00            
ATOM    349  N   ARG    45      43.600  41.800  15.190  1.00  0.00            
ATOM    350  CA  ARG    45      43.670  40.340  15.060  1.00  0.00            
ATOM    351  CB  ARG    45      44.050  39.700  16.410  1.00  0.00            
ATOM    352  CG  ARG    45      42.990  39.910  17.510  1.00  0.00            
ATOM    353  CD  ARG    45      43.380  39.170  18.800  1.00  0.00            
ATOM    354  NE  ARG    45      42.270  39.220  19.760  1.00  0.00            
ATOM    355  CZ  ARG    45      42.190  38.560  20.920  1.00  0.00            
ATOM    356  NH1 ARG    45      43.130  37.790  21.360  1.00  0.00            
ATOM    357  NH2 ARG    45      41.110  38.700  21.650  1.00  0.00            
ATOM    358  C   ARG    45      42.320  39.770  14.540  1.00  0.00            
ATOM    359  O   ARG    45      41.270  40.370  14.770  1.00  0.00            
ATOM    360  N   ASN    46      42.350  38.620  13.860  1.00  0.00            
ATOM    361  CA  ASN    46      41.150  37.930  13.370  1.00  0.00            
ATOM    362  CB  ASN    46      40.480  37.190  14.560  1.00  0.00            
ATOM    363  CG  ASN    46      41.430  36.290  15.310  1.00  0.00            
ATOM    364  OD1 ASN    46      42.200  35.530  14.720  1.00  0.00            
ATOM    365  ND2 ASN    46      41.380  36.370  16.640  1.00  0.00            
ATOM    366  C   ASN    46      40.140  38.820  12.570  1.00  0.00            
ATOM    367  O   ASN    46      38.920  38.620  12.620  1.00  0.00            
ATOM    368  N   GLY    47      40.630  39.850  11.850  1.00  0.00            
ATOM    369  CA  GLY    47      39.820  40.790  11.060  1.00  0.00            
ATOM    370  C   GLY    47      39.090  41.890  11.880  1.00  0.00            
ATOM    371  O   GLY    47      38.260  42.610  11.320  1.00  0.00            
ATOM    372  N   ALA    48      39.410  42.040  13.160  1.00  0.00            
ATOM    373  CA  ALA    48      38.820  43.010  14.080  1.00  0.00            
ATOM    374  CB  ALA    48      37.780  42.290  14.960  1.00  0.00            
ATOM    375  C   ALA    48      39.890  43.680  14.960  1.00  0.00            
ATOM    376  O   ALA    48      41.030  43.240  15.020  1.00  0.00            
ATOM    377  N   VAL    49      39.530  44.770  15.660  1.00  0.00            
ATOM    378  CA  VAL    49      40.470  45.570  16.460  1.00  0.00            
ATOM    379  CB  VAL    49      40.560  47.020  15.950  1.00  0.00            
ATOM    380  CG1 VAL    49      41.540  47.880  16.750  1.00  0.00            
ATOM    381  CG2 VAL    49      41.060  47.020  14.490  1.00  0.00            
ATOM    382  C   VAL    49      40.100  45.520  17.950  1.00  0.00            
ATOM    383  O   VAL    49      38.940  45.640  18.340  1.00  0.00            
ATOM    384  N   THR    50      41.140  45.360  18.760  1.00  0.00            
ATOM    385  CA  THR    50      41.090  45.300  20.230  1.00  0.00            
ATOM    386  CB  THR    50      41.600  43.930  20.740  1.00  0.00            
ATOM    387  CG2 THR    50      40.700  42.780  20.290  1.00  0.00            
ATOM    388  OG1 THR    50      42.920  43.640  20.320  1.00  0.00            
ATOM    389  C   THR    50      41.950  46.410  20.840  1.00  0.00            
ATOM    390  O   THR    50      42.920  46.870  20.220  1.00  0.00            
ATOM    391  N   HIE    51      41.600  46.870  22.040  1.00  0.00            
ATOM    392  CA  HIE    51      42.180  48.060  22.650  1.00  0.00            
ATOM    393  CB  HIE    51      41.180  49.210  22.630  1.00  0.00            
ATOM    394  CG  HIE    51      40.560  49.510  21.280  1.00  0.00            
ATOM    395  ND1 HIE    51      39.560  48.770  20.640  1.00  0.00            
ATOM    396  CE1 HIE    51      39.310  49.390  19.480  1.00  0.00            
ATOM    397  NE2 HIE    51      40.100  50.470  19.350  1.00  0.00            
ATOM    398  CD2 HIE    51      40.890  50.560  20.460  1.00  0.00            
ATOM    399  C   HIE    51      42.690  47.740  24.070  1.00  0.00            
ATOM    400  O   HIE    51      41.960  47.240  24.930  1.00  0.00            
ATOM    401  N   ILE    52      43.980  48.010  24.300  1.00  0.00            
ATOM    402  CA  ILE    52      44.770  47.640  25.470  1.00  0.00            
ATOM    403  CB  ILE    52      45.910  46.680  25.060  1.00  0.00            
ATOM    404  CG2 ILE    52      47.130  46.760  26.010  1.00  0.00            
ATOM    405  CG1 ILE    52      45.460  45.200  25.000  1.00  0.00            
ATOM    406  CD  ILE    52      44.590  44.840  23.790  1.00  0.00            
ATOM    407  C   ILE    52      45.250  48.910  26.190  1.00  0.00            
ATOM    408  O   ILE    52      46.040  49.700  25.650  1.00  0.00            
ATOM    409  N   LYS    53      44.740  49.140  27.400  1.00  0.00            
ATOM    410  CA  LYS    53      45.130  50.290  28.240  1.00  0.00            
ATOM    411  CB  LYS    53      44.190  50.370  29.460  1.00  0.00            
ATOM    412  CG  LYS    53      42.950  51.250  29.260  1.00  0.00            
ATOM    413  CD  LYS    53      43.250  52.730  28.910  1.00  0.00            
ATOM    414  CE  LYS    53      44.140  53.420  29.960  1.00  0.00            
ATOM    415  NZ  LYS    53      44.880  54.560  29.410  1.00  0.00            
ATOM    416  C   LYS    53      46.600  50.230  28.690  1.00  0.00            
ATOM    417  O   LYS    53      47.100  49.200  29.140  1.00  0.00            
ATOM    418  N   ILE    54      47.280  51.390  28.640  1.00  0.00            
ATOM    419  CA  ILE    54      48.640  51.610  29.140  1.00  0.00            
ATOM    420  CB  ILE    54      49.560  52.220  28.050  1.00  0.00            
ATOM    421  CG2 ILE    54      51.010  52.250  28.580  1.00  0.00            
ATOM    422  CG1 ILE    54      49.490  51.460  26.700  1.00  0.00            
ATOM    423  CD  ILE    54      50.330  52.110  25.610  1.00  0.00            
ATOM    424  C   ILE    54      48.570  52.530  30.370  1.00  0.00            
ATOM    425  O   ILE    54      48.040  53.640  30.300  1.00  0.00            
ATOM    426  N   GLN    55      49.130  52.090  31.500  1.00  0.00            
ATOM    427  CA  GLN    55      49.330  52.900  32.700  1.00  0.00            
ATOM    428  CB  GLN    55      49.390  52.000  33.940  1.00  0.00            
ATOM    429  CG  GLN    55      49.230  52.780  35.250  1.00  0.00            
ATOM    430  CD  GLN    55      49.090  51.890  36.470  1.00  0.00            
ATOM    431  OE1 GLN    55      49.400  50.700  36.450  1.00  0.00            
ATOM    432  NE2 GLN    55      48.620  52.470  37.580  1.00  0.00            
ATOM    433  C   GLN    55      50.640  53.710  32.590  1.00  0.00            
ATOM    434  O   GLN    55      51.660  53.190  32.120  1.00  0.00            
ATOM    435  N   ASN    56      50.620  54.930  33.100  1.00  0.00            
ATOM    436  CA  ASN    56      51.790  55.810  33.260  1.00  0.00            
ATOM    437  CB  ASN    56      51.790  56.860  32.150  1.00  0.00            
ATOM    438  CG  ASN    56      52.960  57.840  32.250  1.00  0.00            
ATOM    439  OD1 ASN    56      53.950  57.590  32.940  1.00  0.00            
ATOM    440  ND2 ASN    56      52.860  58.960  31.540  1.00  0.00            
ATOM    441  C   ASN    56      51.810  56.390  34.680  1.00  0.00            
ATOM    442  O   ASN    56      51.160  57.410  34.960  1.00  0.00            
ATOM    443  N   THR    57      52.500  55.720  35.600  1.00  0.00            
ATOM    444  CA  THR    57      52.530  56.070  37.030  1.00  0.00            
ATOM    445  CB  THR    57      53.040  54.880  37.880  1.00  0.00            
ATOM    446  CG2 THR    57      52.140  53.650  37.770  1.00  0.00            
ATOM    447  OG1 THR    57      54.350  54.520  37.500  1.00  0.00            
ATOM    448  C   THR    57      53.400  57.290  37.390  1.00  0.00            
ATOM    449  O   THR    57      53.320  57.810  38.510  1.00  0.00            
ATOM    450  N   GLY    58      54.270  57.730  36.470  1.00  0.00            
ATOM    451  CA  GLY    58      55.320  58.720  36.730  1.00  0.00            
ATOM    452  C   GLY    58      56.670  58.110  37.170  1.00  0.00            
ATOM    453  O   GLY    58      57.700  58.800  37.150  1.00  0.00            
ATOM    454  N   ASP    59      56.690  56.810  37.510  1.00  0.00            
ATOM    455  CA  ASP    59      57.870  56.020  37.880  1.00  0.00            
ATOM    456  CB  ASP    59      57.700  55.440  39.300  1.00  0.00            
ATOM    457  CG  ASP    59      57.510  56.500  40.380  1.00  0.00            
ATOM    458  OD1 ASP    59      58.390  57.380  40.510  1.00  0.00            
ATOM    459  OD2 ASP    59      56.480  56.450  41.090  1.00  0.00            
ATOM    460  C   ASP    59      58.160  54.870  36.890  1.00  0.00            
ATOM    461  O   ASP    59      59.300  54.420  36.780  1.00  0.00            
ATOM    462  N   TYR    60      57.140  54.410  36.170  1.00  0.00            
ATOM    463  CA  TYR    60      57.200  53.390  35.120  1.00  0.00            
ATOM    464  CB  TYR    60      57.370  52.000  35.750  1.00  0.00            
ATOM    465  CG  TYR    60      56.240  51.530  36.650  1.00  0.00            
ATOM    466  CD1 TYR    60      56.280  51.720  38.020  1.00  0.00            
ATOM    467  CE1 TYR    60      55.240  51.300  38.840  1.00  0.00            
ATOM    468  CZ  TYR    60      54.150  50.680  38.290  1.00  0.00            
ATOM    469  OH  TYR    60      53.120  50.260  39.100  1.00  0.00            
ATOM    470  CE2 TYR    60      54.080  50.470  36.930  1.00  0.00            
ATOM    471  CD2 TYR    60      55.120  50.890  36.110  1.00  0.00            
ATOM    472  C   TYR    60      55.960  53.390  34.200  1.00  0.00            
ATOM    473  O   TYR    60      54.900  53.950  34.540  1.00  0.00            
ATOM    474  N   TYR    61      56.070  52.690  33.070  1.00  0.00            
ATOM    475  CA  TYR    61      54.980  52.290  32.190  1.00  0.00            
ATOM    476  CB  TYR    61      55.320  52.660  30.730  1.00  0.00            
ATOM    477  CG  TYR    61      55.410  54.150  30.450  1.00  0.00            
ATOM    478  CD1 TYR    61      56.560  54.860  30.730  1.00  0.00            
ATOM    479  CE1 TYR    61      56.660  56.210  30.470  1.00  0.00            
ATOM    480  CZ  TYR    61      55.580  56.870  29.920  1.00  0.00            
ATOM    481  OH  TYR    61      55.660  58.220  29.650  1.00  0.00            
ATOM    482  CE2 TYR    61      54.410  56.180  29.610  1.00  0.00            
ATOM    483  CD2 TYR    61      54.340  54.830  29.880  1.00  0.00            
ATOM    484  C   TYR    61      54.760  50.760  32.270  1.00  0.00            
ATOM    485  O   TYR    61      55.720  50.000  32.330  1.00  0.00            
ATOM    486  N   ASP    62      53.490  50.340  32.250  1.00  0.00            
ATOM    487  CA  ASP    62      53.040  48.940  32.130  1.00  0.00            
ATOM    488  CB  ASP    62      53.250  48.140  33.440  1.00  0.00            
ATOM    489  CG  ASP    62      52.220  48.330  34.540  1.00  0.00            
ATOM    490  OD1 ASP    62      51.460  49.320  34.500  1.00  0.00            
ATOM    491  OD2 ASP    62      52.190  47.500  35.480  1.00  0.00            
ATOM    492  C   ASP    62      51.580  48.890  31.630  1.00  0.00            
ATOM    493  O   ASP    62      51.000  49.910  31.290  1.00  0.00            
ATOM    494  N   LEU    63      50.980  47.690  31.600  1.00  0.00            
ATOM    495  CA  LEU    63      49.610  47.460  31.110  1.00  0.00            
ATOM    496  CB  LEU    63      49.660  46.340  30.050  1.00  0.00            
ATOM    497  CG  LEU    63      50.560  46.640  28.840  1.00  0.00            
ATOM    498  CD1 LEU    63      50.490  45.450  27.870  1.00  0.00            
ATOM    499  CD2 LEU    63      50.140  47.890  28.070  1.00  0.00            
ATOM    500  C   LEU    63      48.620  47.170  32.260  1.00  0.00            
ATOM    501  O   LEU    63      47.820  46.230  32.210  1.00  0.00            
ATOM    502  N   TYR    64      48.710  47.950  33.350  1.00  0.00            
ATOM    503  CA  TYR    64      48.030  47.710  34.630  1.00  0.00            
ATOM    504  CB  TYR    64      46.530  48.070  34.550  1.00  0.00            
ATOM    505  CG  TYR    64      46.270  49.540  34.320  1.00  0.00            
ATOM    506  CD1 TYR    64      46.240  50.070  33.050  1.00  0.00            
ATOM    507  CE1 TYR    64      46.010  51.430  32.840  1.00  0.00            
ATOM    508  CZ  TYR    64      45.790  52.260  33.920  1.00  0.00            
ATOM    509  OH  TYR    64      45.550  53.600  33.720  1.00  0.00            
ATOM    510  CE2 TYR    64      45.810  51.740  35.200  1.00  0.00            
ATOM    511  CD2 TYR    64      46.050  50.400  35.400  1.00  0.00            
ATOM    512  C   TYR    64      48.310  46.290  35.180  1.00  0.00            
ATOM    513  O   TYR    64      47.430  45.610  35.740  1.00  0.00            
ATOM    514  N   GLY    65      49.530  45.810  34.960  1.00  0.00            
ATOM    515  CA  GLY    65      50.020  44.470  35.260  1.00  0.00            
ATOM    516  C   GLY    65      51.240  44.090  34.410  1.00  0.00            
ATOM    517  O   GLY    65      51.600  44.810  33.450  1.00  0.00            
ATOM    518  N   GLY    66      51.880  42.970  34.720  1.00  0.00            
ATOM    519  CA  GLY    66      53.050  42.460  33.990  1.00  0.00            
ATOM    520  C   GLY    66      54.350  43.250  34.210  1.00  0.00            
ATOM    521  O   GLY    66      54.480  44.040  35.160  1.00  0.00            
ATOM    522  N   GLU    67      55.320  43.030  33.320  1.00  0.00            
ATOM    523  CA  GLU    67      56.650  43.690  33.310  1.00  0.00            
ATOM    524  CB  GLU    67      57.450  43.170  32.100  1.00  0.00            
ATOM    525  CG  GLU    67      58.950  43.500  32.150  1.00  0.00            
ATOM    526  CD  GLU    67      59.650  42.860  33.340  1.00  0.00            
ATOM    527  OE1 GLU    67      59.360  41.680  33.640  1.00  0.00            
ATOM    528  OE2 GLU    67      60.480  43.540  33.980  1.00  0.00            
ATOM    529  C   GLU    67      56.540  45.210  33.260  1.00  0.00            
ATOM    530  O   GLU    67      55.620  45.760  32.660  1.00  0.00            
ATOM    531  N   LYS    68      57.500  45.900  33.880  1.00  0.00            
ATOM    532  CA  LYS    68      57.560  47.360  33.980  1.00  0.00            
ATOM    533  CB  LYS    68      57.690  47.780  35.460  1.00  0.00            
ATOM    534  CG  LYS    68      56.670  47.130  36.390  1.00  0.00            
ATOM    535  CD  LYS    68      56.710  47.760  37.780  1.00  0.00            
ATOM    536  CE  LYS    68      55.980  46.930  38.860  1.00  0.00            
ATOM    537  NZ  LYS    68      54.630  46.500  38.450  1.00  0.00            
ATOM    538  C   LYS    68      58.700  47.950  33.140  1.00  0.00            
ATOM    539  O   LYS    68      59.770  47.330  32.980  1.00  0.00            
ATOM    540  N   PHE    69      58.500  49.160  32.620  1.00  0.00            
ATOM    541  CA  PHE    69      59.380  49.790  31.620  1.00  0.00            
ATOM    542  CB  PHE    69      58.750  49.630  30.230  1.00  0.00            
ATOM    543  CG  PHE    69      58.320  48.240  29.920  1.00  0.00            
ATOM    544  CD1 PHE    69      56.980  47.890  29.950  1.00  0.00            
ATOM    545  CE1 PHE    69      56.590  46.590  29.670  1.00  0.00            
ATOM    546  CZ  PHE    69      57.550  45.630  29.350  1.00  0.00            
ATOM    547  CE2 PHE    69      58.890  45.980  29.320  1.00  0.00            
ATOM    548  CD2 PHE    69      59.270  47.280  29.600  1.00  0.00            
ATOM    549  C   PHE    69      59.620  51.280  31.930  1.00  0.00            
ATOM    550  O   PHE    69      58.730  51.960  32.460  1.00  0.00            
ATOM    551  N   ALA    70      60.800  51.810  31.590  1.00  0.00            
ATOM    552  CA  ALA    70      61.140  53.220  31.820  1.00  0.00            
ATOM    553  CB  ALA    70      62.660  53.360  31.720  1.00  0.00            
ATOM    554  C   ALA    70      60.450  54.200  30.840  1.00  0.00            
ATOM    555  O   ALA    70      60.250  55.370  31.170  1.00  0.00            
ATOM    556  N   THR    71      60.050  53.720  29.660  1.00  0.00            
ATOM    557  CA  THR    71      59.420  54.530  28.590  1.00  0.00            
ATOM    558  CB  THR    71      60.460  54.990  27.540  1.00  0.00            
ATOM    559  CG2 THR    71      61.590  55.850  28.120  1.00  0.00            
ATOM    560  OG1 THR    71      61.040  53.900  26.870  1.00  0.00            
ATOM    561  C   THR    71      58.320  53.770  27.840  1.00  0.00            
ATOM    562  O   THR    71      58.290  52.520  27.830  1.00  0.00            
ATOM    563  N   LEU    72      57.430  54.510  27.170  1.00  0.00            
ATOM    564  CA  LEU    72      56.420  53.950  26.260  1.00  0.00            
ATOM    565  CB  LEU    72      55.540  55.110  25.790  1.00  0.00            
ATOM    566  CG  LEU    72      54.400  54.690  24.850  1.00  0.00            
ATOM    567  CD1 LEU    72      53.430  53.730  25.530  1.00  0.00            
ATOM    568  CD2 LEU    72      53.610  55.920  24.390  1.00  0.00            
ATOM    569  C   LEU    72      57.050  53.200  25.060  1.00  0.00            
ATOM    570  O   LEU    72      56.550  52.150  24.650  1.00  0.00            
ATOM    571  N   ALA    73      58.170  53.690  24.530  1.00  0.00            
ATOM    572  CA  ALA    73      58.880  53.050  23.430  1.00  0.00            
ATOM    573  CB  ALA    73      59.990  53.990  22.940  1.00  0.00            
ATOM    574  C   ALA    73      59.450  51.670  23.810  1.00  0.00            
ATOM    575  O   ALA    73      59.290  50.710  23.060  1.00  0.00            
ATOM    576  N   GLU    74      60.050  51.550  25.000  1.00  0.00            
ATOM    577  CA  GLU    74      60.540  50.270  25.560  1.00  0.00            
ATOM    578  CB  GLU    74      61.400  50.550  26.800  1.00  0.00            
ATOM    579  CG  GLU    74      61.880  49.300  27.530  1.00  0.00            
ATOM    580  CD  GLU    74      62.780  49.670  28.670  1.00  0.00            
ATOM    581  OE1 GLU    74      64.010  49.540  28.500  1.00  0.00            
ATOM    582  OE2 GLU    74      62.270  50.130  29.710  1.00  0.00            
ATOM    583  C   GLU    74      59.420  49.280  25.860  1.00  0.00            
ATOM    584  O   GLU    74      59.580  48.090  25.600  1.00  0.00            
ATOM    585  N   LEU    75      58.280  49.750  26.360  1.00  0.00            
ATOM    586  CA  LEU    75      57.070  48.920  26.520  1.00  0.00            
ATOM    587  CB  LEU    75      55.960  49.780  27.160  1.00  0.00            
ATOM    588  CG  LEU    75      54.620  49.050  27.410  1.00  0.00            
ATOM    589  CD1 LEU    75      53.850  49.760  28.520  1.00  0.00            
ATOM    590  CD2 LEU    75      53.680  49.060  26.190  1.00  0.00            
ATOM    591  C   LEU    75      56.640  48.280  25.180  1.00  0.00            
ATOM    592  O   LEU    75      56.470  47.060  25.110  1.00  0.00            
ATOM    593  N   VAL    76      56.510  49.080  24.120  1.00  0.00            
ATOM    594  CA  VAL    76      56.190  48.590  22.770  1.00  0.00            
ATOM    595  CB  VAL    76      55.970  49.750  21.790  1.00  0.00            
ATOM    596  CG1 VAL    76      55.860  49.300  20.320  1.00  0.00            
ATOM    597  CG2 VAL    76      54.670  50.480  22.130  1.00  0.00            
ATOM    598  C   VAL    76      57.270  47.620  22.250  1.00  0.00            
ATOM    599  O   VAL    76      56.940  46.520  21.780  1.00  0.00            
ATOM    600  N   GLN    77      58.550  47.970  22.380  1.00  0.00            
ATOM    601  CA  GLN    77      59.680  47.140  21.940  1.00  0.00            
ATOM    602  CB  GLN    77      61.000  47.900  22.170  1.00  0.00            
ATOM    603  CG  GLN    77      62.190  47.250  21.460  1.00  0.00            
ATOM    604  CD  GLN    77      62.030  47.230  19.950  1.00  0.00            
ATOM    605  OE1 GLN    77      61.720  48.240  19.330  1.00  0.00            
ATOM    606  NE2 GLN    77      62.220  46.050  19.360  1.00  0.00            
ATOM    607  C   GLN    77      59.710  45.760  22.640  1.00  0.00            
ATOM    608  O   GLN    77      59.970  44.760  21.980  1.00  0.00            
ATOM    609  N   TYR    78      59.400  45.690  23.930  1.00  0.00            
ATOM    610  CA  TYR    78      59.240  44.420  24.650  1.00  0.00            
ATOM    611  CB  TYR    78      59.010  44.690  26.140  1.00  0.00            
ATOM    612  CG  TYR    78      58.850  43.430  26.980  1.00  0.00            
ATOM    613  CD1 TYR    78      59.950  42.840  27.590  1.00  0.00            
ATOM    614  CE1 TYR    78      59.810  41.690  28.370  1.00  0.00            
ATOM    615  CZ  TYR    78      58.560  41.150  28.540  1.00  0.00            
ATOM    616  OH  TYR    78      58.400  40.010  29.300  1.00  0.00            
ATOM    617  CE2 TYR    78      57.450  41.720  27.950  1.00  0.00            
ATOM    618  CD2 TYR    78      57.600  42.860  27.180  1.00  0.00            
ATOM    619  C   TYR    78      58.090  43.570  24.070  1.00  0.00            
ATOM    620  O   TYR    78      58.330  42.440  23.630  1.00  0.00            
ATOM    621  N   TYR    79      56.870  44.090  23.990  1.00  0.00            
ATOM    622  CA  TYR    79      55.740  43.300  23.490  1.00  0.00            
ATOM    623  CB  TYR    79      54.410  43.960  23.910  1.00  0.00            
ATOM    624  CG  TYR    79      54.130  43.830  25.390  1.00  0.00            
ATOM    625  CD1 TYR    79      53.950  42.580  25.990  1.00  0.00            
ATOM    626  CE1 TYR    79      53.710  42.450  27.340  1.00  0.00            
ATOM    627  CZ  TYR    79      53.670  43.580  28.130  1.00  0.00            
ATOM    628  OH  TYR    79      53.430  43.460  29.480  1.00  0.00            
ATOM    629  CE2 TYR    79      53.860  44.840  27.580  1.00  0.00            
ATOM    630  CD2 TYR    79      54.100  44.960  26.220  1.00  0.00            
ATOM    631  C   TYR    79      55.810  42.970  21.980  1.00  0.00            
ATOM    632  O   TYR    79      55.140  42.030  21.540  1.00  0.00            
ATOM    633  N   MET    80      56.650  43.640  21.200  1.00  0.00            
ATOM    634  CA  MET    80      57.060  43.230  19.840  1.00  0.00            
ATOM    635  CB  MET    80      57.720  44.400  19.090  1.00  0.00            
ATOM    636  CG  MET    80      56.730  45.460  18.590  1.00  0.00            
ATOM    637  SD  MET    80      57.500  46.750  17.580  1.00  0.00            
ATOM    638  CE  MET    80      57.940  45.780  16.100  1.00  0.00            
ATOM    639  C   MET    80      58.060  42.060  19.780  1.00  0.00            
ATOM    640  O   MET    80      58.130  41.350  18.770  1.00  0.00            
ATOM    641  N   GLU    81      58.850  41.830  20.850  1.00  0.00            
ATOM    642  CA  GLU    81      59.880  40.770  20.950  1.00  0.00            
ATOM    643  CB  GLU    81      61.160  41.330  21.590  1.00  0.00            
ATOM    644  CG  GLU    81      61.890  42.300  20.670  1.00  0.00            
ATOM    645  CD  GLU    81      63.110  42.930  21.310  1.00  0.00            
ATOM    646  OE1 GLU    81      63.600  42.380  22.320  1.00  0.00            
ATOM    647  OE2 GLU    81      63.570  43.970  20.800  1.00  0.00            
ATOM    648  C   GLU    81      59.440  39.560  21.780  1.00  0.00            
ATOM    649  O   GLU    81      60.110  38.520  21.790  1.00  0.00            
ATOM    650  N   HIS    82      58.300  39.670  22.460  1.00  0.00            
ATOM    651  CA  HIS    82      57.730  38.720  23.400  1.00  0.00            
ATOM    652  CB  HIS    82      58.030  39.180  24.840  1.00  0.00            
ATOM    653  CG  HIS    82      59.470  39.360  25.180  1.00  0.00            
ATOM    654  ND1 HIS    82      60.150  40.540  24.980  1.00  0.00            
ATOM    655  CE1 HIS    82      61.400  40.420  25.370  1.00  0.00            
ATOM    656  NE2 HIS    82      61.570  39.180  25.840  1.00  0.00            
ATOM    657  CD2 HIS    82      60.370  38.500  25.730  1.00  0.00            
ATOM    658  C   HIS    82      56.230  38.510  23.120  1.00  0.00            
ATOM    659  O   HIS    82      55.360  38.780  23.960  1.00  0.00            
ATOM    660  N   HIS    83      55.910  38.070  21.890  1.00  0.00            
ATOM    661  CA  HIS    83      54.540  37.940  21.370  1.00  0.00            
ATOM    662  CB  HIS    83      54.610  37.380  19.940  1.00  0.00            
ATOM    663  CG  HIS    83      55.030  38.340  18.880  1.00  0.00            
ATOM    664  ND1 HIS    83      55.370  37.950  17.590  1.00  0.00            
ATOM    665  CE1 HIS    83      55.700  39.010  16.880  1.00  0.00            
ATOM    666  NE2 HIS    83      55.590  40.070  17.650  1.00  0.00            
ATOM    667  CD2 HIS    83      55.170  39.690  18.890  1.00  0.00            
ATOM    668  C   HIS    83      53.590  37.080  22.230  1.00  0.00            
ATOM    669  O   HIS    83      52.380  37.290  22.210  1.00  0.00            
ATOM    670  N   GLY    84      54.120  36.130  23.020  1.00  0.00            
ATOM    671  CA  GLY    84      53.340  35.260  23.910  1.00  0.00            
ATOM    672  C   GLY    84      52.970  35.850  25.270  1.00  0.00            
ATOM    673  O   GLY    84      52.120  35.300  25.970  1.00  0.00            
ATOM    674  N   GLN    85      53.590  36.980  25.680  1.00  0.00            
ATOM    675  CA  GLN    85      53.400  37.570  27.010  1.00  0.00            
ATOM    676  CB  GLN    85      54.590  38.490  27.360  1.00  0.00            
ATOM    677  CG  GLN    85      55.890  37.710  27.550  1.00  0.00            
ATOM    678  CD  GLN    85      55.790  36.690  28.670  1.00  0.00            
ATOM    679  OE1 GLN    85      55.600  37.040  29.820  1.00  0.00            
ATOM    680  NE2 GLN    85      55.930  35.410  28.310  1.00  0.00            
ATOM    681  C   GLN    85      52.100  38.360  27.180  1.00  0.00            
ATOM    682  O   GLN    85      51.550  38.410  28.290  1.00  0.00            
ATOM    683  N   LEU    86      51.590  38.970  26.100  1.00  0.00            
ATOM    684  CA  LEU    86      50.380  39.790  26.140  1.00  0.00            
ATOM    685  CB  LEU    86      50.530  40.990  25.190  1.00  0.00            
ATOM    686  CG  LEU    86      49.370  42.000  25.260  1.00  0.00            
ATOM    687  CD1 LEU    86      49.110  42.490  26.670  1.00  0.00            
ATOM    688  CD2 LEU    86      49.670  43.220  24.380  1.00  0.00            
ATOM    689  C   LEU    86      49.130  38.940  25.860  1.00  0.00            
ATOM    690  O   LEU    86      48.800  38.660  24.710  1.00  0.00            
ATOM    691  N   LYS    87      48.450  38.530  26.930  1.00  0.00            
ATOM    692  CA  LYS    87      47.270  37.660  26.910  1.00  0.00            
ATOM    693  CB  LYS    87      47.630  36.310  27.580  1.00  0.00            
ATOM    694  CG  LYS    87      47.010  35.090  26.870  1.00  0.00            
ATOM    695  CD  LYS    87      47.480  33.780  27.530  1.00  0.00            
ATOM    696  CE  LYS    87      46.590  32.570  27.200  1.00  0.00            
ATOM    697  NZ  LYS    87      46.370  32.380  25.760  1.00  0.00            
ATOM    698  C   LYS    87      46.080  38.310  27.640  1.00  0.00            
ATOM    699  O   LYS    87      46.280  39.040  28.620  1.00  0.00            
ATOM    700  N   GLU    88      44.860  38.000  27.200  1.00  0.00            
ATOM    701  CA  GLU    88      43.620  38.190  27.990  1.00  0.00            
ATOM    702  CB  GLU    88      42.460  38.670  27.120  1.00  0.00            
ATOM    703  CG  GLU    88      42.110  37.750  25.940  1.00  0.00            
ATOM    704  CD  GLU    88      40.860  38.200  25.200  1.00  0.00            
ATOM    705  OE1 GLU    88      40.540  37.560  24.180  1.00  0.00            
ATOM    706  OE2 GLU    88      40.180  39.160  25.620  1.00  0.00            
ATOM    707  C   GLU    88      43.260  36.930  28.760  1.00  0.00            
ATOM    708  O   GLU    88      43.780  35.840  28.470  1.00  0.00            
ATOM    709  N   LYS    89      42.370  37.030  29.760  1.00  0.00            
ATOM    710  CA  LYS    89      42.070  35.910  30.660  1.00  0.00            
ATOM    711  CB  LYS    89      41.640  36.430  32.040  1.00  0.00            
ATOM    712  CG  LYS    89      40.120  36.500  32.320  1.00  0.00            
ATOM    713  CD  LYS    89      39.820  36.610  33.830  1.00  0.00            
ATOM    714  CE  LYS    89      40.380  35.390  34.600  1.00  0.00            
ATOM    715  NZ  LYS    89      40.050  35.420  36.030  1.00  0.00            
ATOM    716  C   LYS    89      41.150  34.800  30.080  1.00  0.00            
ATOM    717  O   LYS    89      40.970  33.760  30.720  1.00  0.00            
ATOM    718  N   ASN    90      40.600  34.990  28.880  1.00  0.00            
ATOM    719  CA  ASN    90      39.780  34.000  28.140  1.00  0.00            
ATOM    720  CB  ASN    90      39.580  34.480  26.690  1.00  0.00            
ATOM    721  CG  ASN    90      38.260  35.170  26.440  1.00  0.00            
ATOM    722  OD1 ASN    90      37.220  34.770  26.980  1.00  0.00            
ATOM    723  ND2 ASN    90      38.270  36.210  25.620  1.00  0.00            
ATOM    724  C   ASN    90      40.300  32.530  28.160  1.00  0.00            
ATOM    725  O   ASN    90      39.530  31.620  28.480  1.00  0.00            
ATOM    726  N   GLY    91      41.560  32.210  27.830  1.00  0.00            
ATOM    727  CA  GLY    91      42.630  33.110  27.370  1.00  0.00            
ATOM    728  C   GLY    91      42.970  33.010  25.890  1.00  0.00            
ATOM    729  O   GLY    91      42.900  31.930  25.280  1.00  0.00            
ATOM    730  N   ASP    92      43.390  34.140  25.320  1.00  0.00            
ATOM    731  CA  ASP    92      43.830  34.320  23.920  1.00  0.00            
ATOM    732  CB  ASP    92      42.630  34.760  23.040  1.00  0.00            
ATOM    733  CG  ASP    92      41.550  33.710  22.890  1.00  0.00            
ATOM    734  OD1 ASP    92      40.400  33.980  23.330  1.00  0.00            
ATOM    735  OD2 ASP    92      41.830  32.630  22.340  1.00  0.00            
ATOM    736  C   ASP    92      44.910  35.410  23.840  1.00  0.00            
ATOM    737  O   ASP    92      44.940  36.330  24.670  1.00  0.00            
ATOM    738  N   VAL    93      45.810  35.300  22.870  1.00  0.00            
ATOM    739  CA  VAL    93      47.000  36.170  22.760  1.00  0.00            
ATOM    740  CB  VAL    93      48.210  35.320  22.310  1.00  0.00            
ATOM    741  CG1 VAL    93      48.160  34.880  20.840  1.00  0.00            
ATOM    742  CG2 VAL    93      49.540  36.020  22.600  1.00  0.00            
ATOM    743  C   VAL    93      46.750  37.380  21.850  1.00  0.00            
ATOM    744  O   VAL    93      46.000  37.320  20.880  1.00  0.00            
ATOM    745  N   ILE    94      47.380  38.520  22.170  1.00  0.00            
ATOM    746  CA  ILE    94      47.310  39.790  21.450  1.00  0.00            
ATOM    747  CB  ILE    94      46.600  40.910  22.290  1.00  0.00            
ATOM    748  CG2 ILE    94      46.460  42.170  21.430  1.00  0.00            
ATOM    749  CG1 ILE    94      45.210  40.510  22.810  1.00  0.00            
ATOM    750  CD  ILE    94      45.230  39.880  24.210  1.00  0.00            
ATOM    751  C   ILE    94      48.730  40.200  21.020  1.00  0.00            
ATOM    752  O   ILE    94      49.490  40.820  21.760  1.00  0.00            
ATOM    753  N   GLU    95      49.130  39.760  19.810  1.00  0.00            
ATOM    754  CA  GLU    95      50.500  39.860  19.270  1.00  0.00            
ATOM    755  CB  GLU    95      50.770  38.740  18.260  1.00  0.00            
ATOM    756  CG  GLU    95      50.630  37.360  18.900  1.00  0.00            
ATOM    757  CD  GLU    95      50.770  36.290  17.830  1.00  0.00            
ATOM    758  OE1 GLU    95      49.750  35.910  17.230  1.00  0.00            
ATOM    759  OE2 GLU    95      51.900  35.820  17.610  1.00  0.00            
ATOM    760  C   GLU    95      50.750  41.210  18.590  1.00  0.00            
ATOM    761  O   GLU    95      50.100  41.530  17.590  1.00  0.00            
ATOM    762  N   LEU    96      51.700  41.990  19.110  1.00  0.00            
ATOM    763  CA  LEU    96      52.180  43.230  18.480  1.00  0.00            
ATOM    764  CB  LEU    96      52.780  44.200  19.520  1.00  0.00            
ATOM    765  CG  LEU    96      51.920  44.560  20.740  1.00  0.00            
ATOM    766  CD1 LEU    96      52.560  45.740  21.470  1.00  0.00            
ATOM    767  CD2 LEU    96      50.480  44.960  20.390  1.00  0.00            
ATOM    768  C   LEU    96      53.200  42.910  17.370  1.00  0.00            
ATOM    769  O   LEU    96      54.410  42.950  17.590  1.00  0.00            
ATOM    770  N   LYS    97      52.740  42.510  16.180  1.00  0.00            
ATOM    771  CA  LYS    97      53.630  42.070  15.100  1.00  0.00            
ATOM    772  CB  LYS    97      52.940  41.050  14.190  1.00  0.00            
ATOM    773  CG  LYS    97      52.450  39.800  14.940  1.00  0.00            
ATOM    774  CD  LYS    97      52.130  38.680  13.950  1.00  0.00            
ATOM    775  CE  LYS    97      51.680  37.430  14.720  1.00  0.00            
ATOM    776  NZ  LYS    97      51.560  36.270  13.820  1.00  0.00            
ATOM    777  C   LYS    97      54.170  43.240  14.260  1.00  0.00            
ATOM    778  O   LYS    97      55.380  43.310  14.020  1.00  0.00            
ATOM    779  N   TYR    98      53.300  44.150  13.810  1.00  0.00            
ATOM    780  CA  TYR    98      53.620  45.110  12.740  1.00  0.00            
ATOM    781  CB  TYR    98      52.950  44.690  11.420  1.00  0.00            
ATOM    782  CG  TYR    98      53.030  43.220  11.100  1.00  0.00            
ATOM    783  CD1 TYR    98      54.260  42.590  10.920  1.00  0.00            
ATOM    784  CE1 TYR    98      54.340  41.240  10.630  1.00  0.00            
ATOM    785  CZ  TYR    98      53.180  40.500  10.500  1.00  0.00            
ATOM    786  OH  TYR    98      53.270  39.160  10.200  1.00  0.00            
ATOM    787  CE2 TYR    98      51.950  41.100  10.660  1.00  0.00            
ATOM    788  CD2 TYR    98      51.880  42.450  10.960  1.00  0.00            
ATOM    789  C   TYR    98      53.250  46.570  13.120  1.00  0.00            
ATOM    790  O   TYR    98      52.060  46.890  13.200  1.00  0.00            
ATOM    791  N   PRO    99      54.220  47.470  13.380  1.00  0.00            
ATOM    792  CD  PRO    99      55.650  47.200  13.430  1.00  0.00            
ATOM    793  CG  PRO    99      56.340  48.560  13.460  1.00  0.00            
ATOM    794  CB  PRO    99      55.300  49.480  14.070  1.00  0.00            
ATOM    795  CA  PRO    99      53.950  48.870  13.650  1.00  0.00            
ATOM    796  C   PRO    99      53.330  49.580  12.440  1.00  0.00            
ATOM    797  O   PRO    99      53.970  49.700  11.390  1.00  0.00            
ATOM    798  N   LEU   100      52.090  50.050  12.570  1.00  0.00            
ATOM    799  CA  LEU   100      51.390  50.840  11.540  1.00  0.00            
ATOM    800  CB  LEU   100      49.870  50.670  11.670  1.00  0.00            
ATOM    801  CG  LEU   100      49.040  51.470  10.650  1.00  0.00            
ATOM    802  CD1 LEU   100      49.460  51.200   9.200  1.00  0.00            
ATOM    803  CD2 LEU   100      47.570  51.110  10.760  1.00  0.00            
ATOM    804  C   LEU   100      51.850  52.310  11.630  1.00  0.00            
ATOM    805  O   LEU   100      51.400  53.070  12.510  1.00  0.00            
ATOM    806  N   ASN   101      52.780  52.700  10.770  1.00  0.00            
ATOM    807  CA  ASN   101      53.430  54.020  10.750  1.00  0.00            
ATOM    808  CB  ASN   101      54.610  53.990   9.760  1.00  0.00            
ATOM    809  CG  ASN   101      55.670  52.940  10.100  1.00  0.00            
ATOM    810  OD1 ASN   101      55.910  52.610  11.260  1.00  0.00            
ATOM    811  ND2 ASN   101      56.320  52.400   9.100  1.00  0.00            
ATOM    812  C   ASN   101      52.450  55.180  10.430  1.00  0.00            
ATOM    813  OC1 ASN   101      52.710  56.120  10.640  1.00  0.00            
ATOM    814  OC2 ASN   101      51.350  54.940   9.890  1.00  0.00            
ATOM    815  CH3 ACE   102      30.580  56.500  21.680  1.00  0.00            
ATOM    816  C   ACE   102      31.650  55.940  22.580  1.00  0.00            
ATOM    817  O   ACE   102      32.070  56.700  23.490  1.00  0.00            
ATOM    818  N   SER   103      32.080  54.750  22.380  1.00  0.00            
ATOM    819  CA  SER   103      33.140  54.150  23.220  1.00  0.00            
ATOM    820  CB  SER   103      32.760  54.160  24.710  1.00  0.00            
ATOM    821  OG  SER   103      33.870  53.750  25.500  1.00  0.00            
ATOM    822  C   SER   103      33.450  52.730  22.750  1.00  0.00            
ATOM    823  O   SER   103      32.540  51.910  22.560  1.00  0.00            
ATOM    824  N   LEU   104      34.740  52.430  22.500  1.00  0.00            
ATOM    825  CA  LEU   104      35.250  51.150  21.980  1.00  0.00            
ATOM    826  CB  LEU   104      36.650  51.380  21.380  1.00  0.00            
ATOM    827  CG  LEU   104      36.740  52.100  20.020  1.00  0.00            
ATOM    828  CD1 LEU   104      36.100  51.300  18.890  1.00  0.00            
ATOM    829  CD2 LEU   104      36.140  53.500  20.000  1.00  0.00            
ATOM    830  C   LEU   104      35.300  50.050  23.060  1.00  0.00            
ATOM    831  O   LEU   104      35.190  50.330  24.260  1.00  0.00            
ATOM    832  N   ASN   105      35.500  48.790  22.640  1.00  0.00            
ATOM    833  CA  ASN   105      35.850  47.690  23.560  1.00  0.00            
ATOM    834  CB  ASN   105      35.910  46.360  22.780  1.00  0.00            
ATOM    835  CG  ASN   105      37.130  46.210  21.890  1.00  0.00            
ATOM    836  OD1 ASN   105      38.230  45.930  22.350  1.00  0.00            
ATOM    837  ND2 ASN   105      36.970  46.340  20.590  1.00  0.00            
ATOM    838  C   ASN   105      37.170  47.970  24.310  1.00  0.00            
ATOM    839  O   ASN   105      38.020  48.730  23.840  1.00  0.00            
ATOM    840  N   PTR   106      37.370  47.350  25.470  1.00  0.00            
ATOM    841  CA  PTR   106      38.650  47.350  26.220  1.00  0.00            
ATOM    842  CB  PTR   106      38.690  48.500  27.240  1.00  0.00            
ATOM    843  CG  PTR   106      39.050  49.860  26.650  1.00  0.00            
ATOM    844  CD1 PTR   106      38.050  50.750  26.220  1.00  0.00            
ATOM    845  CE1 PTR   106      38.390  51.960  25.610  1.00  0.00            
ATOM    846  CZ  PTR   106      39.750  52.330  25.470  1.00  0.00            
ATOM    847  OH  PTR   106      40.100  53.480  24.820  1.00  0.00            
ATOM    848  P   PTR   106      39.970  54.850  25.670  1.00  0.00            
ATOM    849  O1P PTR   106      40.470  55.870  24.710  1.00  0.00            
ATOM    850  O2P PTR   106      40.810  54.720  26.870  1.00  0.00            
ATOM    851  O3P PTR   106      38.540  55.020  25.960  1.00  0.00            
ATOM    852  CE2 PTR   106      40.750  51.450  25.920  1.00  0.00            
ATOM    853  CD2 PTR   106      40.410  50.210  26.500  1.00  0.00            
ATOM    854  C   PTR   106      38.890  45.990  26.900  1.00  0.00            
ATOM    855  O   PTR   106      38.000  45.410  27.520  1.00  0.00            
ATOM    856  N   ILE   107      40.100  45.440  26.750  1.00  0.00            
ATOM    857  CA  ILE   107      40.430  44.030  27.040  1.00  0.00            
ATOM    858  CB  ILE   107      41.590  43.600  26.120  1.00  0.00            
ATOM    859  CG2 ILE   107      42.080  42.190  26.430  1.00  0.00            
ATOM    860  CG1 ILE   107      41.210  43.700  24.610  1.00  0.00            
ATOM    861  CD  ILE   107      39.960  42.930  24.180  1.00  0.00            
ATOM    862  C   ILE   107      40.720  43.760  28.540  1.00  0.00            
ATOM    863  O   ILE   107      41.430  44.520  29.200  1.00  0.00            
ATOM    864  N   ASP   108      40.220  42.620  29.040  1.00  0.00            
ATOM    865  CA  ASP   108      40.470  42.060  30.390  1.00  0.00            
ATOM    866  CB  ASP   108      39.250  41.240  30.870  1.00  0.00            
ATOM    867  CG  ASP   108      38.030  42.080  31.340  1.00  0.00            
ATOM    868  OD1 ASP   108      37.910  43.280  30.990  1.00  0.00            
ATOM    869  OD2 ASP   108      37.200  41.530  32.100  1.00  0.00            
ATOM    870  C   ASP   108      41.750  41.220  30.410  1.00  0.00            
ATOM    871  O   ASP   108      41.730  39.980  30.300  1.00  0.00            
ATOM    872  N   LEU   109      42.890  41.890  30.480  1.00  0.00            
ATOM    873  CA  LEU   109      44.240  41.310  30.440  1.00  0.00            
ATOM    874  CB  LEU   109      45.280  42.440  30.360  1.00  0.00            
ATOM    875  CG  LEU   109      45.230  43.220  29.030  1.00  0.00            
ATOM    876  CD1 LEU   109      46.230  44.380  29.100  1.00  0.00            
ATOM    877  CD2 LEU   109      45.600  42.360  27.830  1.00  0.00            
ATOM    878  C   LEU   109      44.560  40.320  31.580  1.00  0.00            
ATOM    879  O   LEU   109      43.940  40.340  32.660  1.00  0.00            
ATOM    880  N   ASP   110      45.570  39.480  31.350  1.00  0.00            
ATOM    881  CA  ASP   110      46.090  38.410  32.200  1.00  0.00            
ATOM    882  CB  ASP   110      45.430  37.070  31.770  1.00  0.00            
ATOM    883  CG  ASP   110      46.000  35.820  32.470  1.00  0.00            
ATOM    884  OD1 ASP   110      46.460  35.910  33.640  1.00  0.00            
ATOM    885  OD2 ASP   110      45.980  34.730  31.850  1.00  0.00            
ATOM    886  C   ASP   110      47.620  38.340  32.130  1.00  0.00            
ATOM    887  O   ASP   110      48.180  37.760  31.180  1.00  0.00            
ATOM    888  N   LEU   111      48.280  38.980  33.090  1.00  0.00            
ATOM    889  CA  LEU   111      49.720  39.310  33.040  1.00  0.00            
ATOM    890  CB  LEU   111      49.840  40.830  32.730  1.00  0.00            
ATOM    891  CG  LEU   111      49.310  41.270  31.350  1.00  0.00            
ATOM    892  CD1 LEU   111      49.380  42.790  31.260  1.00  0.00            
ATOM    893  CD2 LEU   111      50.150  40.700  30.210  1.00  0.00            
ATOM    894  C   LEU   111      50.510  38.990  34.330  1.00  0.00            
ATOM    895  O   LEU   111      51.720  39.250  34.390  1.00  0.00            
ATOM    896  N   VAL   112      49.870  38.430  35.360  1.00  0.00            
ATOM    897  CA  VAL   112      50.450  38.250  36.720  1.00  0.00            
ATOM    898  CB  VAL   112      50.070  39.410  37.660  1.00  0.00            
ATOM    899  CG1 VAL   112      50.630  40.740  37.190  1.00  0.00            
ATOM    900  CG2 VAL   112      48.550  39.570  37.840  1.00  0.00            
ATOM    901  C   VAL   112      50.070  36.910  37.370  1.00  0.00            
ATOM    902  O   VAL   112      49.060  36.290  37.010  1.00  0.00            
ATOM    903  N   ASN   113      50.880  36.450  38.330  1.00  0.00            
ATOM    904  CA  ASN   113      50.710  35.210  39.090  1.00  0.00            
ATOM    905  CB  ASN   113      51.280  34.020  38.280  1.00  0.00            
ATOM    906  CG  ASN   113      52.790  34.150  38.010  1.00  0.00            
ATOM    907  OD1 ASN   113      53.190  34.580  36.930  1.00  0.00            
ATOM    908  ND2 ASN   113      53.630  33.750  38.970  1.00  0.00            
ATOM    909  C   ASN   113      51.330  35.310  40.500  1.00  0.00            
ATOM    910  O   ASN   113      51.880  36.370  40.850  1.00  0.00            
ATOM    911  N   ASP   114      51.240  34.240  41.290  1.00  0.00            
ATOM    912  CA  ASP   114      51.780  34.210  42.630  1.00  0.00            
ATOM    913  CB  ASP   114      51.140  35.290  43.500  1.00  0.00            
ATOM    914  CG  ASP   114      51.740  35.230  44.910  1.00  0.00            
ATOM    915  OD1 ASP   114      52.760  35.930  45.130  1.00  0.00            
ATOM    916  OD2 ASP   114      51.160  34.490  45.740  1.00  0.00            
ATOM    917  C   ASP   114      51.520  32.870  43.290  1.00  0.00            
ATOM    918  O   ASP   114      50.930  31.970  42.690  1.00  0.00            
ATOM    919  N   NHE   115      51.990  32.750  44.520  1.00  0.00            
TER
ENDMDL
