# Supplementary material for: An allosteric interaction controls the activation mechanism of SHP2 tyrosine phosphatase
Source: Sci Rep. 2020 Oct 28;10:18530. doi: 10.1038/s41598-020-75409-7 (PMC7595171; doi:10.1038/s41598-020-75409-7)
Supplement: Supplementary file 1 — Supplementary Information 1. [file 41598_2020_75409_MOESM1_ESM.zip › initial_structures_pdb/NSH2_SVL-pY-TAVQPNE.pdb]

REMARK    THIS IS A SIMULATION BOX
CRYST1   61.070   61.070   61.070  60.00  60.00  90.00 P 1           1
MODEL        1
ATOM      1  N   MET     1      57.470  56.790  22.410  1.00  0.00            
ATOM      2  CA  MET     1      57.630  57.310  21.050  1.00  0.00            
ATOM      3  CB  MET     1      58.390  58.600  21.120  1.00  0.00            
ATOM      4  CG  MET     1      57.990  59.530  22.260  1.00  0.00            
ATOM      5  SD  MET     1      56.290  60.120  22.120  1.00  0.00            
ATOM      6  CE  MET     1      55.530  59.260  23.500  1.00  0.00            
ATOM      7  C   MET     1      58.360  56.340  20.110  1.00  0.00            
ATOM      8  O   MET     1      59.300  55.720  20.610  1.00  0.00            
ATOM      9  N   ARG     2      57.900  56.140  18.840  1.00  0.00            
ATOM     10  CA  ARG     2      58.570  55.450  17.700  1.00  0.00            
ATOM     11  CB  ARG     2      59.220  54.100  18.070  1.00  0.00            
ATOM     12  CG  ARG     2      60.440  53.840  17.200  1.00  0.00            
ATOM     13  CD  ARG     2      61.200  52.630  17.680  1.00  0.00            
ATOM     14  NE  ARG     2      62.420  52.360  16.890  1.00  0.00            
ATOM     15  CZ  ARG     2      63.380  51.530  17.370  1.00  0.00            
ATOM     16  NH1 ARG     2      63.270  50.940  18.560  1.00  0.00            
ATOM     17  NH2 ARG     2      64.500  51.280  16.660  1.00  0.00            
ATOM     18  C   ARG     2      57.510  55.190  16.620  1.00  0.00            
ATOM     19  O   ARG     2      56.350  55.480  16.930  1.00  0.00            
ATOM     20  N   ARG     3      57.840  54.690  15.390  1.00  0.00            
ATOM     21  CA  ARG     3      57.040  54.330  14.180  1.00  0.00            
ATOM     22  CB  ARG     3      57.960  53.570  13.230  1.00  0.00            
ATOM     23  CG  ARG     3      58.500  52.240  13.840  1.00  0.00            
ATOM     24  CD  ARG     3      59.180  51.300  12.840  1.00  0.00            
ATOM     25  NE  ARG     3      59.740  50.140  13.530  1.00  0.00            
ATOM     26  CZ  ARG     3      59.540  48.870  13.160  1.00  0.00            
ATOM     27  NH1 ARG     3      58.780  48.530  12.110  1.00  0.00            
ATOM     28  NH2 ARG     3      60.130  47.920  13.870  1.00  0.00            
ATOM     29  C   ARG     3      55.700  53.540  14.210  1.00  0.00            
ATOM     30  O   ARG     3      55.250  52.840  13.290  1.00  0.00            
ATOM     31  N   TRP     4      55.110  53.550  15.380  1.00  0.00            
ATOM     32  CA  TRP     4      53.810  53.000  15.680  1.00  0.00            
ATOM     33  CB  TRP     4      53.960  51.710  16.560  1.00  0.00            
ATOM     34  CG  TRP     4      55.140  51.710  17.520  1.00  0.00            
ATOM     35  CD1 TRP     4      56.300  51.070  17.180  1.00  0.00            
ATOM     36  NE1 TRP     4      57.100  51.260  18.210  1.00  0.00            
ATOM     37  CE2 TRP     4      56.510  51.990  19.160  1.00  0.00            
ATOM     38  CZ2 TRP     4      57.040  52.410  20.370  1.00  0.00            
ATOM     39  CH2 TRP     4      56.250  53.160  21.210  1.00  0.00            
ATOM     40  CZ3 TRP     4      54.930  53.500  20.840  1.00  0.00            
ATOM     41  CE3 TRP     4      54.410  53.070  19.610  1.00  0.00            
ATOM     42  CD2 TRP     4      55.210  52.310  18.760  1.00  0.00            
ATOM     43  C   TRP     4      53.050  54.080  16.450  1.00  0.00            
ATOM     44  O   TRP     4      51.860  53.980  16.730  1.00  0.00            
ATOM     45  N   PHE     5      53.690  55.160  16.890  1.00  0.00            
ATOM     46  CA  PHE     5      53.020  56.120  17.730  1.00  0.00            
ATOM     47  CB  PHE     5      54.020  56.710  18.720  1.00  0.00            
ATOM     48  CG  PHE     5      53.400  57.780  19.580  1.00  0.00            
ATOM     49  CD1 PHE     5      52.240  57.510  20.320  1.00  0.00            
ATOM     50  CE1 PHE     5      51.650  58.540  21.070  1.00  0.00            
ATOM     51  CZ  PHE     5      52.210  59.830  21.080  1.00  0.00            
ATOM     52  CE2 PHE     5      53.370  60.090  20.330  1.00  0.00            
ATOM     53  CD2 PHE     5      53.960  59.070  19.580  1.00  0.00            
ATOM     54  C   PHE     5      52.410  57.190  16.830  1.00  0.00            
ATOM     55  O   PHE     5      53.050  57.860  16.030  1.00  0.00            
ATOM     56  N   HIS     6      51.120  57.320  17.070  1.00  0.00            
ATOM     57  CA  HIS     6      50.300  58.300  16.400  1.00  0.00            
ATOM     58  CB  HIS     6      49.090  57.650  15.750  1.00  0.00            
ATOM     59  CG  HIS     6      49.410  56.690  14.600  1.00  0.00            
ATOM     60  ND1 HIS     6      50.080  55.540  14.640  1.00  0.00            
ATOM     61  CE1 HIS     6      50.160  55.110  13.420  1.00  0.00            
ATOM     62  NE2 HIS     6      49.550  55.940  12.620  1.00  0.00            
ATOM     63  CD2 HIS     6      49.070  56.930  13.290  1.00  0.00            
ATOM     64  C   HIS     6      49.850  59.230  17.510  1.00  0.00            
ATOM     65  O   HIS     6      49.040  58.870  18.350  1.00  0.00            
ATOM     66  N   PRO     7      50.450  60.420  17.590  1.00  0.00            
ATOM     67  CD  PRO     7      51.510  60.910  16.720  1.00  0.00            
ATOM     68  CG  PRO     7      51.460  62.420  16.940  1.00  0.00            
ATOM     69  CB  PRO     7      51.220  62.470  18.430  1.00  0.00            
ATOM     70  CA  PRO     7      50.110  61.450  18.550  1.00  0.00            
ATOM     71  C   PRO     7      48.730  62.090  18.400  1.00  0.00            
ATOM     72  O   PRO     7      48.370  62.840  19.270  1.00  0.00            
ATOM     73  N   ASN     8      47.980  61.880  17.320  1.00  0.00            
ATOM     74  CA  ASN     8      46.730  62.590  17.120  1.00  0.00            
ATOM     75  CB  ASN     8      47.040  63.930  16.480  1.00  0.00            
ATOM     76  CG  ASN     8      45.890  64.930  16.530  1.00  0.00            
ATOM     77  OD1 ASN     8      44.760  64.670  16.940  1.00  0.00            
ATOM     78  ND2 ASN     8      46.170  66.150  16.140  1.00  0.00            
ATOM     79  C   ASN     8      45.760  61.810  16.240  1.00  0.00            
ATOM     80  O   ASN     8      45.540  62.100  15.060  1.00  0.00            
ATOM     81  N   ILE     9      45.220  60.760  16.850  1.00  0.00            
ATOM     82  CA  ILE     9      44.280  59.850  16.220  1.00  0.00            
ATOM     83  CB  ILE     9      45.060  58.610  15.650  1.00  0.00            
ATOM     84  CG2 ILE     9      45.540  57.700  16.760  1.00  0.00            
ATOM     85  CG1 ILE     9      44.170  57.820  14.730  1.00  0.00            
ATOM     86  CD  ILE     9      44.900  56.680  14.010  1.00  0.00            
ATOM     87  C   ILE     9      43.300  59.460  17.330  1.00  0.00            
ATOM     88  O   ILE     9      43.700  59.420  18.500  1.00  0.00            
ATOM     89  N   THR    10      42.020  59.260  17.060  1.00  0.00            
ATOM     90  CA  THR    10      41.140  58.880  18.140  1.00  0.00            
ATOM     91  CB  THR    10      39.800  59.570  17.910  1.00  0.00            
ATOM     92  CG2 THR    10      39.970  61.070  17.840  1.00  0.00            
ATOM     93  OG1 THR    10      39.240  59.050  16.700  1.00  0.00            
ATOM     94  C   THR    10      41.060  57.370  18.090  1.00  0.00            
ATOM     95  O   THR    10      41.560  56.790  17.120  1.00  0.00            
ATOM     96  N   GLY    11      40.410  56.700  19.050  1.00  0.00            
ATOM     97  CA  GLY    11      40.250  55.250  19.040  1.00  0.00            
ATOM     98  C   GLY    11      39.580  54.630  17.810  1.00  0.00            
ATOM     99  O   GLY    11      39.940  53.580  17.290  1.00  0.00            
ATOM    100  N   VAL    12      38.580  55.390  17.400  1.00  0.00            
ATOM    101  CA  VAL    12      37.720  55.140  16.280  1.00  0.00            
ATOM    102  CB  VAL    12      36.560  56.160  16.300  1.00  0.00            
ATOM    103  CG1 VAL    12      35.780  56.100  15.010  1.00  0.00            
ATOM    104  CG2 VAL    12      35.600  55.820  17.450  1.00  0.00            
ATOM    105  C   VAL    12      38.470  55.230  14.990  1.00  0.00            
ATOM    106  O   VAL    12      38.350  54.310  14.170  1.00  0.00            
ATOM    107  N   GLU    13      39.190  56.340  14.830  1.00  0.00            
ATOM    108  CA  GLU    13      40.040  56.560  13.660  1.00  0.00            
ATOM    109  CB  GLU    13      40.770  57.900  13.730  1.00  0.00            
ATOM    110  CG  GLU    13      39.930  59.130  13.390  1.00  0.00            
ATOM    111  CD  GLU    13      40.510  60.500  13.760  1.00  0.00            
ATOM    112  OE1 GLU    13      41.680  60.570  14.130  1.00  0.00            
ATOM    113  OE2 GLU    13      39.770  61.490  13.690  1.00  0.00            
ATOM    114  C   GLU    13      41.070  55.440  13.610  1.00  0.00            
ATOM    115  O   GLU    13      41.330  54.890  12.530  1.00  0.00            
ATOM    116  N   ALA    14      41.620  55.080  14.770  1.00  0.00            
ATOM    117  CA  ALA    14      42.600  54.030  14.890  1.00  0.00            
ATOM    118  CB  ALA    14      43.030  53.930  16.310  1.00  0.00            
ATOM    119  C   ALA    14      42.040  52.690  14.420  1.00  0.00            
ATOM    120  O   ALA    14      42.610  52.010  13.570  1.00  0.00            
ATOM    121  N   GLU    15      40.850  52.310  14.890  1.00  0.00            
ATOM    122  CA  GLU    15      40.300  51.080  14.380  1.00  0.00            
ATOM    123  CB  GLU    15      39.220  50.680  15.360  1.00  0.00            
ATOM    124  CG  GLU    15      37.910  51.340  15.250  1.00  0.00            
ATOM    125  CD  GLU    15      37.020  51.130  16.450  1.00  0.00            
ATOM    126  OE1 GLU    15      37.330  50.380  17.350  1.00  0.00            
ATOM    127  OE2 GLU    15      35.980  51.810  16.460  1.00  0.00            
ATOM    128  C   GLU    15      39.840  51.210  12.910  1.00  0.00            
ATOM    129  O   GLU    15      39.890  50.230  12.170  1.00  0.00            
ATOM    130  N   ASN    16      39.480  52.390  12.380  1.00  0.00            
ATOM    131  CA  ASN    16      39.230  52.490  10.940  1.00  0.00            
ATOM    132  CB  ASN    16      38.590  53.760  10.550  1.00  0.00            
ATOM    133  CG  ASN    16      37.110  53.480  10.620  1.00  0.00            
ATOM    134  OD1 ASN    16      36.470  53.290   9.600  1.00  0.00            
ATOM    135  ND2 ASN    16      36.580  53.340  11.800  1.00  0.00            
ATOM    136  C   ASN    16      40.470  52.410  10.120  1.00  0.00            
ATOM    137  O   ASN    16      40.440  51.820   9.040  1.00  0.00            
ATOM    138  N   LEU    17      41.560  52.910  10.650  1.00  0.00            
ATOM    139  CA  LEU    17      42.840  52.890  10.010  1.00  0.00            
ATOM    140  CB  LEU    17      43.850  53.740  10.810  1.00  0.00            
ATOM    141  CG  LEU    17      45.280  53.830  10.280  1.00  0.00            
ATOM    142  CD1 LEU    17      45.290  54.620   8.980  1.00  0.00            
ATOM    143  CD2 LEU    17      46.180  54.510  11.300  1.00  0.00            
ATOM    144  C   LEU    17      43.260  51.440  10.040  1.00  0.00            
ATOM    145  O   LEU    17      43.610  50.880   9.000  1.00  0.00            
ATOM    146  N   LEU    18      43.120  50.750  11.180  1.00  0.00            
ATOM    147  CA  LEU    18      43.620  49.380  11.250  1.00  0.00            
ATOM    148  CB  LEU    18      43.620  48.910  12.760  1.00  0.00            
ATOM    149  CG  LEU    18      44.680  49.520  13.710  1.00  0.00            
ATOM    150  CD1 LEU    18      44.380  49.200  15.120  1.00  0.00            
ATOM    151  CD2 LEU    18      46.040  48.960  13.380  1.00  0.00            
ATOM    152  C   LEU    18      42.810  48.440  10.390  1.00  0.00            
ATOM    153  O   LEU    18      43.370  47.560   9.740  1.00  0.00            
ATOM    154  N   LEU    19      41.490  48.670  10.300  1.00  0.00            
ATOM    155  CA  LEU    19      40.620  47.860   9.480  1.00  0.00            
ATOM    156  CB  LEU    19      39.120  48.020   9.890  1.00  0.00            
ATOM    157  CG  LEU    19      38.800  47.510  11.300  1.00  0.00            
ATOM    158  CD1 LEU    19      37.430  48.010  11.650  1.00  0.00            
ATOM    159  CD2 LEU    19      38.870  45.980  11.400  1.00  0.00            
ATOM    160  C   LEU    19      40.740  48.140   8.020  1.00  0.00            
ATOM    161  O   LEU    19      40.350  47.240   7.260  1.00  0.00            
ATOM    162  N   THR    20      41.160  49.360   7.600  1.00  0.00            
ATOM    163  CA  THR    20      41.360  49.640   6.180  1.00  0.00            
ATOM    164  CB  THR    20      41.010  51.070   5.800  1.00  0.00            
ATOM    165  CG2 THR    20      40.770  51.140   4.300  1.00  0.00            
ATOM    166  OG1 THR    20      39.790  51.450   6.420  1.00  0.00            
ATOM    167  C   THR    20      42.810  49.420   5.780  1.00  0.00            
ATOM    168  O   THR    20      43.010  48.590   4.880  1.00  0.00            
ATOM    169  N   ARG    21      43.840  50.050   6.340  1.00  0.00            
ATOM    170  CA  ARG    21      45.230  49.780   5.920  1.00  0.00            
ATOM    171  CB  ARG    21      46.120  51.020   6.040  1.00  0.00            
ATOM    172  CG  ARG    21      45.530  52.270   5.410  1.00  0.00            
ATOM    173  CD  ARG    21      46.350  53.500   5.760  1.00  0.00            
ATOM    174  NE  ARG    21      45.730  54.730   5.270  1.00  0.00            
ATOM    175  CZ  ARG    21      45.800  55.160   4.030  1.00  0.00            
ATOM    176  NH1 ARG    21      46.470  54.460   3.110  1.00  0.00            
ATOM    177  NH2 ARG    21      45.210  56.290   3.670  1.00  0.00            
ATOM    178  C   ARG    21      45.970  48.670   6.650  1.00  0.00            
ATOM    179  O   ARG    21      46.970  48.160   6.160  1.00  0.00            
ATOM    180  N   GLY    22      45.530  48.300   7.850  1.00  0.00            
ATOM    181  CA  GLY    22      46.250  47.300   8.580  1.00  0.00            
ATOM    182  C   GLY    22      45.780  45.920   8.150  1.00  0.00            
ATOM    183  O   GLY    22      44.790  45.750   7.410  1.00  0.00            
ATOM    184  N   VAL    23      46.520  44.960   8.680  1.00  0.00            
ATOM    185  CA  VAL    23      46.310  43.550   8.470  1.00  0.00            
ATOM    186  CB  VAL    23      47.430  42.860   7.610  1.00  0.00            
ATOM    187  CG1 VAL    23      47.370  43.380   6.180  1.00  0.00            
ATOM    188  CG2 VAL    23      48.790  43.120   8.220  1.00  0.00            
ATOM    189  C   VAL    23      46.390  42.970   9.850  1.00  0.00            
ATOM    190  O   VAL    23      46.790  43.640  10.820  1.00  0.00            
ATOM    191  N   ASP    24      46.040  41.720   9.940  1.00  0.00            
ATOM    192  CA  ASP    24      46.150  41.000  11.200  1.00  0.00            
ATOM    193  CB  ASP    24      45.660  39.610  10.930  1.00  0.00            
ATOM    194  CG  ASP    24      44.540  39.300  11.860  1.00  0.00            
ATOM    195  OD1 ASP    24      43.480  39.950  11.750  1.00  0.00            
ATOM    196  OD2 ASP    24      44.780  38.440  12.680  1.00  0.00            
ATOM    197  C   ASP    24      47.570  40.980  11.720  1.00  0.00            
ATOM    198  O   ASP    24      48.470  40.370  11.150  1.00  0.00            
ATOM    199  N   GLY    25      47.780  41.710  12.820  1.00  0.00            
ATOM    200  CA  GLY    25      49.110  41.850  13.360  1.00  0.00            
ATOM    201  C   GLY    25      49.530  43.300  13.520  1.00  0.00            
ATOM    202  O   GLY    25      50.460  43.600  14.280  1.00  0.00            
ATOM    203  N   SER    26      48.870  44.180  12.730  1.00  0.00            
ATOM    204  CA  SER    26      49.100  45.630  12.770  1.00  0.00            
ATOM    205  CB  SER    26      48.350  46.320  11.620  1.00  0.00            
ATOM    206  OG  SER    26      48.700  45.710  10.370  1.00  0.00            
ATOM    207  C   SER    26      48.650  46.270  14.070  1.00  0.00            
ATOM    208  O   SER    26      47.580  45.930  14.600  1.00  0.00            
ATOM    209  N   PHE    27      49.450  47.190  14.580  1.00  0.00            
ATOM    210  CA  PHE    27      49.150  47.890  15.810  1.00  0.00            
ATOM    211  CB  PHE    27      49.770  47.200  17.040  1.00  0.00            
ATOM    212  CG  PHE    27      51.290  47.210  17.080  1.00  0.00            
ATOM    213  CD1 PHE    27      52.010  46.240  16.350  1.00  0.00            
ATOM    214  CE1 PHE    27      53.400  46.270  16.390  1.00  0.00            
ATOM    215  CZ  PHE    27      54.070  47.250  17.140  1.00  0.00            
ATOM    216  CE2 PHE    27      53.350  48.200  17.860  1.00  0.00            
ATOM    217  CD2 PHE    27      51.960  48.200  17.840  1.00  0.00            
ATOM    218  C   PHE    27      49.750  49.290  15.690  1.00  0.00            
ATOM    219  O   PHE    27      50.530  49.520  14.770  1.00  0.00            
ATOM    220  N   LEU    28      49.330  50.110  16.650  1.00  0.00            
ATOM    221  CA  LEU    28      49.800  51.460  16.880  1.00  0.00            
ATOM    222  CB  LEU    28      49.050  52.500  16.000  1.00  0.00            
ATOM    223  CG  LEU    28      47.520  52.460  15.890  1.00  0.00            
ATOM    224  CD1 LEU    28      46.830  53.150  17.050  1.00  0.00            
ATOM    225  CD2 LEU    28      47.130  53.160  14.600  1.00  0.00            
ATOM    226  C   LEU    28      49.540  51.760  18.340  1.00  0.00            
ATOM    227  O   LEU    28      48.820  51.050  19.040  1.00  0.00            
ATOM    228  N   ALA    29      50.130  52.830  18.800  1.00  0.00            
ATOM    229  CA  ALA    29      49.890  53.350  20.110  1.00  0.00            
ATOM    230  CB  ALA    29      51.180  53.470  20.930  1.00  0.00            
ATOM    231  C   ALA    29      49.330  54.740  19.810  1.00  0.00            
ATOM    232  O   ALA    29      49.670  55.410  18.810  1.00  0.00            
ATOM    233  N   ARG    30      48.360  55.150  20.630  1.00  0.00            
ATOM    234  CA  ARG    30      47.730  56.440  20.470  1.00  0.00            
ATOM    235  CB  ARG    30      46.430  56.220  19.700  1.00  0.00            
ATOM    236  CG  ARG    30      45.460  55.280  20.340  1.00  0.00            
ATOM    237  CD  ARG    30      44.200  55.200  19.510  1.00  0.00            
ATOM    238  NE  ARG    30      43.300  54.210  20.090  1.00  0.00            
ATOM    239  CZ  ARG    30      42.700  54.390  21.280  1.00  0.00            
ATOM    240  NH1 ARG    30      42.910  55.510  21.970  1.00  0.00            
ATOM    241  NH2 ARG    30      41.890  53.450  21.790  1.00  0.00            
ATOM    242  C   ARG    30      47.480  57.080  21.850  1.00  0.00            
ATOM    243  O   ARG    30      47.610  56.400  22.870  1.00  0.00            
ATOM    244  N   PRO    31      47.140  58.360  21.950  1.00  0.00            
ATOM    245  CD  PRO    31      47.450  59.370  20.960  1.00  0.00            
ATOM    246  CG  PRO    31      46.330  60.370  21.180  1.00  0.00            
ATOM    247  CB  PRO    31      46.360  60.440  22.670  1.00  0.00            
ATOM    248  CA  PRO    31      46.560  58.970  23.120  1.00  0.00            
ATOM    249  C   PRO    31      45.280  58.310  23.660  1.00  0.00            
ATOM    250  O   PRO    31      44.450  57.910  22.840  1.00  0.00            
ATOM    251  N   SER    32      45.090  58.210  24.990  1.00  0.00            
ATOM    252  CA  SER    32      43.890  57.650  25.570  1.00  0.00            
ATOM    253  CB  SER    32      44.250  57.020  26.900  1.00  0.00            
ATOM    254  OG  SER    32      43.200  56.390  27.640  1.00  0.00            
ATOM    255  C   SER    32      42.790  58.700  25.770  1.00  0.00            
ATOM    256  O   SER    32      43.030  59.760  26.340  1.00  0.00            
ATOM    257  N   LYS    33      41.570  58.470  25.290  1.00  0.00            
ATOM    258  CA  LYS    33      40.460  59.350  25.630  1.00  0.00            
ATOM    259  CB  LYS    33      39.270  59.100  24.690  1.00  0.00            
ATOM    260  CG  LYS    33      37.930  59.780  25.090  1.00  0.00            
ATOM    261  CD  LYS    33      36.750  59.540  24.130  1.00  0.00            
ATOM    262  CE  LYS    33      35.390  59.320  24.840  1.00  0.00            
ATOM    263  NZ  LYS    33      35.130  60.220  25.960  1.00  0.00            
ATOM    264  C   LYS    33      40.030  59.150  27.100  1.00  0.00            
ATOM    265  O   LYS    33      39.770  60.170  27.730  1.00  0.00            
ATOM    266  N   SER    34      39.990  57.970  27.730  1.00  0.00            
ATOM    267  CA  SER    34      39.500  57.880  29.110  1.00  0.00            
ATOM    268  CB  SER    34      39.220  56.440  29.550  1.00  0.00            
ATOM    269  OG  SER    34      39.860  55.530  28.720  1.00  0.00            
ATOM    270  C   SER    34      40.510  58.430  30.050  1.00  0.00            
ATOM    271  O   SER    34      40.160  58.940  31.120  1.00  0.00            
ATOM    272  N   ASN    35      41.780  58.300  29.710  1.00  0.00            
ATOM    273  CA  ASN    35      42.750  58.880  30.580  1.00  0.00            
ATOM    274  CB  ASN    35      43.600  57.810  31.250  1.00  0.00            
ATOM    275  CG  ASN    35      42.850  57.190  32.420  1.00  0.00            
ATOM    276  OD1 ASN    35      42.460  56.030  32.380  1.00  0.00            
ATOM    277  ND2 ASN    35      42.550  57.880  33.510  1.00  0.00            
ATOM    278  C   ASN    35      43.600  59.740  29.720  1.00  0.00            
ATOM    279  O   ASN    35      44.660  59.310  29.230  1.00  0.00            
ATOM    280  N   PRO    36      43.210  61.030  29.580  1.00  0.00            
ATOM    281  CD  PRO    36      41.920  61.630  29.950  1.00  0.00            
ATOM    282  CG  PRO    36      41.770  62.820  29.020  1.00  0.00            
ATOM    283  CB  PRO    36      43.180  63.290  29.080  1.00  0.00            
ATOM    284  CA  PRO    36      44.040  62.040  28.950  1.00  0.00            
ATOM    285  C   PRO    36      45.430  62.110  29.610  1.00  0.00            
ATOM    286  O   PRO    36      45.600  62.160  30.850  1.00  0.00            
ATOM    287  N   GLY    37      46.460  62.090  28.770  1.00  0.00            
ATOM    288  CA  GLY    37      47.830  62.060  29.210  1.00  0.00            
ATOM    289  C   GLY    37      48.440  60.670  29.050  1.00  0.00            
ATOM    290  O   GLY    37      49.670  60.530  28.970  1.00  0.00            
ATOM    291  N   ASP    38      47.620  59.620  28.990  1.00  0.00            
ATOM    292  CA  ASP    38      48.100  58.250  28.860  1.00  0.00            
ATOM    293  CB  ASP    38      47.350  57.350  29.830  1.00  0.00            
ATOM    294  CG  ASP    38      47.540  57.650  31.320  1.00  0.00            
ATOM    295  OD1 ASP    38      48.530  58.290  31.700  1.00  0.00            
ATOM    296  OD2 ASP    38      46.720  57.220  32.130  1.00  0.00            
ATOM    297  C   ASP    38      47.880  57.820  27.440  1.00  0.00            
ATOM    298  O   ASP    38      47.320  58.570  26.610  1.00  0.00            
ATOM    299  N   PHE    39      48.390  56.650  27.140  1.00  0.00            
ATOM    300  CA  PHE    39      48.380  56.040  25.810  1.00  0.00            
ATOM    301  CB  PHE    39      49.820  55.820  25.350  1.00  0.00            
ATOM    302  CG  PHE    39      50.510  57.170  25.320  1.00  0.00            
ATOM    303  CD1 PHE    39      50.190  58.080  24.310  1.00  0.00            
ATOM    304  CE1 PHE    39      50.800  59.340  24.290  1.00  0.00            
ATOM    305  CZ  PHE    39      51.730  59.680  25.290  1.00  0.00            
ATOM    306  CE2 PHE    39      52.030  58.770  26.290  1.00  0.00            
ATOM    307  CD2 PHE    39      51.430  57.500  26.310  1.00  0.00            
ATOM    308  C   PHE    39      47.660  54.700  25.850  1.00  0.00            
ATOM    309  O   PHE    39      47.530  54.050  26.910  1.00  0.00            
ATOM    310  N   THR    40      47.260  54.280  24.680  1.00  0.00            
ATOM    311  CA  THR    40      46.490  53.100  24.470  1.00  0.00            
ATOM    312  CB  THR    40      45.030  53.510  24.120  1.00  0.00            
ATOM    313  CG2 THR    40      44.140  52.420  23.540  1.00  0.00            
ATOM    314  OG1 THR    40      44.490  53.930  25.360  1.00  0.00            
ATOM    315  C   THR    40      47.160  52.410  23.300  1.00  0.00            
ATOM    316  O   THR    40      47.760  53.110  22.490  1.00  0.00            
ATOM    317  N   LEU    41      47.170  51.070  23.310  1.00  0.00            
ATOM    318  CA  LEU    41      47.540  50.270  22.170  1.00  0.00            
ATOM    319  CB  LEU    41      48.330  49.090  22.630  1.00  0.00            
ATOM    320  CG  LEU    41      49.820  49.240  22.840  1.00  0.00            
ATOM    321  CD1 LEU    41      50.310  47.990  23.530  1.00  0.00            
ATOM    322  CD2 LEU    41      50.550  49.420  21.510  1.00  0.00            
ATOM    323  C   LEU    41      46.280  49.790  21.460  1.00  0.00            
ATOM    324  O   LEU    41      45.300  49.390  22.110  1.00  0.00            
ATOM    325  N   SER    42      46.220  49.860  20.120  1.00  0.00            
ATOM    326  CA  SER    42      45.120  49.290  19.370  1.00  0.00            
ATOM    327  CB  SER    42      44.450  50.380  18.590  1.00  0.00            
ATOM    328  OG  SER    42      44.160  51.420  19.500  1.00  0.00            
ATOM    329  C   SER    42      45.740  48.250  18.450  1.00  0.00            
ATOM    330  O   SER    42      46.770  48.560  17.830  1.00  0.00            
ATOM    331  N   VAL    43      45.160  47.040  18.340  1.00  0.00            
ATOM    332  CA  VAL    43      45.730  45.940  17.580  1.00  0.00            
ATOM    333  CB  VAL    43      46.330  44.810  18.450  1.00  0.00            
ATOM    334  CG1 VAL    43      47.230  43.960  17.600  1.00  0.00            
ATOM    335  CG2 VAL    43      47.260  45.310  19.520  1.00  0.00            
ATOM    336  C   VAL    43      44.610  45.330  16.790  1.00  0.00            
ATOM    337  O   VAL    43      43.490  45.170  17.240  1.00  0.00            
ATOM    338  N   ARG    44      44.900  45.030  15.540  1.00  0.00            
ATOM    339  CA  ARG    44      44.020  44.320  14.660  1.00  0.00            
ATOM    340  CB  ARG    44      44.340  44.810  13.280  1.00  0.00            
ATOM    341  CG  ARG    44      44.000  43.880  12.140  1.00  0.00            
ATOM    342  CD  ARG    44      42.590  44.010  11.640  1.00  0.00            
ATOM    343  NE  ARG    44      42.610  44.280  10.220  1.00  0.00            
ATOM    344  CZ  ARG    44      42.120  43.430   9.310  1.00  0.00            
ATOM    345  NH1 ARG    44      41.590  42.260   9.670  1.00  0.00            
ATOM    346  NH2 ARG    44      42.020  43.840   8.050  1.00  0.00            
ATOM    347  C   ARG    44      44.340  42.860  14.870  1.00  0.00            
ATOM    348  O   ARG    44      45.450  42.370  14.530  1.00  0.00            
ATOM    349  N   ARG    45      43.410  42.160  15.480  1.00  0.00            
ATOM    350  CA  ARG    45      43.530  40.710  15.650  1.00  0.00            
ATOM    351  CB  ARG    45      44.140  40.280  16.980  1.00  0.00            
ATOM    352  CG  ARG    45      43.800  41.160  18.140  1.00  0.00            
ATOM    353  CD  ARG    45      44.830  41.000  19.240  1.00  0.00            
ATOM    354  NE  ARG    45      44.870  39.650  19.780  1.00  0.00            
ATOM    355  CZ  ARG    45      43.920  39.170  20.580  1.00  0.00            
ATOM    356  NH1 ARG    45      42.830  39.880  20.940  1.00  0.00            
ATOM    357  NH2 ARG    45      44.020  37.890  20.940  1.00  0.00            
ATOM    358  C   ARG    45      42.140  40.140  15.580  1.00  0.00            
ATOM    359  O   ARG    45      41.130  40.740  15.980  1.00  0.00            
ATOM    360  N   ASN    46      42.200  38.960  14.990  1.00  0.00            
ATOM    361  CA  ASN    46      41.070  38.080  14.690  1.00  0.00            
ATOM    362  CB  ASN    46      40.380  37.670  16.030  1.00  0.00            
ATOM    363  CG  ASN    46      41.340  37.000  17.020  1.00  0.00            
ATOM    364  OD1 ASN    46      42.260  36.250  16.670  1.00  0.00            
ATOM    365  ND2 ASN    46      41.280  37.260  18.310  1.00  0.00            
ATOM    366  C   ASN    46      40.180  38.900  13.770  1.00  0.00            
ATOM    367  O   ASN    46      40.750  39.290  12.740  1.00  0.00            
ATOM    368  N   GLY    47      38.920  39.300  13.910  1.00  0.00            
ATOM    369  CA  GLY    47      38.300  40.050  12.780  1.00  0.00            
ATOM    370  C   GLY    47      37.920  41.430  13.210  1.00  0.00            
ATOM    371  O   GLY    47      36.970  42.010  12.690  1.00  0.00            
ATOM    372  N   ALA    48      38.700  41.960  14.170  1.00  0.00            
ATOM    373  CA  ALA    48      38.310  43.130  14.900  1.00  0.00            
ATOM    374  CB  ALA    48      37.570  42.710  16.140  1.00  0.00            
ATOM    375  C   ALA    48      39.560  43.890  15.300  1.00  0.00            
ATOM    376  O   ALA    48      40.650  43.520  14.830  1.00  0.00            
ATOM    377  N   VAL    49      39.360  44.910  16.180  1.00  0.00            
ATOM    378  CA  VAL    49      40.430  45.690  16.750  1.00  0.00            
ATOM    379  CB  VAL    49      40.310  47.170  16.260  1.00  0.00            
ATOM    380  CG1 VAL    49      41.520  47.950  16.780  1.00  0.00            
ATOM    381  CG2 VAL    49      40.330  47.280  14.750  1.00  0.00            
ATOM    382  C   VAL    49      40.380  45.600  18.280  1.00  0.00            
ATOM    383  O   VAL    49      39.310  45.720  18.890  1.00  0.00            
ATOM    384  N   THR    50      41.490  45.210  18.920  1.00  0.00            
ATOM    385  CA  THR    50      41.680  45.180  20.370  1.00  0.00            
ATOM    386  CB  THR    50      42.520  43.980  20.720  1.00  0.00            
ATOM    387  CG2 THR    50      43.010  43.940  22.140  1.00  0.00            
ATOM    388  OG1 THR    50      41.690  42.870  20.430  1.00  0.00            
ATOM    389  C   THR    50      42.340  46.440  20.930  1.00  0.00            
ATOM    390  O   THR    50      43.360  46.900  20.400  1.00  0.00            
ATOM    391  N   HIS    51      41.860  47.010  22.020  1.00  0.00            
ATOM    392  CA  HIS    51      42.430  48.210  22.620  1.00  0.00            
ATOM    393  CB  HIS    51      41.400  49.320  22.720  1.00  0.00            
ATOM    394  CG  HIS    51      40.930  49.830  21.380  1.00  0.00            
ATOM    395  ND1 HIS    51      41.560  50.680  20.570  1.00  0.00            
ATOM    396  CE1 HIS    51      40.840  50.800  19.490  1.00  0.00            
ATOM    397  NE2 HIS    51      39.770  50.050  19.620  1.00  0.00            
ATOM    398  CD2 HIS    51      39.760  49.430  20.760  1.00  0.00            
ATOM    399  C   HIS    51      42.860  47.830  24.000  1.00  0.00            
ATOM    400  O   HIS    51      42.040  47.320  24.770  1.00  0.00            
ATOM    401  N   ILE    52      44.120  48.080  24.310  1.00  0.00            
ATOM    402  CA  ILE    52      44.770  47.800  25.590  1.00  0.00            
ATOM    403  CB  ILE    52      46.060  46.940  25.380  1.00  0.00            
ATOM    404  CG2 ILE    52      46.560  46.490  26.760  1.00  0.00            
ATOM    405  CG1 ILE    52      45.810  45.760  24.450  1.00  0.00            
ATOM    406  CD  ILE    52      47.100  45.460  23.680  1.00  0.00            
ATOM    407  C   ILE    52      45.190  49.170  26.160  1.00  0.00            
ATOM    408  O   ILE    52      45.920  49.900  25.470  1.00  0.00            
ATOM    409  N   LYS    53      44.780  49.530  27.360  1.00  0.00            
ATOM    410  CA  LYS    53      45.230  50.730  28.070  1.00  0.00            
ATOM    411  CB  LYS    53      44.220  51.080  29.160  1.00  0.00            
ATOM    412  CG  LYS    53      42.950  51.740  28.590  1.00  0.00            
ATOM    413  CD  LYS    53      41.920  52.100  29.620  1.00  0.00            
ATOM    414  CE  LYS    53      42.480  53.200  30.500  1.00  0.00            
ATOM    415  NZ  LYS    53      42.640  54.430  29.710  1.00  0.00            
ATOM    416  C   LYS    53      46.620  50.520  28.690  1.00  0.00            
ATOM    417  O   LYS    53      47.030  49.410  29.050  1.00  0.00            
ATOM    418  N   ILE    54      47.400  51.600  28.720  1.00  0.00            
ATOM    419  CA  ILE    54      48.780  51.500  29.190  1.00  0.00            
ATOM    420  CB  ILE    54      49.750  52.010  28.080  1.00  0.00            
ATOM    421  CG2 ILE    54      51.200  52.000  28.680  1.00  0.00            
ATOM    422  CG1 ILE    54      49.620  51.140  26.760  1.00  0.00            
ATOM    423  CD  ILE    54      50.310  51.700  25.490  1.00  0.00            
ATOM    424  C   ILE    54      48.750  52.400  30.430  1.00  0.00            
ATOM    425  O   ILE    54      48.270  53.550  30.400  1.00  0.00            
ATOM    426  N   GLN    55      49.140  51.840  31.570  1.00  0.00            
ATOM    427  CA  GLN    55      49.230  52.630  32.810  1.00  0.00            
ATOM    428  CB  GLN    55      49.120  51.750  34.090  1.00  0.00            
ATOM    429  CG  GLN    55      49.290  52.470  35.460  1.00  0.00            
ATOM    430  CD  GLN    55      48.850  51.660  36.670  1.00  0.00            
ATOM    431  OE1 GLN    55      48.050  52.110  37.500  1.00  0.00            
ATOM    432  NE2 GLN    55      49.370  50.490  36.880  1.00  0.00            
ATOM    433  C   GLN    55      50.530  53.370  32.880  1.00  0.00            
ATOM    434  O   GLN    55      51.600  52.810  32.700  1.00  0.00            
ATOM    435  N   ASN    56      50.420  54.660  33.110  1.00  0.00            
ATOM    436  CA  ASN    56      51.630  55.390  33.480  1.00  0.00            
ATOM    437  CB  ASN    56      51.770  56.680  32.730  1.00  0.00            
ATOM    438  CG  ASN    56      52.990  57.480  33.200  1.00  0.00            
ATOM    439  OD1 ASN    56      53.570  57.330  34.300  1.00  0.00            
ATOM    440  ND2 ASN    56      53.320  58.420  32.350  1.00  0.00            
ATOM    441  C   ASN    56      51.350  55.700  34.960  1.00  0.00            
ATOM    442  O   ASN    56      50.420  56.450  35.220  1.00  0.00            
ATOM    443  N   THR    57      52.050  55.130  35.940  1.00  0.00            
ATOM    444  CA  THR    57      51.710  55.360  37.320  1.00  0.00            
ATOM    445  CB  THR    57      52.390  54.340  38.250  1.00  0.00            
ATOM    446  CG2 THR    57      51.990  52.980  37.790  1.00  0.00            
ATOM    447  OG1 THR    57      53.820  54.480  38.230  1.00  0.00            
ATOM    448  C   THR    57      52.150  56.720  37.760  1.00  0.00            
ATOM    449  O   THR    57      51.560  57.230  38.700  1.00  0.00            
ATOM    450  N   GLY    58      53.150  57.250  37.080  1.00  0.00            
ATOM    451  CA  GLY    58      53.800  58.460  37.530  1.00  0.00            
ATOM    452  C   GLY    58      55.220  58.120  37.890  1.00  0.00            
ATOM    453  O   GLY    58      56.070  59.010  38.110  1.00  0.00            
ATOM    454  N   ASP    59      55.470  56.800  38.020  1.00  0.00            
ATOM    455  CA  ASP    59      56.820  56.300  38.200  1.00  0.00            
ATOM    456  CB  ASP    59      56.930  55.470  39.490  1.00  0.00            
ATOM    457  CG  ASP    59      56.620  56.380  40.680  1.00  0.00            
ATOM    458  OD1 ASP    59      57.460  57.210  41.030  1.00  0.00            
ATOM    459  OD2 ASP    59      55.500  56.300  41.200  1.00  0.00            
ATOM    460  C   ASP    59      57.210  55.440  37.010  1.00  0.00            
ATOM    461  O   ASP    59      58.350  55.510  36.530  1.00  0.00            
ATOM    462  N   TYR    60      56.260  54.670  36.490  1.00  0.00            
ATOM    463  CA  TYR    60      56.600  53.750  35.420  1.00  0.00            
ATOM    464  CB  TYR    60      57.120  52.430  36.100  1.00  0.00            
ATOM    465  CG  TYR    60      56.150  51.780  37.060  1.00  0.00            
ATOM    466  CD1 TYR    60      55.100  50.990  36.560  1.00  0.00            
ATOM    467  CE1 TYR    60      54.160  50.430  37.410  1.00  0.00            
ATOM    468  CZ  TYR    60      54.270  50.650  38.770  1.00  0.00            
ATOM    469  OH  TYR    60      53.330  50.070  39.600  1.00  0.00            
ATOM    470  CE2 TYR    60      55.320  51.430  39.310  1.00  0.00            
ATOM    471  CD2 TYR    60      56.270  51.990  38.450  1.00  0.00            
ATOM    472  C   TYR    60      55.410  53.510  34.500  1.00  0.00            
ATOM    473  O   TYR    60      54.320  54.010  34.770  1.00  0.00            
ATOM    474  N   TYR    61      55.550  52.740  33.440  1.00  0.00            
ATOM    475  CA  TYR    61      54.450  52.380  32.550  1.00  0.00            
ATOM    476  CB  TYR    61      54.750  52.720  31.090  1.00  0.00            
ATOM    477  CG  TYR    61      54.840  54.200  30.770  1.00  0.00            
ATOM    478  CD1 TYR    61      55.970  54.920  31.140  1.00  0.00            
ATOM    479  CE1 TYR    61      56.130  56.230  30.740  1.00  0.00            
ATOM    480  CZ  TYR    61      55.170  56.840  29.960  1.00  0.00            
ATOM    481  OH  TYR    61      55.390  58.130  29.510  1.00  0.00            
ATOM    482  CE2 TYR    61      54.010  56.160  29.600  1.00  0.00            
ATOM    483  CD2 TYR    61      53.840  54.820  30.000  1.00  0.00            
ATOM    484  C   TYR    61      54.320  50.850  32.630  1.00  0.00            
ATOM    485  O   TYR    61      55.320  50.180  32.850  1.00  0.00            
ATOM    486  N   ASP    62      53.100  50.310  32.560  1.00  0.00            
ATOM    487  CA  ASP    62      52.860  48.880  32.440  1.00  0.00            
ATOM    488  CB  ASP    62      53.100  48.230  33.840  1.00  0.00            
ATOM    489  CG  ASP    62      52.030  48.330  34.900  1.00  0.00            
ATOM    490  OD1 ASP    62      51.060  49.060  34.740  1.00  0.00            
ATOM    491  OD2 ASP    62      52.140  47.630  35.890  1.00  0.00            
ATOM    492  C   ASP    62      51.450  48.620  31.910  1.00  0.00            
ATOM    493  O   ASP    62      50.650  49.540  31.660  1.00  0.00            
ATOM    494  N   LEU    63      51.040  47.370  31.810  1.00  0.00            
ATOM    495  CA  LEU    63      49.700  47.010  31.370  1.00  0.00            
ATOM    496  CB  LEU    63      49.830  45.870  30.380  1.00  0.00            
ATOM    497  CG  LEU    63      50.660  46.230  29.130  1.00  0.00            
ATOM    498  CD1 LEU    63      50.600  45.080  28.130  1.00  0.00            
ATOM    499  CD2 LEU    63      50.140  47.530  28.500  1.00  0.00            
ATOM    500  C   LEU    63      48.840  46.640  32.560  1.00  0.00            
ATOM    501  O   LEU    63      48.340  45.520  32.630  1.00  0.00            
ATOM    502  N   TYR    64      48.730  47.630  33.510  1.00  0.00            
ATOM    503  CA  TYR    64      48.050  47.500  34.800  1.00  0.00            
ATOM    504  CB  TYR    64      46.530  47.710  34.620  1.00  0.00            
ATOM    505  CG  TYR    64      46.150  49.130  34.240  1.00  0.00            
ATOM    506  CD1 TYR    64      45.960  50.100  35.240  1.00  0.00            
ATOM    507  CE1 TYR    64      45.650  51.410  34.890  1.00  0.00            
ATOM    508  CZ  TYR    64      45.540  51.740  33.540  1.00  0.00            
ATOM    509  OH  TYR    64      45.210  53.030  33.130  1.00  0.00            
ATOM    510  CE2 TYR    64      45.710  50.780  32.550  1.00  0.00            
ATOM    511  CD2 TYR    64      46.030  49.460  32.910  1.00  0.00            
ATOM    512  C   TYR    64      48.330  46.140  35.430  1.00  0.00            
ATOM    513  O   TYR    64      47.400  45.380  35.710  1.00  0.00            
ATOM    514  N   GLY    65      49.640  45.850  35.510  1.00  0.00            
ATOM    515  CA  GLY    65      50.250  44.610  35.990  1.00  0.00            
ATOM    516  C   GLY    65      51.300  44.180  34.950  1.00  0.00            
ATOM    517  O   GLY    65      51.490  44.840  33.910  1.00  0.00            
ATOM    518  N   GLY    66      51.990  43.060  35.170  1.00  0.00            
ATOM    519  CA  GLY    66      53.020  42.600  34.260  1.00  0.00            
ATOM    520  C   GLY    66      54.340  43.370  34.390  1.00  0.00            
ATOM    521  O   GLY    66      54.600  43.970  35.430  1.00  0.00            
ATOM    522  N   GLU    67      55.260  43.320  33.400  1.00  0.00            
ATOM    523  CA  GLU    67      56.510  44.060  33.440  1.00  0.00            
ATOM    524  CB  GLU    67      57.410  43.590  32.270  1.00  0.00            
ATOM    525  CG  GLU    67      57.590  42.090  32.210  1.00  0.00            
ATOM    526  CD  GLU    67      56.680  41.450  31.190  1.00  0.00            
ATOM    527  OE1 GLU    67      55.630  42.050  30.870  1.00  0.00            
ATOM    528  OE2 GLU    67      57.020  40.350  30.700  1.00  0.00            
ATOM    529  C   GLU    67      56.290  45.580  33.400  1.00  0.00            
ATOM    530  O   GLU    67      55.360  46.080  32.780  1.00  0.00            
ATOM    531  N   LYS    68      57.170  46.320  34.080  1.00  0.00            
ATOM    532  CA  LYS    68      57.100  47.750  34.200  1.00  0.00            
ATOM    533  CB  LYS    68      57.350  48.200  35.670  1.00  0.00            
ATOM    534  CG  LYS    68      56.510  47.450  36.710  1.00  0.00            
ATOM    535  CD  LYS    68      56.860  48.010  38.100  1.00  0.00            
ATOM    536  CE  LYS    68      56.960  47.010  39.250  1.00  0.00            
ATOM    537  NZ  LYS    68      58.310  47.060  39.850  1.00  0.00            
ATOM    538  C   LYS    68      58.200  48.260  33.300  1.00  0.00            
ATOM    539  O   LYS    68      59.200  47.550  33.090  1.00  0.00            
ATOM    540  N   PHE    69      58.030  49.460  32.730  1.00  0.00            
ATOM    541  CA  PHE    69      59.080  50.070  31.900  1.00  0.00            
ATOM    542  CB  PHE    69      58.810  49.840  30.430  1.00  0.00            
ATOM    543  CG  PHE    69      58.480  48.400  30.080  1.00  0.00            
ATOM    544  CD1 PHE    69      57.190  47.910  30.280  1.00  0.00            
ATOM    545  CE1 PHE    69      56.870  46.570  30.050  1.00  0.00            
ATOM    546  CZ  PHE    69      57.870  45.700  29.610  1.00  0.00            
ATOM    547  CE2 PHE    69      59.170  46.200  29.400  1.00  0.00            
ATOM    548  CD2 PHE    69      59.490  47.530  29.630  1.00  0.00            
ATOM    549  C   PHE    69      59.150  51.570  32.180  1.00  0.00            
ATOM    550  O   PHE    69      58.160  52.200  32.590  1.00  0.00            
ATOM    551  N   ALA    70      60.330  52.150  32.050  1.00  0.00            
ATOM    552  CA  ALA    70      60.600  53.570  32.280  1.00  0.00            
ATOM    553  CB  ALA    70      62.140  53.850  32.360  1.00  0.00            
ATOM    554  C   ALA    70      60.030  54.460  31.200  1.00  0.00            
ATOM    555  O   ALA    70      59.600  55.580  31.490  1.00  0.00            
ATOM    556  N   THR    71      60.000  54.050  29.920  1.00  0.00            
ATOM    557  CA  THR    71      59.450  54.850  28.850  1.00  0.00            
ATOM    558  CB  THR    71      60.560  55.230  27.860  1.00  0.00            
ATOM    559  CG2 THR    71      61.700  55.980  28.520  1.00  0.00            
ATOM    560  OG1 THR    71      61.040  54.010  27.290  1.00  0.00            
ATOM    561  C   THR    71      58.380  54.020  28.160  1.00  0.00            
ATOM    562  O   THR    71      58.390  52.790  28.300  1.00  0.00            
ATOM    563  N   LEU    72      57.470  54.650  27.420  1.00  0.00            
ATOM    564  CA  LEU    72      56.480  53.910  26.660  1.00  0.00            
ATOM    565  CB  LEU    72      55.460  54.850  25.990  1.00  0.00            
ATOM    566  CG  LEU    72      54.510  54.210  24.940  1.00  0.00            
ATOM    567  CD1 LEU    72      53.530  53.320  25.680  1.00  0.00            
ATOM    568  CD2 LEU    72      53.800  55.250  24.080  1.00  0.00            
ATOM    569  C   LEU    72      57.110  53.050  25.580  1.00  0.00            
ATOM    570  O   LEU    72      56.670  51.920  25.310  1.00  0.00            
ATOM    571  N   ALA    73      58.160  53.510  24.910  1.00  0.00            
ATOM    572  CA  ALA    73      58.740  52.720  23.850  1.00  0.00            
ATOM    573  CB  ALA    73      59.810  53.560  23.190  1.00  0.00            
ATOM    574  C   ALA    73      59.300  51.380  24.320  1.00  0.00            
ATOM    575  O   ALA    73      59.160  50.370  23.620  1.00  0.00            
ATOM    576  N   GLU    74      59.830  51.290  25.550  1.00  0.00            
ATOM    577  CA  GLU    74      60.380  50.050  26.100  1.00  0.00            
ATOM    578  CB  GLU    74      61.070  50.320  27.430  1.00  0.00            
ATOM    579  CG  GLU    74      62.350  51.100  27.360  1.00  0.00            
ATOM    580  CD  GLU    74      62.920  51.380  28.760  1.00  0.00            
ATOM    581  OE1 GLU    74      63.480  50.480  29.350  1.00  0.00            
ATOM    582  OE2 GLU    74      62.770  52.500  29.250  1.00  0.00            
ATOM    583  C   GLU    74      59.240  49.030  26.330  1.00  0.00            
ATOM    584  O   GLU    74      59.470  47.840  26.170  1.00  0.00            
ATOM    585  N   LEU    75      58.060  49.500  26.750  1.00  0.00            
ATOM    586  CA  LEU    75      56.860  48.710  26.900  1.00  0.00            
ATOM    587  CB  LEU    75      55.680  49.650  27.220  1.00  0.00            
ATOM    588  CG  LEU    75      54.200  49.340  27.530  1.00  0.00            
ATOM    589  CD1 LEU    75      53.440  48.660  26.380  1.00  0.00            
ATOM    590  CD2 LEU    75      54.210  48.510  28.780  1.00  0.00            
ATOM    591  C   LEU    75      56.570  47.960  25.600  1.00  0.00            
ATOM    592  O   LEU    75      56.550  46.730  25.540  1.00  0.00            
ATOM    593  N   VAL    76      56.370  48.750  24.540  1.00  0.00            
ATOM    594  CA  VAL    76      55.920  48.210  23.250  1.00  0.00            
ATOM    595  CB  VAL    76      55.560  49.420  22.330  1.00  0.00            
ATOM    596  CG1 VAL    76      54.950  48.920  21.020  1.00  0.00            
ATOM    597  CG2 VAL    76      54.520  50.310  23.000  1.00  0.00            
ATOM    598  C   VAL    76      56.940  47.290  22.590  1.00  0.00            
ATOM    599  O   VAL    76      56.640  46.200  22.070  1.00  0.00            
ATOM    600  N   GLN    77      58.180  47.720  22.660  1.00  0.00            
ATOM    601  CA  GLN    77      59.300  47.020  22.080  1.00  0.00            
ATOM    602  CB  GLN    77      60.490  47.870  22.310  1.00  0.00            
ATOM    603  CG  GLN    77      61.760  47.510  21.660  1.00  0.00            
ATOM    604  CD  GLN    77      62.830  48.480  22.160  1.00  0.00            
ATOM    605  OE1 GLN    77      63.890  48.020  22.610  1.00  0.00            
ATOM    606  NE2 GLN    77      62.660  49.800  22.180  1.00  0.00            
ATOM    607  C   GLN    77      59.410  45.700  22.780  1.00  0.00            
ATOM    608  O   GLN    77      59.590  44.700  22.090  1.00  0.00            
ATOM    609  N   TYR    78      59.250  45.660  24.120  1.00  0.00            
ATOM    610  CA  TYR    78      59.290  44.420  24.850  1.00  0.00            
ATOM    611  CB  TYR    78      59.060  44.720  26.320  1.00  0.00            
ATOM    612  CG  TYR    78      59.060  43.450  27.120  1.00  0.00            
ATOM    613  CD1 TYR    78      60.280  42.920  27.570  1.00  0.00            
ATOM    614  CE1 TYR    78      60.280  41.720  28.270  1.00  0.00            
ATOM    615  CZ  TYR    78      59.060  41.080  28.530  1.00  0.00            
ATOM    616  OH  TYR    78      59.040  39.920  29.280  1.00  0.00            
ATOM    617  CE2 TYR    78      57.850  41.610  28.080  1.00  0.00            
ATOM    618  CD2 TYR    78      57.850  42.800  27.370  1.00  0.00            
ATOM    619  C   TYR    78      58.230  43.450  24.340  1.00  0.00            
ATOM    620  O   TYR    78      58.580  42.330  23.950  1.00  0.00            
ATOM    621  N   TYR    79      56.940  43.830  24.340  1.00  0.00            
ATOM    622  CA  TYR    79      55.850  42.960  23.900  1.00  0.00            
ATOM    623  CB  TYR    79      54.510  43.610  24.200  1.00  0.00            
ATOM    624  CG  TYR    79      54.270  43.620  25.700  1.00  0.00            
ATOM    625  CD1 TYR    79      54.070  42.400  26.360  1.00  0.00            
ATOM    626  CE1 TYR    79      53.870  42.390  27.760  1.00  0.00            
ATOM    627  CZ  TYR    79      53.880  43.590  28.460  1.00  0.00            
ATOM    628  OH  TYR    79      53.650  43.540  29.840  1.00  0.00            
ATOM    629  CE2 TYR    79      54.090  44.790  27.820  1.00  0.00            
ATOM    630  CD2 TYR    79      54.270  44.810  26.420  1.00  0.00            
ATOM    631  C   TYR    79      55.920  42.550  22.440  1.00  0.00            
ATOM    632  O   TYR    79      55.440  41.480  22.060  1.00  0.00            
ATOM    633  N   MET    80      56.490  43.410  21.580  1.00  0.00            
ATOM    634  CA  MET    80      56.790  43.070  20.210  1.00  0.00            
ATOM    635  CB  MET    80      57.370  44.200  19.430  1.00  0.00            
ATOM    636  CG  MET    80      56.360  45.170  18.890  1.00  0.00            
ATOM    637  SD  MET    80      57.240  46.400  17.890  1.00  0.00            
ATOM    638  CE  MET    80      57.320  47.750  18.990  1.00  0.00            
ATOM    639  C   MET    80      57.850  41.980  20.170  1.00  0.00            
ATOM    640  O   MET    80      57.630  41.030  19.420  1.00  0.00            
ATOM    641  N   GLU    81      58.970  42.020  20.920  1.00  0.00            
ATOM    642  CA  GLU    81      59.930  40.970  20.750  1.00  0.00            
ATOM    643  CB  GLU    81      61.350  41.510  20.940  1.00  0.00            
ATOM    644  CG  GLU    81      61.780  42.620  21.880  1.00  0.00            
ATOM    645  CD  GLU    81      63.000  43.370  21.360  1.00  0.00            
ATOM    646  OE1 GLU    81      62.860  44.200  20.460  1.00  0.00            
ATOM    647  OE2 GLU    81      64.110  43.110  21.850  1.00  0.00            
ATOM    648  C   GLU    81      59.760  39.720  21.590  1.00  0.00            
ATOM    649  O   GLU    81      60.010  38.610  21.110  1.00  0.00            
ATOM    650  N   HIS    82      59.300  39.800  22.810  1.00  0.00            
ATOM    651  CA  HIS    82      59.140  38.630  23.640  1.00  0.00            
ATOM    652  CB  HIS    82      59.120  39.100  25.110  1.00  0.00            
ATOM    653  CG  HIS    82      60.480  39.710  25.410  1.00  0.00            
ATOM    654  ND1 HIS    82      60.990  40.820  24.870  1.00  0.00            
ATOM    655  CE1 HIS    82      62.240  40.930  25.220  1.00  0.00            
ATOM    656  NE2 HIS    82      62.520  39.900  26.010  1.00  0.00            
ATOM    657  CD2 HIS    82      61.460  39.130  26.160  1.00  0.00            
ATOM    658  C   HIS    82      57.890  37.860  23.270  1.00  0.00            
ATOM    659  O   HIS    82      56.790  38.260  23.630  1.00  0.00            
ATOM    660  N   HIS    83      58.030  36.780  22.510  1.00  0.00            
ATOM    661  CA  HIS    83      56.910  35.940  22.080  1.00  0.00            
ATOM    662  CB  HIS    83      57.370  34.710  21.300  1.00  0.00            
ATOM    663  CG  HIS    83      58.140  35.060  20.040  1.00  0.00            
ATOM    664  ND1 HIS    83      58.300  36.250  19.470  1.00  0.00            
ATOM    665  CE1 HIS    83      59.040  36.100  18.400  1.00  0.00            
ATOM    666  NE2 HIS    83      59.370  34.830  18.330  1.00  0.00            
ATOM    667  CD2 HIS    83      58.840  34.150  19.300  1.00  0.00            
ATOM    668  C   HIS    83      56.110  35.410  23.240  1.00  0.00            
ATOM    669  O   HIS    83      56.670  34.960  24.230  1.00  0.00            
ATOM    670  N   GLY    84      54.790  35.510  23.080  1.00  0.00            
ATOM    671  CA  GLY    84      53.810  35.010  24.020  1.00  0.00            
ATOM    672  C   GLY    84      53.570  35.810  25.300  1.00  0.00            
ATOM    673  O   GLY    84      52.720  35.370  26.080  1.00  0.00            
ATOM    674  N   GLN    85      54.180  36.980  25.520  1.00  0.00            
ATOM    675  CA  GLN    85      54.030  37.720  26.780  1.00  0.00            
ATOM    676  CB  GLN    85      55.250  38.600  27.020  1.00  0.00            
ATOM    677  CG  GLN    85      56.550  37.820  26.970  1.00  0.00            
ATOM    678  CD  GLN    85      56.810  36.990  28.210  1.00  0.00            
ATOM    679  OE1 GLN    85      56.280  37.220  29.300  1.00  0.00            
ATOM    680  NE2 GLN    85      57.660  36.000  28.050  1.00  0.00            
ATOM    681  C   GLN    85      52.790  38.610  26.840  1.00  0.00            
ATOM    682  O   GLN    85      52.330  39.030  27.920  1.00  0.00            
ATOM    683  N   LEU    86      52.300  39.020  25.690  1.00  0.00            
ATOM    684  CA  LEU    86      51.060  39.770  25.700  1.00  0.00            
ATOM    685  CB  LEU    86      51.030  40.810  24.570  1.00  0.00            
ATOM    686  CG  LEU    86      50.730  42.270  24.970  1.00  0.00            
ATOM    687  CD1 LEU    86      50.000  42.960  23.850  1.00  0.00            
ATOM    688  CD2 LEU    86      49.880  42.310  26.230  1.00  0.00            
ATOM    689  C   LEU    86      49.900  38.770  25.530  1.00  0.00            
ATOM    690  O   LEU    86      49.780  38.040  24.550  1.00  0.00            
ATOM    691  N   LYS    87      49.020  38.780  26.490  1.00  0.00            
ATOM    692  CA  LYS    87      47.880  37.900  26.520  1.00  0.00            
ATOM    693  CB  LYS    87      48.100  36.800  27.500  1.00  0.00            
ATOM    694  CG  LYS    87      48.800  35.590  26.940  1.00  0.00            
ATOM    695  CD  LYS    87      49.280  34.820  28.150  1.00  0.00            
ATOM    696  CE  LYS    87      50.420  35.570  28.840  1.00  0.00            
ATOM    697  NZ  LYS    87      51.240  34.650  29.620  1.00  0.00            
ATOM    698  C   LYS    87      46.660  38.680  26.990  1.00  0.00            
ATOM    699  O   LYS    87      46.760  39.530  27.870  1.00  0.00            
ATOM    700  N   GLU    88      45.490  38.440  26.460  1.00  0.00            
ATOM    701  CA  GLU    88      44.290  39.030  27.030  1.00  0.00            
ATOM    702  CB  GLU    88      43.090  38.720  26.190  1.00  0.00            
ATOM    703  CG  GLU    88      43.080  39.060  24.720  1.00  0.00            
ATOM    704  CD  GLU    88      41.790  38.550  24.050  1.00  0.00            
ATOM    705  OE1 GLU    88      40.700  38.850  24.540  1.00  0.00            
ATOM    706  OE2 GLU    88      41.890  37.840  23.060  1.00  0.00            
ATOM    707  C   GLU    88      44.060  38.380  28.400  1.00  0.00            
ATOM    708  O   GLU    88      44.630  37.340  28.740  1.00  0.00            
ATOM    709  N   LYS    89      43.160  38.980  29.170  1.00  0.00            
ATOM    710  CA  LYS    89      42.700  38.480  30.470  1.00  0.00            
ATOM    711  CB  LYS    89      41.520  39.350  30.810  1.00  0.00            
ATOM    712  CG  LYS    89      40.890  39.060  32.150  1.00  0.00            
ATOM    713  CD  LYS    89      39.510  39.720  32.220  1.00  0.00            
ATOM    714  CE  LYS    89      38.510  39.060  31.260  1.00  0.00            
ATOM    715  NZ  LYS    89      37.220  39.690  31.370  1.00  0.00            
ATOM    716  C   LYS    89      42.350  36.960  30.390  1.00  0.00            
ATOM    717  O   LYS    89      42.750  36.120  31.210  1.00  0.00            
ATOM    718  N   ASN    90      41.650  36.570  29.320  1.00  0.00            
ATOM    719  CA  ASN    90      41.250  35.200  29.080  1.00  0.00            
ATOM    720  CB  ASN    90      40.120  35.160  28.040  1.00  0.00            
ATOM    721  CG  ASN    90      40.480  35.500  26.590  1.00  0.00            
ATOM    722  OD1 ASN    90      41.620  35.400  26.150  1.00  0.00            
ATOM    723  ND2 ASN    90      39.570  35.930  25.730  1.00  0.00            
ATOM    724  C   ASN    90      42.360  34.270  28.620  1.00  0.00            
ATOM    725  O   ASN    90      42.110  33.100  28.410  1.00  0.00            
ATOM    726  N   GLY    91      43.580  34.750  28.420  1.00  0.00            
ATOM    727  CA  GLY    91      44.670  33.880  28.080  1.00  0.00            
ATOM    728  C   GLY    91      45.040  33.880  26.620  1.00  0.00            
ATOM    729  O   GLY    91      46.150  33.440  26.290  1.00  0.00            
ATOM    730  N   ASP    92      44.200  34.350  25.690  1.00  0.00            
ATOM    731  CA  ASP    92      44.560  34.400  24.270  1.00  0.00            
ATOM    732  CB  ASP    92      43.320  34.830  23.410  1.00  0.00            
ATOM    733  CG  ASP    92      43.380  34.660  21.880  1.00  0.00            
ATOM    734  OD1 ASP    92      44.380  34.140  21.380  1.00  0.00            
ATOM    735  OD2 ASP    92      42.420  35.030  21.190  1.00  0.00            
ATOM    736  C   ASP    92      45.710  35.390  24.040  1.00  0.00            
ATOM    737  O   ASP    92      45.680  36.530  24.520  1.00  0.00            
ATOM    738  N   VAL    93      46.710  34.930  23.280  1.00  0.00            
ATOM    739  CA  VAL    93      47.920  35.690  22.900  1.00  0.00            
ATOM    740  CB  VAL    93      48.950  34.700  22.180  1.00  0.00            
ATOM    741  CG1 VAL    93      50.250  35.380  21.700  1.00  0.00            
ATOM    742  CG2 VAL    93      49.440  33.690  23.200  1.00  0.00            
ATOM    743  C   VAL    93      47.580  36.870  21.980  1.00  0.00            
ATOM    744  O   VAL    93      46.840  36.720  21.010  1.00  0.00            
ATOM    745  N   ILE    94      48.100  38.040  22.270  1.00  0.00            
ATOM    746  CA  ILE    94      47.940  39.220  21.440  1.00  0.00            
ATOM    747  CB  ILE    94      47.670  40.480  22.320  1.00  0.00            
ATOM    748  CG2 ILE    94      47.500  41.720  21.410  1.00  0.00            
ATOM    749  CG1 ILE    94      46.430  40.290  23.160  1.00  0.00            
ATOM    750  CD  ILE    94      46.300  41.320  24.300  1.00  0.00            
ATOM    751  C   ILE    94      49.280  39.370  20.700  1.00  0.00            
ATOM    752  O   ILE    94      50.360  39.260  21.310  1.00  0.00            
ATOM    753  N   GLU    95      49.290  39.540  19.380  1.00  0.00            
ATOM    754  CA  GLU    95      50.530  39.740  18.670  1.00  0.00            
ATOM    755  CB  GLU    95      50.660  38.800  17.500  1.00  0.00            
ATOM    756  CG  GLU    95      51.190  37.430  17.790  1.00  0.00            
ATOM    757  CD  GLU    95      50.870  36.340  16.740  1.00  0.00            
ATOM    758  OE1 GLU    95      51.120  36.530  15.540  1.00  0.00            
ATOM    759  OE2 GLU    95      50.370  35.290  17.150  1.00  0.00            
ATOM    760  C   GLU    95      50.680  41.160  18.150  1.00  0.00            
ATOM    761  O   GLU    95      49.860  41.720  17.400  1.00  0.00            
ATOM    762  N   LEU    96      51.850  41.680  18.530  1.00  0.00            
ATOM    763  CA  LEU    96      52.310  43.000  18.200  1.00  0.00            
ATOM    764  CB  LEU    96      52.950  43.610  19.470  1.00  0.00            
ATOM    765  CG  LEU    96      52.190  44.730  20.170  1.00  0.00            
ATOM    766  CD1 LEU    96      50.730  44.320  20.400  1.00  0.00            
ATOM    767  CD2 LEU    96      52.940  45.120  21.450  1.00  0.00            
ATOM    768  C   LEU    96      53.310  42.850  17.050  1.00  0.00            
ATOM    769  O   LEU    96      54.520  42.920  17.240  1.00  0.00            
ATOM    770  N   LYS    97      52.830  42.730  15.800  1.00  0.00            
ATOM    771  CA  LYS    97      53.690  42.380  14.680  1.00  0.00            
ATOM    772  CB  LYS    97      53.040  41.290  13.850  1.00  0.00            
ATOM    773  CG  LYS    97      52.710  40.050  14.630  1.00  0.00            
ATOM    774  CD  LYS    97      51.530  39.350  14.020  1.00  0.00            
ATOM    775  CE  LYS    97      51.820  38.720  12.690  1.00  0.00            
ATOM    776  NZ  LYS    97      50.710  37.860  12.340  1.00  0.00            
ATOM    777  C   LYS    97      54.070  43.490  13.740  1.00  0.00            
ATOM    778  O   LYS    97      55.250  43.680  13.430  1.00  0.00            
ATOM    779  N   TYR    98      53.090  44.220  13.210  1.00  0.00            
ATOM    780  CA  TYR    98      53.360  45.200  12.160  1.00  0.00            
ATOM    781  CB  TYR    98      52.490  44.900  10.940  1.00  0.00            
ATOM    782  CG  TYR    98      52.610  43.440  10.510  1.00  0.00            
ATOM    783  CD1 TYR    98      53.860  42.980  10.120  1.00  0.00            
ATOM    784  CE1 TYR    98      54.010  41.660   9.740  1.00  0.00            
ATOM    785  CZ  TYR    98      52.920  40.820   9.740  1.00  0.00            
ATOM    786  OH  TYR    98      53.120  39.520   9.320  1.00  0.00            
ATOM    787  CE2 TYR    98      51.660  41.270  10.140  1.00  0.00            
ATOM    788  CD2 TYR    98      51.510  42.590  10.510  1.00  0.00            
ATOM    789  C   TYR    98      53.100  46.620  12.660  1.00  0.00            
ATOM    790  O   TYR    98      51.920  47.000  12.740  1.00  0.00            
ATOM    791  N   PRO    99      54.140  47.420  13.040  1.00  0.00            
ATOM    792  CD  PRO    99      55.560  47.040  12.970  1.00  0.00            
ATOM    793  CG  PRO    99      56.170  48.000  13.970  1.00  0.00            
ATOM    794  CB  PRO    99      55.390  49.280  13.820  1.00  0.00            
ATOM    795  CA  PRO    99      54.010  48.830  13.420  1.00  0.00            
ATOM    796  C   PRO    99      53.460  49.660  12.260  1.00  0.00            
ATOM    797  O   PRO    99      54.000  49.680  11.140  1.00  0.00            
ATOM    798  N   LEU   100      52.300  50.230  12.520  1.00  0.00            
ATOM    799  CA  LEU   100      51.640  51.100  11.570  1.00  0.00            
ATOM    800  CB  LEU   100      50.130  50.860  11.680  1.00  0.00            
ATOM    801  CG  LEU   100      49.170  50.900  10.470  1.00  0.00            
ATOM    802  CD1 LEU   100      48.970  52.310  10.010  1.00  0.00            
ATOM    803  CD2 LEU   100      49.740  50.070   9.340  1.00  0.00            
ATOM    804  C   LEU   100      52.030  52.540  11.880  1.00  0.00            
ATOM    805  O   LEU   100      51.980  53.000  13.020  1.00  0.00            
ATOM    806  N   ASN   101      52.550  53.090  10.780  1.00  0.00            
ATOM    807  CA  ASN   101      52.860  54.480  10.490  1.00  0.00            
ATOM    808  CB  ASN   101      51.510  55.140  10.230  1.00  0.00            
ATOM    809  CG  ASN   101      51.680  56.250   9.230  1.00  0.00            
ATOM    810  OD1 ASN   101      51.850  57.420   9.560  1.00  0.00            
ATOM    811  ND2 ASN   101      51.500  55.920   7.950  1.00  0.00            
ATOM    812  C   ASN   101      53.720  55.440  11.320  1.00  0.00            
ATOM    813  OC1 ASN   101      54.810  55.770  10.820  1.00  0.00            
ATOM    814  OC2 ASN   101      53.300  55.950  12.370  1.00  0.00            
ATOM    815  CH3 ACE   102      33.890  59.100  21.100  1.00  0.00            
ATOM    816  C   ACE   102      34.200  58.090  22.200  1.00  0.00            
ATOM    817  O   ACE   102      34.010  58.470  23.370  1.00  0.00            
ATOM    818  N   SER   103      34.620  56.920  21.870  1.00  0.00            
ATOM    819  CA  SER   103      34.930  55.910  22.870  1.00  0.00            
ATOM    820  CB  SER   103      33.640  55.700  23.650  1.00  0.00            
ATOM    821  OG  SER   103      33.140  57.000  23.990  1.00  0.00            
ATOM    822  C   SER   103      35.400  54.660  22.120  1.00  0.00            
ATOM    823  O   SER   103      35.620  54.840  20.910  1.00  0.00            
ATOM    824  N   VAL   104      35.650  53.480  22.710  1.00  0.00            
ATOM    825  CA  VAL   104      35.980  52.170  22.100  1.00  0.00            
ATOM    826  CB  VAL   104      37.440  51.980  21.450  1.00  0.00            
ATOM    827  CG1 VAL   104      37.510  52.670  20.070  1.00  0.00            
ATOM    828  CG2 VAL   104      38.500  52.540  22.330  1.00  0.00            
ATOM    829  C   VAL   104      35.890  51.150  23.250  1.00  0.00            
ATOM    830  O   VAL   104      35.720  51.520  24.420  1.00  0.00            
ATOM    831  N   LEU   105      35.930  49.840  22.990  1.00  0.00            
ATOM    832  CA  LEU   105      35.930  48.870  24.070  1.00  0.00            
ATOM    833  CB  LEU   105      35.060  47.720  23.660  1.00  0.00            
ATOM    834  CG  LEU   105      33.570  48.020  23.570  1.00  0.00            
ATOM    835  CD1 LEU   105      32.850  46.780  23.080  1.00  0.00            
ATOM    836  CD2 LEU   105      33.000  48.350  24.940  1.00  0.00            
ATOM    837  C   LEU   105      37.340  48.390  24.390  1.00  0.00            
ATOM    838  O   LEU   105      38.150  48.200  23.490  1.00  0.00            
ATOM    839  N   PTR   106      37.650  48.160  25.670  1.00  0.00            
ATOM    840  CA  PTR   106      38.980  47.750  26.110  1.00  0.00            
ATOM    841  CB  PTR   106      39.420  48.660  27.240  1.00  0.00            
ATOM    842  CG  PTR   106      39.700  50.010  26.630  1.00  0.00            
ATOM    843  CD1 PTR   106      38.640  50.900  26.440  1.00  0.00            
ATOM    844  CE1 PTR   106      38.890  52.090  25.800  1.00  0.00            
ATOM    845  CZ  PTR   106      40.200  52.340  25.390  1.00  0.00            
ATOM    846  OH  PTR   106      40.410  53.560  24.700  1.00  0.00            
ATOM    847  P   PTR   106      40.930  54.950  25.300  1.00  0.00            
ATOM    848  O1P PTR   106      39.960  55.500  26.250  1.00  0.00            
ATOM    849  O2P PTR   106      41.100  55.910  24.190  1.00  0.00            
ATOM    850  O3P PTR   106      42.220  54.740  26.000  1.00  0.00            
ATOM    851  CE2 PTR   106      41.280  51.480  25.580  1.00  0.00            
ATOM    852  CD2 PTR   106      41.010  50.300  26.230  1.00  0.00            
ATOM    853  C   PTR   106      39.130  46.320  26.540  1.00  0.00            
ATOM    854  O   PTR   106      38.200  45.680  27.020  1.00  0.00            
ATOM    855  N   THR   107      40.350  45.840  26.340  1.00  0.00            
ATOM    856  CA  THR   107      40.740  44.470  26.640  1.00  0.00            
ATOM    857  CB  THR   107      41.310  43.850  25.340  1.00  0.00            
ATOM    858  CG2 THR   107      42.050  42.550  25.550  1.00  0.00            
ATOM    859  OG1 THR   107      40.170  43.660  24.480  1.00  0.00            
ATOM    860  C   THR   107      41.770  44.520  27.760  1.00  0.00            
ATOM    861  O   THR   107      42.730  45.270  27.710  1.00  0.00            
ATOM    862  N   ALA   108      41.500  43.790  28.850  1.00  0.00            
ATOM    863  CA  ALA   108      42.430  43.650  29.950  1.00  0.00            
ATOM    864  CB  ALA   108      41.810  43.110  31.180  1.00  0.00            
ATOM    865  C   ALA   108      43.380  42.580  29.500  1.00  0.00            
ATOM    866  O   ALA   108      43.000  41.690  28.710  1.00  0.00            
ATOM    867  N   VAL   109      44.580  42.680  30.060  1.00  0.00            
ATOM    868  CA  VAL   109      45.680  41.800  29.770  1.00  0.00            
ATOM    869  CB  VAL   109      46.830  42.730  29.340  1.00  0.00            
ATOM    870  CG1 VAL   109      48.170  42.030  29.330  1.00  0.00            
ATOM    871  CG2 VAL   109      46.520  43.200  27.920  1.00  0.00            
ATOM    872  C   VAL   109      46.000  40.880  30.950  1.00  0.00            
ATOM    873  O   VAL   109      45.710  41.210  32.080  1.00  0.00            
ATOM    874  N   GLN   110      46.480  39.680  30.710  1.00  0.00            
ATOM    875  CA  GLN   110      46.880  38.730  31.750  1.00  0.00            
ATOM    876  CB  GLN   110      46.530  37.310  31.360  1.00  0.00            
ATOM    877  CG  GLN   110      46.770  36.280  32.440  1.00  0.00            
ATOM    878  CD  GLN   110      46.850  34.880  31.830  1.00  0.00            
ATOM    879  OE1 GLN   110      47.940  34.390  31.540  1.00  0.00            
ATOM    880  NE2 GLN   110      45.740  34.180  31.610  1.00  0.00            
ATOM    881  C   GLN   110      48.400  38.860  31.850  1.00  0.00            
ATOM    882  O   GLN   110      49.110  38.840  30.830  1.00  0.00            
ATOM    883  N   PRO   111      48.920  39.120  33.050  1.00  0.00            
ATOM    884  CD  PRO   111      48.190  39.860  34.110  1.00  0.00            
ATOM    885  CG  PRO   111      49.140  39.770  35.270  1.00  0.00            
ATOM    886  CB  PRO   111      50.520  39.720  34.650  1.00  0.00            
ATOM    887  CA  PRO   111      50.360  39.030  33.300  1.00  0.00            
ATOM    888  C   PRO   111      50.980  37.640  33.230  1.00  0.00            
ATOM    889  O   PRO   111      50.250  36.660  32.970  1.00  0.00            
ATOM    890  N   ASN   112      52.290  37.550  33.450  1.00  0.00            
ATOM    891  CA  ASN   112      52.990  36.290  33.410  1.00  0.00            
ATOM    892  CB  ASN   112      52.860  35.620  32.040  1.00  0.00            
ATOM    893  CG  ASN   112      53.610  34.290  32.010  1.00  0.00            
ATOM    894  OD1 ASN   112      54.210  33.890  33.000  1.00  0.00            
ATOM    895  ND2 ASN   112      53.570  33.620  30.860  1.00  0.00            
ATOM    896  C   ASN   112      54.470  36.480  33.700  1.00  0.00            
ATOM    897  O   ASN   112      54.920  37.620  33.930  1.00  0.00            
ATOM    898  N   GLU   113      55.240  35.390  33.690  1.00  0.00            
ATOM    899  CA  GLU   113      56.660  35.430  33.950  1.00  0.00            
ATOM    900  CB  GLU   113      56.950  36.010  35.340  1.00  0.00            
ATOM    901  CG  GLU   113      58.440  36.030  35.580  1.00  0.00            
ATOM    902  CD  GLU   113      58.720  36.610  36.970  1.00  0.00            
ATOM    903  OE1 GLU   113      58.790  35.790  37.920  1.00  0.00            
ATOM    904  OE2 GLU   113      58.880  37.850  37.050  1.00  0.00            
ATOM    905  C   GLU   113      57.280  34.040  33.890  1.00  0.00            
ATOM    906  O   GLU   113      56.580  33.060  33.640  1.00  0.00            
ATOM    907  N   NHE   114      58.570  33.980  34.110  1.00  0.00            
TER
ENDMDL
