# Supplementary material for: An allosteric interaction controls the activation mechanism of SHP2 tyrosine phosphatase
Source: Sci Rep. 2020 Oct 28;10:18530. doi: 10.1038/s41598-020-75409-7 (PMC7595171; doi:10.1038/s41598-020-75409-7)
Supplement: Supplementary file 1 — Supplementary Information 1. [file 41598_2020_75409_MOESM1_ESM.zip › initial_structures_pdb/NSH2_QVE-pY-LDLDLD.pdb]

REMARK    THIS IS A SIMULATION BOX
CRYST1   61.907   61.907   61.907  60.00  60.00  90.00 P 1           1
MODEL        1
ATOM      1  N   MET     1      58.690  62.270   8.740  1.00  0.00            
ATOM      2  CA  MET     1      58.870  60.960   9.330  1.00  0.00            
ATOM      3  CB  MET     1      60.020  60.950  10.310  1.00  0.00            
ATOM      4  CG  MET     1      60.180  59.560  10.910  1.00  0.00            
ATOM      5  SD  MET     1      61.560  59.530  12.090  1.00  0.00            
ATOM      6  CE  MET     1      61.490  57.830  12.600  1.00  0.00            
ATOM      7  C   MET     1      57.620  60.530  10.080  1.00  0.00            
ATOM      8  O   MET     1      56.630  61.270  10.120  1.00  0.00            
ATOM      9  N   ARG     2      57.650  59.330  10.670  1.00  0.00            
ATOM     10  CA  ARG     2      56.530  58.800  11.420  1.00  0.00            
ATOM     11  CB  ARG     2      55.290  58.670  10.540  1.00  0.00            
ATOM     12  CG  ARG     2      54.140  58.110  11.360  1.00  0.00            
ATOM     13  CD  ARG     2      52.900  57.980  10.470  1.00  0.00            
ATOM     14  NE  ARG     2      51.760  57.440  11.240  1.00  0.00            
ATOM     15  CZ  ARG     2      50.560  57.220  10.700  1.00  0.00            
ATOM     16  NH1 ARG     2      50.300  57.490   9.420  1.00  0.00            
ATOM     17  NH2 ARG     2      49.600  56.740  11.480  1.00  0.00            
ATOM     18  C   ARG     2      56.840  57.420  11.980  1.00  0.00            
ATOM     19  O   ARG     2      57.950  56.900  11.780  1.00  0.00            
ATOM     20  N   ARG     3      55.880  56.840  12.690  1.00  0.00            
ATOM     21  CA  ARG     3      56.060  55.510  13.290  1.00  0.00            
ATOM     22  CB  ARG     3      57.280  55.500  14.200  1.00  0.00            
ATOM     23  CG  ARG     3      57.270  56.600  15.250  1.00  0.00            
ATOM     24  CD  ARG     3      57.650  56.060  16.610  1.00  0.00            
ATOM     25  NE  ARG     3      58.010  57.120  17.550  1.00  0.00            
ATOM     26  CZ  ARG     3      58.480  56.900  18.770  1.00  0.00            
ATOM     27  NH1 ARG     3      58.650  55.660  19.220  1.00  0.00            
ATOM     28  NH2 ARG     3      58.790  57.920  19.550  1.00  0.00            
ATOM     29  C   ARG     3      54.810  55.070  14.040  1.00  0.00            
ATOM     30  O   ARG     3      53.720  55.610  13.800  1.00  0.00            
ATOM     31  N   TRP     4      54.960  54.110  14.950  1.00  0.00            
ATOM     32  CA  TRP     4      53.810  53.470  15.570  1.00  0.00            
ATOM     33  CB  TRP     4      54.250  52.240  16.390  1.00  0.00            
ATOM     34  CG  TRP     4      55.370  52.490  17.360  1.00  0.00            
ATOM     35  CD1 TRP     4      56.690  52.220  17.180  1.00  0.00            
ATOM     36  NE1 TRP     4      57.410  52.590  18.290  1.00  0.00            
ATOM     37  CE2 TRP     4      56.550  53.100  19.230  1.00  0.00            
ATOM     38  CZ2 TRP     4      56.800  53.600  20.500  1.00  0.00            
ATOM     39  CH2 TRP     4      55.740  54.060  21.220  1.00  0.00            
ATOM     40  CZ3 TRP     4      54.440  54.030  20.700  1.00  0.00            
ATOM     41  CE3 TRP     4      54.180  53.530  19.430  1.00  0.00            
ATOM     42  CD2 TRP     4      55.260  53.060  18.670  1.00  0.00            
ATOM     43  C   TRP     4      52.980  54.390  16.470  1.00  0.00            
ATOM     44  O   TRP     4      51.860  54.040  16.860  1.00  0.00            
ATOM     45  N   PHE     5      53.500  55.560  16.800  1.00  0.00            
ATOM     46  CA  PHE     5      52.790  56.470  17.700  1.00  0.00            
ATOM     47  CB  PHE     5      53.790  57.190  18.620  1.00  0.00            
ATOM     48  CG  PHE     5      53.130  58.130  19.590  1.00  0.00            
ATOM     49  CD1 PHE     5      52.280  57.650  20.560  1.00  0.00            
ATOM     50  CE1 PHE     5      51.670  58.520  21.470  1.00  0.00            
ATOM     51  CZ  PHE     5      51.920  59.870  21.390  1.00  0.00            
ATOM     52  CE2 PHE     5      52.770  60.360  20.420  1.00  0.00            
ATOM     53  CD2 PHE     5      53.370  59.490  19.530  1.00  0.00            
ATOM     54  C   PHE     5      51.960  57.500  16.940  1.00  0.00            
ATOM     55  O   PHE     5      52.490  58.300  16.160  1.00  0.00            
ATOM     56  N   HIS     6      50.650  57.480  17.180  1.00  0.00            
ATOM     57  CA  HIS     6      49.730  58.420  16.560  1.00  0.00            
ATOM     58  CB  HIS     6      48.630  57.680  15.790  1.00  0.00            
ATOM     59  CG  HIS     6      49.140  56.780  14.690  1.00  0.00            
ATOM     60  ND1 HIS     6      48.760  56.920  13.390  1.00  0.00            
ATOM     61  CE1 HIS     6      49.360  55.990  12.660  1.00  0.00            
ATOM     62  NE2 HIS     6      50.100  55.250  13.460  1.00  0.00            
ATOM     63  CD2 HIS     6      49.970  55.710  14.740  1.00  0.00            
ATOM     64  C   HIS     6      49.090  59.330  17.610  1.00  0.00            
ATOM     65  O   HIS     6      48.090  58.960  18.220  1.00  0.00            
ATOM     66  N   PRO     7      49.660  60.520  17.800  1.00  0.00            
ATOM     67  CD  PRO     7      50.750  61.110  17.020  1.00  0.00            
ATOM     68  CG  PRO     7      50.810  62.530  17.490  1.00  0.00            
ATOM     69  CB  PRO     7      50.310  62.500  18.900  1.00  0.00            
ATOM     70  CA  PRO     7      49.200  61.430  18.870  1.00  0.00            
ATOM     71  C   PRO     7      47.840  62.080  18.630  1.00  0.00            
ATOM     72  O   PRO     7      47.250  62.610  19.560  1.00  0.00            
ATOM     73  N   ASN     8      47.350  62.030  17.390  1.00  0.00            
ATOM     74  CA  ASN     8      46.150  62.800  17.040  1.00  0.00            
ATOM     75  CB  ASN     8      46.520  63.790  15.930  1.00  0.00            
ATOM     76  CG  ASN     8      47.530  64.840  16.360  1.00  0.00            
ATOM     77  OD1 ASN     8      47.500  65.310  17.510  1.00  0.00            
ATOM     78  ND2 ASN     8      48.440  65.200  15.470  1.00  0.00            
ATOM     79  C   ASN     8      44.920  62.010  16.600  1.00  0.00            
ATOM     80  O   ASN     8      44.070  62.560  15.900  1.00  0.00            
ATOM     81  N   ILE     9      44.810  60.740  17.000  1.00  0.00            
ATOM     82  CA  ILE     9      43.660  59.950  16.590  1.00  0.00            
ATOM     83  CB  ILE     9      44.060  58.780  15.650  1.00  0.00            
ATOM     84  CG2 ILE     9      44.680  59.310  14.380  1.00  0.00            
ATOM     85  CG1 ILE     9      45.010  57.820  16.370  1.00  0.00            
ATOM     86  CD  ILE     9      45.150  56.500  15.660  1.00  0.00            
ATOM     87  C   ILE     9      42.860  59.370  17.750  1.00  0.00            
ATOM     88  O   ILE     9      43.390  59.150  18.830  1.00  0.00            
ATOM     89  N   THR    10      41.580  59.120  17.500  1.00  0.00            
ATOM     90  CA  THR    10      40.680  58.530  18.490  1.00  0.00            
ATOM     91  CB  THR    10      39.240  59.030  18.320  1.00  0.00            
ATOM     92  CG2 THR    10      39.210  60.550  18.270  1.00  0.00            
ATOM     93  OG1 THR    10      38.680  58.500  17.110  1.00  0.00            
ATOM     94  C   THR    10      40.700  57.020  18.390  1.00  0.00            
ATOM     95  O   THR    10      41.350  56.450  17.510  1.00  0.00            
ATOM     96  N   GLY    11      39.980  56.360  19.290  1.00  0.00            
ATOM     97  CA  GLY    11      39.880  54.910  19.280  1.00  0.00            
ATOM     98  C   GLY    11      39.220  54.420  18.010  1.00  0.00            
ATOM     99  O   GLY    11      39.650  53.440  17.410  1.00  0.00            
ATOM    100  N   VAL    12      38.170  55.120  17.600  1.00  0.00            
ATOM    101  CA  VAL    12      37.430  54.780  16.390  1.00  0.00            
ATOM    102  CB  VAL    12      36.140  55.630  16.270  1.00  0.00            
ATOM    103  CG1 VAL    12      35.550  55.520  14.870  1.00  0.00            
ATOM    104  CG2 VAL    12      35.130  55.210  17.330  1.00  0.00            
ATOM    105  C   VAL    12      38.290  54.990  15.160  1.00  0.00            
ATOM    106  O   VAL    12      38.350  54.130  14.270  1.00  0.00            
ATOM    107  N   GLU    13      38.990  56.120  15.100  1.00  0.00            
ATOM    108  CA  GLU    13      39.930  56.410  14.020  1.00  0.00            
ATOM    109  CB  GLU    13      40.540  57.800  14.200  1.00  0.00            
ATOM    110  CG  GLU    13      39.650  58.950  13.790  1.00  0.00            
ATOM    111  CD  GLU    13      40.240  60.300  14.130  1.00  0.00            
ATOM    112  OE1 GLU    13      40.760  60.440  15.260  1.00  0.00            
ATOM    113  OE2 GLU    13      40.190  61.210  13.290  1.00  0.00            
ATOM    114  C   GLU    13      41.030  55.360  13.940  1.00  0.00            
ATOM    115  O   GLU    13      41.460  54.970  12.860  1.00  0.00            
ATOM    116  N   ALA    14      41.490  54.890  15.110  1.00  0.00            
ATOM    117  CA  ALA    14      42.520  53.860  15.160  1.00  0.00            
ATOM    118  CB  ALA    14      42.960  53.630  16.600  1.00  0.00            
ATOM    119  C   ALA    14      42.020  52.570  14.530  1.00  0.00            
ATOM    120  O   ALA    14      42.760  51.870  13.850  1.00  0.00            
ATOM    121  N   GLU    15      40.750  52.250  14.770  1.00  0.00            
ATOM    122  CA  GLU    15      40.150  51.060  14.180  1.00  0.00            
ATOM    123  CB  GLU    15      38.750  50.800  14.790  1.00  0.00            
ATOM    124  CG  GLU    15      38.780  50.540  16.300  1.00  0.00            
ATOM    125  CD  GLU    15      37.450  50.020  16.840  1.00  0.00            
ATOM    126  OE1 GLU    15      36.470  49.930  16.050  1.00  0.00            
ATOM    127  OE2 GLU    15      37.380  49.700  18.040  1.00  0.00            
ATOM    128  C   GLU    15      40.060  51.190  12.670  1.00  0.00            
ATOM    129  O   GLU    15      40.390  50.240  11.950  1.00  0.00            
ATOM    130  N   ASN    16      39.660  52.350  12.180  1.00  0.00            
ATOM    131  CA  ASN    16      39.550  52.580  10.740  1.00  0.00            
ATOM    132  CB  ASN    16      38.940  53.960  10.460  1.00  0.00            
ATOM    133  CG  ASN    16      37.510  54.080  10.940  1.00  0.00            
ATOM    134  OD1 ASN    16      36.770  53.100  10.980  1.00  0.00            
ATOM    135  ND2 ASN    16      37.110  55.290  11.320  1.00  0.00            
ATOM    136  C   ASN    16      40.890  52.460  10.030  1.00  0.00            
ATOM    137  O   ASN    16      40.980  51.890   8.930  1.00  0.00            
ATOM    138  N   LEU    17      41.950  52.990  10.640  1.00  0.00            
ATOM    139  CA  LEU    17      43.290  52.880  10.090  1.00  0.00            
ATOM    140  CB  LEU    17      44.300  53.650  10.930  1.00  0.00            
ATOM    141  CG  LEU    17      44.480  55.120  10.630  1.00  0.00            
ATOM    142  CD1 LEU    17      45.390  55.760  11.660  1.00  0.00            
ATOM    143  CD2 LEU    17      45.050  55.280   9.230  1.00  0.00            
ATOM    144  C   LEU    17      43.730  51.430   9.950  1.00  0.00            
ATOM    145  O   LEU    17      44.110  50.970   8.880  1.00  0.00            
ATOM    146  N   LEU    18      43.680  50.720  11.070  1.00  0.00            
ATOM    147  CA  LEU    18      44.140  49.340  11.150  1.00  0.00            
ATOM    148  CB  LEU    18      44.020  48.810  12.570  1.00  0.00            
ATOM    149  CG  LEU    18      44.990  49.410  13.590  1.00  0.00            
ATOM    150  CD1 LEU    18      44.540  49.100  15.010  1.00  0.00            
ATOM    151  CD2 LEU    18      46.400  48.880  13.360  1.00  0.00            
ATOM    152  C   LEU    18      43.350  48.440  10.190  1.00  0.00            
ATOM    153  O   LEU    18      43.910  47.510   9.610  1.00  0.00            
ATOM    154  N   LEU    19      42.070  48.710  10.030  1.00  0.00            
ATOM    155  CA  LEU    19      41.230  47.850   9.180  1.00  0.00            
ATOM    156  CB  LEU    19      39.750  48.000   9.580  1.00  0.00            
ATOM    157  CG  LEU    19      39.370  47.310  10.890  1.00  0.00            
ATOM    158  CD1 LEU    19      37.940  47.640  11.290  1.00  0.00            
ATOM    159  CD2 LEU    19      39.580  45.810  10.810  1.00  0.00            
ATOM    160  C   LEU    19      41.420  48.170   7.710  1.00  0.00            
ATOM    161  O   LEU    19      41.150  47.320   6.850  1.00  0.00            
ATOM    162  N   THR    20      41.890  49.360   7.400  1.00  0.00            
ATOM    163  CA  THR    20      42.020  49.790   6.000  1.00  0.00            
ATOM    164  CB  THR    20      41.390  51.170   5.770  1.00  0.00            
ATOM    165  CG2 THR    20      39.890  51.110   6.000  1.00  0.00            
ATOM    166  OG1 THR    20      41.980  52.120   6.660  1.00  0.00            
ATOM    167  C   THR    20      43.480  49.830   5.530  1.00  0.00            
ATOM    168  O   THR    20      43.750  49.680   4.340  1.00  0.00            
ATOM    169  N   ARG    21      44.410  50.030   6.460  1.00  0.00            
ATOM    170  CA  ARG    21      45.820  50.160   6.090  1.00  0.00            
ATOM    171  CB  ARG    21      46.330  51.550   6.430  1.00  0.00            
ATOM    172  CG  ARG    21      45.780  52.660   5.560  1.00  0.00            
ATOM    173  CD  ARG    21      46.660  53.890   5.650  1.00  0.00            
ATOM    174  NE  ARG    21      47.170  54.280   4.340  1.00  0.00            
ATOM    175  CZ  ARG    21      46.500  55.010   3.460  1.00  0.00            
ATOM    176  NH1 ARG    21      45.290  55.450   3.760  1.00  0.00            
ATOM    177  NH2 ARG    21      47.030  55.310   2.290  1.00  0.00            
ATOM    178  C   ARG    21      46.690  49.120   6.780  1.00  0.00            
ATOM    179  O   ARG    21      47.900  49.080   6.550  1.00  0.00            
ATOM    180  N   GLY    22      46.100  48.290   7.620  1.00  0.00            
ATOM    181  CA  GLY    22      46.860  47.290   8.330  1.00  0.00            
ATOM    182  C   GLY    22      46.490  45.870   7.950  1.00  0.00            
ATOM    183  O   GLY    22      45.620  45.630   7.110  1.00  0.00            
ATOM    184  N   VAL    23      47.190  44.920   8.570  1.00  0.00            
ATOM    185  CA  VAL    23      46.870  43.510   8.470  1.00  0.00            
ATOM    186  CB  VAL    23      47.970  42.710   7.740  1.00  0.00            
ATOM    187  CG1 VAL    23      48.160  43.240   6.330  1.00  0.00            
ATOM    188  CG2 VAL    23      49.270  42.750   8.530  1.00  0.00            
ATOM    189  C   VAL    23      46.720  42.980   9.890  1.00  0.00            
ATOM    190  O   VAL    23      46.990  43.700  10.860  1.00  0.00            
ATOM    191  N   ASP    24      46.300  41.720  10.030  1.00  0.00            
ATOM    192  CA  ASP    24      46.280  41.090  11.340  1.00  0.00            
ATOM    193  CB  ASP    24      45.750  39.660  11.270  1.00  0.00            
ATOM    194  CG  ASP    24      44.280  39.590  10.950  1.00  0.00            
ATOM    195  OD1 ASP    24      43.560  40.580  11.210  1.00  0.00            
ATOM    196  OD2 ASP    24      43.820  38.540  10.450  1.00  0.00            
ATOM    197  C   ASP    24      47.690  41.110  11.940  1.00  0.00            
ATOM    198  O   ASP    24      48.650  40.660  11.300  1.00  0.00            
ATOM    199  N   GLY    25      47.800  41.630  13.150  1.00  0.00            
ATOM    200  CA  GLY    25      49.100  41.780  13.790  1.00  0.00            
ATOM    201  C   GLY    25      49.560  43.230  13.800  1.00  0.00            
ATOM    202  O   GLY    25      50.470  43.590  14.550  1.00  0.00            
ATOM    203  N   SER    26      48.920  44.060  12.990  1.00  0.00            
ATOM    204  CA  SER    26      49.220  45.490  12.960  1.00  0.00            
ATOM    205  CB  SER    26      48.550  46.190  11.770  1.00  0.00            
ATOM    206  OG  SER    26      49.070  45.740  10.540  1.00  0.00            
ATOM    207  C   SER    26      48.760  46.140  14.270  1.00  0.00            
ATOM    208  O   SER    26      47.750  45.760  14.840  1.00  0.00            
ATOM    209  N   PHE    27      49.500  47.140  14.710  1.00  0.00            
ATOM    210  CA  PHE    27      49.140  47.840  15.950  1.00  0.00            
ATOM    211  CB  PHE    27      49.740  47.130  17.160  1.00  0.00            
ATOM    212  CG  PHE    27      51.220  47.310  17.290  1.00  0.00            
ATOM    213  CD1 PHE    27      52.090  46.500  16.610  1.00  0.00            
ATOM    214  CE1 PHE    27      53.460  46.680  16.720  1.00  0.00            
ATOM    215  CZ  PHE    27      53.960  47.670  17.530  1.00  0.00            
ATOM    216  CE2 PHE    27      53.100  48.490  18.220  1.00  0.00            
ATOM    217  CD2 PHE    27      51.730  48.310  18.110  1.00  0.00            
ATOM    218  C   PHE    27      49.630  49.280  15.910  1.00  0.00            
ATOM    219  O   PHE    27      50.490  49.640  15.120  1.00  0.00            
ATOM    220  N   LEU    28      49.050  50.100  16.790  1.00  0.00            
ATOM    221  CA  LEU    28      49.530  51.460  16.990  1.00  0.00            
ATOM    222  CB  LEU    28      48.830  52.430  16.020  1.00  0.00            
ATOM    223  CG  LEU    28      47.310  52.530  16.060  1.00  0.00            
ATOM    224  CD1 LEU    28      46.810  53.530  17.120  1.00  0.00            
ATOM    225  CD2 LEU    28      46.770  52.890  14.690  1.00  0.00            
ATOM    226  C   LEU    28      49.310  51.900  18.430  1.00  0.00            
ATOM    227  O   LEU    28      48.590  51.230  19.180  1.00  0.00            
ATOM    228  N   ALA    29      49.920  53.010  18.800  1.00  0.00            
ATOM    229  CA  ALA    29      49.680  53.620  20.100  1.00  0.00            
ATOM    230  CB  ALA    29      50.970  53.700  20.900  1.00  0.00            
ATOM    231  C   ALA    29      49.080  54.990  19.910  1.00  0.00            
ATOM    232  O   ALA    29      49.410  55.700  18.950  1.00  0.00            
ATOM    233  N   ARG    30      48.200  55.370  20.820  1.00  0.00            
ATOM    234  CA  ARG    30      47.420  56.590  20.700  1.00  0.00            
ATOM    235  CB  ARG    30      46.140  56.330  19.900  1.00  0.00            
ATOM    236  CG  ARG    30      45.290  55.220  20.500  1.00  0.00            
ATOM    237  CD  ARG    30      43.950  55.140  19.830  1.00  0.00            
ATOM    238  NE  ARG    30      43.120  54.090  20.410  1.00  0.00            
ATOM    239  CZ  ARG    30      42.430  54.210  21.550  1.00  0.00            
ATOM    240  NH1 ARG    30      42.470  55.350  22.230  1.00  0.00            
ATOM    241  NH2 ARG    30      41.700  53.200  22.000  1.00  0.00            
ATOM    242  C   ARG    30      47.090  57.120  22.090  1.00  0.00            
ATOM    243  O   ARG    30      47.200  56.390  23.060  1.00  0.00            
ATOM    244  N   PRO    31      46.690  58.400  22.180  1.00  0.00            
ATOM    245  CD  PRO    31      46.730  59.450  21.160  1.00  0.00            
ATOM    246  CG  PRO    31      45.880  60.530  21.760  1.00  0.00            
ATOM    247  CB  PRO    31      46.100  60.430  23.230  1.00  0.00            
ATOM    248  CA  PRO    31      46.270  58.930  23.490  1.00  0.00            
ATOM    249  C   PRO    31      44.960  58.300  24.000  1.00  0.00            
ATOM    250  O   PRO    31      44.090  57.950  23.190  1.00  0.00            
ATOM    251  N   SER    32      44.840  58.170  25.310  1.00  0.00            
ATOM    252  CA  SER    32      43.670  57.540  25.920  1.00  0.00            
ATOM    253  CB  SER    32      44.050  56.890  27.250  1.00  0.00            
ATOM    254  OG  SER    32      42.920  56.380  27.930  1.00  0.00            
ATOM    255  C   SER    32      42.530  58.530  26.150  1.00  0.00            
ATOM    256  O   SER    32      42.750  59.650  26.600  1.00  0.00            
ATOM    257  N   LYS    33      41.310  58.100  25.840  1.00  0.00            
ATOM    258  CA  LYS    33      40.140  58.930  26.080  1.00  0.00            
ATOM    259  CB  LYS    33      38.970  58.500  25.160  1.00  0.00            
ATOM    260  CG  LYS    33      39.290  58.700  23.670  1.00  0.00            
ATOM    261  CD  LYS    33      38.230  58.110  22.730  1.00  0.00            
ATOM    262  CE  LYS    33      38.170  56.580  22.790  1.00  0.00            
ATOM    263  NZ  LYS    33      37.240  56.030  21.790  1.00  0.00            
ATOM    264  C   LYS    33      39.670  58.810  27.530  1.00  0.00            
ATOM    265  O   LYS    33      39.450  59.810  28.190  1.00  0.00            
ATOM    266  N   SER    34      39.520  57.570  27.990  1.00  0.00            
ATOM    267  CA  SER    34      39.050  57.320  29.360  1.00  0.00            
ATOM    268  CB  SER    34      38.840  55.820  29.580  1.00  0.00            
ATOM    269  OG  SER    34      39.980  55.070  29.220  1.00  0.00            
ATOM    270  C   SER    34      40.030  57.870  30.400  1.00  0.00            
ATOM    271  O   SER    34      39.620  58.280  31.490  1.00  0.00            
ATOM    272  N   ASN    35      41.320  57.870  30.080  1.00  0.00            
ATOM    273  CA  ASN    35      42.330  58.440  30.960  1.00  0.00            
ATOM    274  CB  ASN    35      43.210  57.340  31.540  1.00  0.00            
ATOM    275  CG  ASN    35      42.560  56.590  32.680  1.00  0.00            
ATOM    276  OD1 ASN    35      42.290  55.390  32.580  1.00  0.00            
ATOM    277  ND2 ASN    35      42.270  57.300  33.770  1.00  0.00            
ATOM    278  C   ASN    35      43.170  59.490  30.260  1.00  0.00            
ATOM    279  O   ASN    35      44.250  59.180  29.760  1.00  0.00            
ATOM    280  N   PRO    36      42.670  60.730  30.180  1.00  0.00            
ATOM    281  CD  PRO    36      41.350  61.140  30.720  1.00  0.00            
ATOM    282  CG  PRO    36      41.150  62.500  30.120  1.00  0.00            
ATOM    283  CB  PRO    36      42.510  63.060  29.920  1.00  0.00            
ATOM    284  CA  PRO    36      43.350  61.840  29.530  1.00  0.00            
ATOM    285  C   PRO    36      44.790  62.000  30.010  1.00  0.00            
ATOM    286  O   PRO    36      45.040  61.980  31.210  1.00  0.00            
ATOM    287  N   GLY    37      45.720  62.130  29.070  1.00  0.00            
ATOM    288  CA  GLY    37      47.120  62.240  29.380  1.00  0.00            
ATOM    289  C   GLY    37      47.850  60.910  29.220  1.00  0.00            
ATOM    290  O   GLY    37      49.080  60.880  29.150  1.00  0.00            
ATOM    291  N   ASP    38      47.090  59.830  29.170  1.00  0.00            
ATOM    292  CA  ASP    38      47.660  58.500  29.020  1.00  0.00            
ATOM    293  CB  ASP    38      46.940  57.490  29.920  1.00  0.00            
ATOM    294  CG  ASP    38      47.240  57.690  31.380  1.00  0.00            
ATOM    295  OD1 ASP    38      48.230  58.400  31.680  1.00  0.00            
ATOM    296  OD2 ASP    38      46.490  57.160  32.220  1.00  0.00            
ATOM    297  C   ASP    38      47.620  58.010  27.580  1.00  0.00            
ATOM    298  O   ASP    38      47.090  58.690  26.700  1.00  0.00            
ATOM    299  N   PHE    39      48.070  56.780  27.400  1.00  0.00            
ATOM    300  CA  PHE    39      48.110  56.160  26.090  1.00  0.00            
ATOM    301  CB  PHE    39      49.540  56.010  25.610  1.00  0.00            
ATOM    302  CG  PHE    39      50.260  57.270  25.570  1.00  0.00            
ATOM    303  CD1 PHE    39      49.970  58.180  24.610  1.00  0.00            
ATOM    304  CE1 PHE    39      50.590  59.370  24.590  1.00  0.00            
ATOM    305  CZ  PHE    39      51.500  59.670  25.560  1.00  0.00            
ATOM    306  CE2 PHE    39      51.780  58.780  26.540  1.00  0.00            
ATOM    307  CD2 PHE    39      51.140  57.580  26.550  1.00  0.00            
ATOM    308  C   PHE    39      47.460  54.820  26.030  1.00  0.00            
ATOM    309  O   PHE    39      47.250  54.150  27.010  1.00  0.00            
ATOM    310  N   THR    40      47.200  54.410  24.800  1.00  0.00            
ATOM    311  CA  THR    40      46.490  53.150  24.590  1.00  0.00            
ATOM    312  CB  THR    40      44.960  53.380  24.480  1.00  0.00            
ATOM    313  CG2 THR    40      44.250  52.130  23.970  1.00  0.00            
ATOM    314  OG1 THR    40      44.430  53.720  25.770  1.00  0.00            
ATOM    315  C   THR    40      46.990  52.450  23.330  1.00  0.00            
ATOM    316  O   THR    40      47.240  53.080  22.320  1.00  0.00            
ATOM    317  N   LEU    41      47.160  51.120  23.420  1.00  0.00            
ATOM    318  CA  LEU    41      47.520  50.320  22.260  1.00  0.00            
ATOM    319  CB  LEU    41      48.360  49.120  22.690  1.00  0.00            
ATOM    320  CG  LEU    41      49.770  49.380  23.220  1.00  0.00            
ATOM    321  CD1 LEU    41      50.400  48.090  23.740  1.00  0.00            
ATOM    322  CD2 LEU    41      50.630  49.990  22.130  1.00  0.00            
ATOM    323  C   LEU    41      46.280  49.840  21.520  1.00  0.00            
ATOM    324  O   LEU    41      45.370  49.270  22.120  1.00  0.00            
ATOM    325  N   SER    42      46.250  50.070  20.220  1.00  0.00            
ATOM    326  CA  SER    42      45.160  49.540  19.380  1.00  0.00            
ATOM    327  CB  SER    42      44.480  50.660  18.600  1.00  0.00            
ATOM    328  OG  SER    42      43.760  51.520  19.460  1.00  0.00            
ATOM    329  C   SER    42      45.720  48.470  18.460  1.00  0.00            
ATOM    330  O   SER    42      46.620  48.740  17.660  1.00  0.00            
ATOM    331  N   VAL    43      45.200  47.260  18.580  1.00  0.00            
ATOM    332  CA  VAL    43      45.780  46.110  17.900  1.00  0.00            
ATOM    333  CB  VAL    43      46.360  45.100  18.910  1.00  0.00            
ATOM    334  CG1 VAL    43      47.330  44.150  18.230  1.00  0.00            
ATOM    335  CG2 VAL    43      47.030  45.830  20.070  1.00  0.00            
ATOM    336  C   VAL    43      44.760  45.380  17.030  1.00  0.00            
ATOM    337  O   VAL    43      43.610  45.180  17.440  1.00  0.00            
ATOM    338  N   ARG    44      45.170  44.990  15.840  1.00  0.00            
ATOM    339  CA  ARG    44      44.300  44.220  14.960  1.00  0.00            
ATOM    340  CB  ARG    44      44.390  44.720  13.520  1.00  0.00            
ATOM    341  CG  ARG    44      43.540  43.910  12.570  1.00  0.00            
ATOM    342  CD  ARG    44      43.590  44.470  11.160  1.00  0.00            
ATOM    343  NE  ARG    44      43.270  43.450  10.180  1.00  0.00            
ATOM    344  CZ  ARG    44      43.080  43.690   8.890  1.00  0.00            
ATOM    345  NH1 ARG    44      43.170  44.940   8.430  1.00  0.00            
ATOM    346  NH2 ARG    44      42.770  42.700   8.070  1.00  0.00            
ATOM    347  C   ARG    44      44.630  42.720  15.020  1.00  0.00            
ATOM    348  O   ARG    44      45.780  42.320  14.890  1.00  0.00            
ATOM    349  N   ARG    45      43.590  41.910  15.220  1.00  0.00            
ATOM    350  CA  ARG    45      43.730  40.470  15.130  1.00  0.00            
ATOM    351  CB  ARG    45      44.190  39.860  16.450  1.00  0.00            
ATOM    352  CG  ARG    45      43.130  39.890  17.530  1.00  0.00            
ATOM    353  CD  ARG    45      43.440  38.930  18.660  1.00  0.00            
ATOM    354  NE  ARG    45      42.370  38.960  19.660  1.00  0.00            
ATOM    355  CZ  ARG    45      42.440  38.410  20.860  1.00  0.00            
ATOM    356  NH1 ARG    45      43.530  37.760  21.240  1.00  0.00            
ATOM    357  NH2 ARG    45      41.400  38.490  21.680  1.00  0.00            
ATOM    358  C   ARG    45      42.390  39.880  14.710  1.00  0.00            
ATOM    359  O   ARG    45      41.330  40.420  15.050  1.00  0.00            
ATOM    360  N   ASN    46      42.440  38.780  13.970  1.00  0.00            
ATOM    361  CA  ASN    46      41.230  38.100  13.490  1.00  0.00            
ATOM    362  CB  ASN    46      40.500  37.430  14.660  1.00  0.00            
ATOM    363  CG  ASN    46      41.370  36.460  15.410  1.00  0.00            
ATOM    364  OD1 ASN    46      42.190  35.740  14.820  1.00  0.00            
ATOM    365  ND2 ASN    46      41.220  36.420  16.740  1.00  0.00            
ATOM    366  C   ASN    46      40.280  39.030  12.760  1.00  0.00            
ATOM    367  O   ASN    46      39.060  38.880  12.840  1.00  0.00            
ATOM    368  N   GLY    47      40.830  40.020  12.040  1.00  0.00            
ATOM    369  CA  GLY    47      40.020  40.940  11.280  1.00  0.00            
ATOM    370  C   GLY    47      39.340  42.030  12.090  1.00  0.00            
ATOM    371  O   GLY    47      38.580  42.830  11.540  1.00  0.00            
ATOM    372  N   ALA    48      39.590  42.050  13.390  1.00  0.00            
ATOM    373  CA  ALA    48      38.960  43.040  14.270  1.00  0.00            
ATOM    374  CB  ALA    48      37.940  42.380  15.190  1.00  0.00            
ATOM    375  C   ALA    48      40.010  43.790  15.080  1.00  0.00            
ATOM    376  O   ALA    48      41.140  43.330  15.220  1.00  0.00            
ATOM    377  N   VAL    49      39.630  44.950  15.610  1.00  0.00            
ATOM    378  CA  VAL    49      40.560  45.780  16.350  1.00  0.00            
ATOM    379  CB  VAL    49      40.500  47.250  15.900  1.00  0.00            
ATOM    380  CG1 VAL    49      41.430  48.100  16.750  1.00  0.00            
ATOM    381  CG2 VAL    49      40.870  47.350  14.430  1.00  0.00            
ATOM    382  C   VAL    49      40.300  45.720  17.860  1.00  0.00            
ATOM    383  O   VAL    49      39.180  45.850  18.310  1.00  0.00            
ATOM    384  N   THR    50      41.380  45.520  18.620  1.00  0.00            
ATOM    385  CA  THR    50      41.260  45.400  20.060  1.00  0.00            
ATOM    386  CB  THR    50      41.760  44.020  20.530  1.00  0.00            
ATOM    387  CG2 THR    50      43.270  44.010  20.710  1.00  0.00            
ATOM    388  OG1 THR    50      41.120  43.660  21.750  1.00  0.00            
ATOM    389  C   THR    50      42.080  46.540  20.700  1.00  0.00            
ATOM    390  O   THR    50      42.980  47.080  20.070  1.00  0.00            
ATOM    391  N   HIS    51      41.740  46.920  21.940  1.00  0.00            
ATOM    392  CA  HIS    51      42.390  48.090  22.560  1.00  0.00            
ATOM    393  CB  HIS    51      41.420  49.260  22.640  1.00  0.00            
ATOM    394  CG  HIS    51      40.860  49.670  21.300  1.00  0.00            
ATOM    395  ND1 HIS    51      41.490  50.580  20.490  1.00  0.00            
ATOM    396  CE1 HIS    51      40.760  50.770  19.400  1.00  0.00            
ATOM    397  NE2 HIS    51      39.680  50.020  19.480  1.00  0.00            
ATOM    398  CD2 HIS    51      39.710  49.330  20.680  1.00  0.00            
ATOM    399  C   HIS    51      42.920  47.800  23.970  1.00  0.00            
ATOM    400  O   HIS    51      42.150  47.400  24.850  1.00  0.00            
ATOM    401  N   ILE    52      44.210  48.040  24.180  1.00  0.00            
ATOM    402  CA  ILE    52      44.850  47.760  25.460  1.00  0.00            
ATOM    403  CB  ILE    52      46.050  46.800  25.280  1.00  0.00            
ATOM    404  CG2 ILE    52      46.690  46.470  26.620  1.00  0.00            
ATOM    405  CG1 ILE    52      45.620  45.530  24.550  1.00  0.00            
ATOM    406  CD  ILE    52      46.760  44.780  23.880  1.00  0.00            
ATOM    407  C   ILE    52      45.340  49.020  26.170  1.00  0.00            
ATOM    408  O   ILE    52      46.080  49.830  25.600  1.00  0.00            
ATOM    409  N   LYS    53      44.940  49.170  27.430  1.00  0.00            
ATOM    410  CA  LYS    53      45.300  50.340  28.220  1.00  0.00            
ATOM    411  CB  LYS    53      44.370  50.470  29.420  1.00  0.00            
ATOM    412  CG  LYS    53      43.050  51.150  29.120  1.00  0.00            
ATOM    413  CD  LYS    53      43.320  52.570  28.640  1.00  0.00            
ATOM    414  CE  LYS    53      44.110  53.350  29.680  1.00  0.00            
ATOM    415  NZ  LYS    53      44.950  54.400  29.070  1.00  0.00            
ATOM    416  C   LYS    53      46.750  50.340  28.690  1.00  0.00            
ATOM    417  O   LYS    53      47.260  49.320  29.150  1.00  0.00            
ATOM    418  N   ILE    54      47.400  51.490  28.570  1.00  0.00            
ATOM    419  CA  ILE    54      48.780  51.650  29.050  1.00  0.00            
ATOM    420  CB  ILE    54      49.680  52.280  27.950  1.00  0.00            
ATOM    421  CG2 ILE    54      51.090  52.470  28.490  1.00  0.00            
ATOM    422  CG1 ILE    54      49.700  51.390  26.710  1.00  0.00            
ATOM    423  CD  ILE    54      50.400  52.040  25.540  1.00  0.00            
ATOM    424  C   ILE    54      48.820  52.530  30.280  1.00  0.00            
ATOM    425  O   ILE    54      48.440  53.700  30.230  1.00  0.00            
ATOM    426  N   GLN    55      49.290  51.970  31.390  1.00  0.00            
ATOM    427  CA  GLN    55      49.400  52.750  32.630  1.00  0.00            
ATOM    428  CB  GLN    55      49.290  51.850  33.860  1.00  0.00            
ATOM    429  CG  GLN    55      49.280  52.620  35.170  1.00  0.00            
ATOM    430  CD  GLN    55      49.290  51.720  36.400  1.00  0.00            
ATOM    431  OE1 GLN    55      49.700  50.570  36.350  1.00  0.00            
ATOM    432  NE2 GLN    55      48.830  52.260  37.520  1.00  0.00            
ATOM    433  C   GLN    55      50.700  53.520  32.670  1.00  0.00            
ATOM    434  O   GLN    55      51.780  52.990  32.380  1.00  0.00            
ATOM    435  N   ASN    56      50.590  54.810  33.020  1.00  0.00            
ATOM    436  CA  ASN    56      51.750  55.660  33.250  1.00  0.00            
ATOM    437  CB  ASN    56      51.790  56.820  32.240  1.00  0.00            
ATOM    438  CG  ASN    56      53.000  57.720  32.410  1.00  0.00            
ATOM    439  OD1 ASN    56      53.900  57.440  33.210  1.00  0.00            
ATOM    440  ND2 ASN    56      53.050  58.800  31.640  1.00  0.00            
ATOM    441  C   ASN    56      51.700  56.190  34.670  1.00  0.00            
ATOM    442  O   ASN    56      50.950  57.120  34.960  1.00  0.00            
ATOM    443  N   THR    57      52.510  55.610  35.550  1.00  0.00            
ATOM    444  CA  THR    57      52.470  55.970  36.960  1.00  0.00            
ATOM    445  CB  THR    57      52.900  54.790  37.860  1.00  0.00            
ATOM    446  CG2 THR    57      52.020  53.570  37.600  1.00  0.00            
ATOM    447  OG1 THR    57      54.270  54.470  37.590  1.00  0.00            
ATOM    448  C   THR    57      53.380  57.150  37.280  1.00  0.00            
ATOM    449  O   THR    57      53.280  57.750  38.350  1.00  0.00            
ATOM    450  N   GLY    58      54.250  57.490  36.340  1.00  0.00            
ATOM    451  CA  GLY    58      55.260  58.510  36.580  1.00  0.00            
ATOM    452  C   GLY    58      56.570  57.880  37.030  1.00  0.00            
ATOM    453  O   GLY    58      57.630  58.500  36.960  1.00  0.00            
ATOM    454  N   ASP    59      56.490  56.630  37.490  1.00  0.00            
ATOM    455  CA  ASP    59      57.670  55.880  37.910  1.00  0.00            
ATOM    456  CB  ASP    59      57.480  55.310  39.310  1.00  0.00            
ATOM    457  CG  ASP    59      57.380  56.390  40.370  1.00  0.00            
ATOM    458  OD1 ASP    59      58.080  57.420  40.250  1.00  0.00            
ATOM    459  OD2 ASP    59      56.600  56.230  41.330  1.00  0.00            
ATOM    460  C   ASP    59      57.980  54.750  36.930  1.00  0.00            
ATOM    461  O   ASP    59      59.080  54.190  36.930  1.00  0.00            
ATOM    462  N   TYR    60      57.000  54.420  36.090  1.00  0.00            
ATOM    463  CA  TYR    60      57.140  53.360  35.090  1.00  0.00            
ATOM    464  CB  TYR    60      57.360  51.990  35.760  1.00  0.00            
ATOM    465  CG  TYR    60      56.210  51.540  36.630  1.00  0.00            
ATOM    466  CD1 TYR    60      56.170  51.840  37.990  1.00  0.00            
ATOM    467  CE1 TYR    60      55.110  51.410  38.780  1.00  0.00            
ATOM    468  CZ  TYR    60      54.090  50.660  38.230  1.00  0.00            
ATOM    469  OH  TYR    60      53.040  50.230  39.020  1.00  0.00            
ATOM    470  CE2 TYR    60      54.110  50.340  36.890  1.00  0.00            
ATOM    471  CD2 TYR    60      55.170  50.780  36.100  1.00  0.00            
ATOM    472  C   TYR    60      55.910  53.300  34.190  1.00  0.00            
ATOM    473  O   TYR    60      54.880  53.910  34.470  1.00  0.00            
ATOM    474  N   TYR    61      56.040  52.540  33.100  1.00  0.00            
ATOM    475  CA  TYR    61      54.910  52.220  32.230  1.00  0.00            
ATOM    476  CB  TYR    61      55.190  52.600  30.780  1.00  0.00            
ATOM    477  CG  TYR    61      55.370  54.090  30.540  1.00  0.00            
ATOM    478  CD1 TYR    61      56.600  54.710  30.750  1.00  0.00            
ATOM    479  CE1 TYR    61      56.760  56.050  30.510  1.00  0.00            
ATOM    480  CZ  TYR    61      55.690  56.800  30.070  1.00  0.00            
ATOM    481  OH  TYR    61      55.850  58.150  29.840  1.00  0.00            
ATOM    482  CE2 TYR    61      54.460  56.210  29.850  1.00  0.00            
ATOM    483  CD2 TYR    61      54.300  54.850  30.080  1.00  0.00            
ATOM    484  C   TYR    61      54.620  50.730  32.320  1.00  0.00            
ATOM    485  O   TYR    61      55.560  49.920  32.360  1.00  0.00            
ATOM    486  N   ASP    62      53.340  50.350  32.340  1.00  0.00            
ATOM    487  CA  ASP    62      52.970  48.950  32.190  1.00  0.00            
ATOM    488  CB  ASP    62      53.090  48.200  33.520  1.00  0.00            
ATOM    489  CG  ASP    62      51.960  48.490  34.500  1.00  0.00            
ATOM    490  OD1 ASP    62      51.250  49.500  34.340  1.00  0.00            
ATOM    491  OD2 ASP    62      51.790  47.700  35.460  1.00  0.00            
ATOM    492  C   ASP    62      51.550  48.840  31.620  1.00  0.00            
ATOM    493  O   ASP    62      50.970  49.850  31.190  1.00  0.00            
ATOM    494  N   LEU    63      51.000  47.640  31.590  1.00  0.00            
ATOM    495  CA  LEU    63      49.630  47.440  31.120  1.00  0.00            
ATOM    496  CB  LEU    63      49.570  46.340  30.070  1.00  0.00            
ATOM    497  CG  LEU    63      50.540  46.440  28.890  1.00  0.00            
ATOM    498  CD1 LEU    63      50.470  45.210  28.010  1.00  0.00            
ATOM    499  CD2 LEU    63      50.290  47.700  28.070  1.00  0.00            
ATOM    500  C   LEU    63      48.730  47.120  32.300  1.00  0.00            
ATOM    501  O   LEU    63      47.930  46.180  32.240  1.00  0.00            
ATOM    502  N   TYR    64      48.870  47.900  33.370  1.00  0.00            
ATOM    503  CA  TYR    64      48.210  47.630  34.650  1.00  0.00            
ATOM    504  CB  TYR    64      46.700  47.890  34.560  1.00  0.00            
ATOM    505  CG  TYR    64      46.370  49.360  34.410  1.00  0.00            
ATOM    506  CD1 TYR    64      46.210  49.930  33.140  1.00  0.00            
ATOM    507  CE1 TYR    64      45.920  51.270  32.990  1.00  0.00            
ATOM    508  CZ  TYR    64      45.780  52.070  34.110  1.00  0.00            
ATOM    509  OH  TYR    64      45.470  53.400  33.960  1.00  0.00            
ATOM    510  CE2 TYR    64      45.920  51.530  35.370  1.00  0.00            
ATOM    511  CD2 TYR    64      46.220  50.190  35.510  1.00  0.00            
ATOM    512  C   TYR    64      48.480  46.190  35.070  1.00  0.00            
ATOM    513  O   TYR    64      47.570  45.440  35.420  1.00  0.00            
ATOM    514  N   GLY    65      49.760  45.820  35.020  1.00  0.00            
ATOM    515  CA  GLY    65      50.190  44.470  35.280  1.00  0.00            
ATOM    516  C   GLY    65      51.330  44.080  34.360  1.00  0.00            
ATOM    517  O   GLY    65      51.620  44.780  33.400  1.00  0.00            
ATOM    518  N   GLY    66      51.990  42.960  34.670  1.00  0.00            
ATOM    519  CA  GLY    66      53.100  42.500  33.850  1.00  0.00            
ATOM    520  C   GLY    66      54.380  43.270  34.080  1.00  0.00            
ATOM    521  O   GLY    66      54.540  43.940  35.110  1.00  0.00            
ATOM    522  N   GLU    67      55.290  43.170  33.130  1.00  0.00            
ATOM    523  CA  GLU    67      56.600  43.810  33.240  1.00  0.00            
ATOM    524  CB  GLU    67      57.510  43.360  32.100  1.00  0.00            
ATOM    525  CG  GLU    67      58.980  43.700  32.290  1.00  0.00            
ATOM    526  CD  GLU    67      59.630  42.880  33.390  1.00  0.00            
ATOM    527  OE1 GLU    67      59.040  41.860  33.810  1.00  0.00            
ATOM    528  OE2 GLU    67      60.750  43.250  33.830  1.00  0.00            
ATOM    529  C   GLU    67      56.480  45.330  33.260  1.00  0.00            
ATOM    530  O   GLU    67      55.590  45.910  32.650  1.00  0.00            
ATOM    531  N   LYS    68      57.390  45.990  33.980  1.00  0.00            
ATOM    532  CA  LYS    68      57.400  47.450  34.050  1.00  0.00            
ATOM    533  CB  LYS    68      57.590  47.910  35.510  1.00  0.00            
ATOM    534  CG  LYS    68      56.720  47.190  36.520  1.00  0.00            
ATOM    535  CD  LYS    68      56.670  47.930  37.850  1.00  0.00            
ATOM    536  CE  LYS    68      56.060  47.090  38.970  1.00  0.00            
ATOM    537  NZ  LYS    68      54.840  46.360  38.540  1.00  0.00            
ATOM    538  C   LYS    68      58.490  48.040  33.160  1.00  0.00            
ATOM    539  O   LYS    68      59.540  47.420  32.980  1.00  0.00            
ATOM    540  N   PHE    69      58.220  49.210  32.600  1.00  0.00            
ATOM    541  CA  PHE    69      59.150  49.850  31.660  1.00  0.00            
ATOM    542  CB  PHE    69      58.670  49.680  30.230  1.00  0.00            
ATOM    543  CG  PHE    69      58.300  48.270  29.880  1.00  0.00            
ATOM    544  CD1 PHE    69      57.000  47.810  30.060  1.00  0.00            
ATOM    545  CE1 PHE    69      56.670  46.510  29.760  1.00  0.00            
ATOM    546  CZ  PHE    69      57.640  45.640  29.270  1.00  0.00            
ATOM    547  CE2 PHE    69      58.940  46.090  29.100  1.00  0.00            
ATOM    548  CD2 PHE    69      59.260  47.400  29.400  1.00  0.00            
ATOM    549  C   PHE    69      59.350  51.330  31.960  1.00  0.00            
ATOM    550  O   PHE    69      58.440  52.010  32.410  1.00  0.00            
ATOM    551  N   ALA    70      60.550  51.820  31.670  1.00  0.00            
ATOM    552  CA  ALA    70      60.890  53.210  31.910  1.00  0.00            
ATOM    553  CB  ALA    70      62.410  53.390  31.900  1.00  0.00            
ATOM    554  C   ALA    70      60.240  54.130  30.860  1.00  0.00            
ATOM    555  O   ALA    70      59.850  55.260  31.180  1.00  0.00            
ATOM    556  N   THR    71      60.130  53.650  29.640  1.00  0.00            
ATOM    557  CA  THR    71      59.570  54.460  28.550  1.00  0.00            
ATOM    558  CB  THR    71      60.650  54.880  27.530  1.00  0.00            
ATOM    559  CG2 THR    71      61.750  55.700  28.200  1.00  0.00            
ATOM    560  OG1 THR    71      61.220  53.720  26.910  1.00  0.00            
ATOM    561  C   THR    71      58.490  53.720  27.790  1.00  0.00            
ATOM    562  O   THR    71      58.430  52.500  27.780  1.00  0.00            
ATOM    563  N   LEU    72      57.640  54.490  27.110  1.00  0.00            
ATOM    564  CA  LEU    72      56.580  53.910  26.290  1.00  0.00            
ATOM    565  CB  LEU    72      55.690  55.020  25.730  1.00  0.00            
ATOM    566  CG  LEU    72      54.500  54.520  24.900  1.00  0.00            
ATOM    567  CD1 LEU    72      53.670  53.570  25.720  1.00  0.00            
ATOM    568  CD2 LEU    72      53.680  55.700  24.420  1.00  0.00            
ATOM    569  C   LEU    72      57.160  53.080  25.150  1.00  0.00            
ATOM    570  O   LEU    72      56.690  51.970  24.890  1.00  0.00            
ATOM    571  N   ALA    73      58.200  53.610  24.500  1.00  0.00            
ATOM    572  CA  ALA    73      58.820  52.950  23.360  1.00  0.00            
ATOM    573  CB  ALA    73      59.900  53.840  22.760  1.00  0.00            
ATOM    574  C   ALA    73      59.400  51.590  23.730  1.00  0.00            
ATOM    575  O   ALA    73      59.330  50.650  22.940  1.00  0.00            
ATOM    576  N   GLU    74      59.970  51.480  24.910  1.00  0.00            
ATOM    577  CA  GLU    74      60.580  50.230  25.360  1.00  0.00            
ATOM    578  CB  GLU    74      61.450  50.490  26.570  1.00  0.00            
ATOM    579  CG  GLU    74      61.670  49.300  27.470  1.00  0.00            
ATOM    580  CD  GLU    74      62.640  49.640  28.570  1.00  0.00            
ATOM    581  OE1 GLU    74      63.820  49.260  28.450  1.00  0.00            
ATOM    582  OE2 GLU    74      62.220  50.290  29.560  1.00  0.00            
ATOM    583  C   GLU    74      59.500  49.190  25.680  1.00  0.00            
ATOM    584  O   GLU    74      59.670  48.000  25.450  1.00  0.00            
ATOM    585  N   LEU    75      58.390  49.660  26.230  1.00  0.00            
ATOM    586  CA  LEU    75      57.250  48.790  26.480  1.00  0.00            
ATOM    587  CB  LEU    75      56.090  49.570  27.120  1.00  0.00            
ATOM    588  CG  LEU    75      54.750  48.860  27.390  1.00  0.00            
ATOM    589  CD1 LEU    75      54.040  49.540  28.560  1.00  0.00            
ATOM    590  CD2 LEU    75      53.830  48.840  26.170  1.00  0.00            
ATOM    591  C   LEU    75      56.800  48.170  25.160  1.00  0.00            
ATOM    592  O   LEU    75      56.630  46.950  25.070  1.00  0.00            
ATOM    593  N   VAL    76      56.630  49.010  24.140  1.00  0.00            
ATOM    594  CA  VAL    76      56.200  48.550  22.830  1.00  0.00            
ATOM    595  CB  VAL    76      55.970  49.730  21.860  1.00  0.00            
ATOM    596  CG1 VAL    76      55.770  49.230  20.430  1.00  0.00            
ATOM    597  CG2 VAL    76      54.780  50.550  22.320  1.00  0.00            
ATOM    598  C   VAL    76      57.240  47.590  22.240  1.00  0.00            
ATOM    599  O   VAL    76      56.890  46.520  21.720  1.00  0.00            
ATOM    600  N   GLN    77      58.510  47.970  22.350  1.00  0.00            
ATOM    601  CA  GLN    77      59.610  47.140  21.870  1.00  0.00            
ATOM    602  CB  GLN    77      60.940  47.820  22.160  1.00  0.00            
ATOM    603  CG  GLN    77      62.160  47.100  21.590  1.00  0.00            
ATOM    604  CD  GLN    77      62.150  47.070  20.080  1.00  0.00            
ATOM    605  OE1 GLN    77      62.130  48.110  19.420  1.00  0.00            
ATOM    606  NE2 GLN    77      62.180  45.870  19.520  1.00  0.00            
ATOM    607  C   GLN    77      59.570  45.760  22.520  1.00  0.00            
ATOM    608  O   GLN    77      59.700  44.740  21.840  1.00  0.00            
ATOM    609  N   TYR    78      59.370  45.730  23.830  1.00  0.00            
ATOM    610  CA  TYR    78      59.330  44.480  24.580  1.00  0.00            
ATOM    611  CB  TYR    78      59.150  44.750  26.070  1.00  0.00            
ATOM    612  CG  TYR    78      58.980  43.500  26.930  1.00  0.00            
ATOM    613  CD1 TYR    78      60.070  42.900  27.540  1.00  0.00            
ATOM    614  CE1 TYR    78      59.920  41.780  28.330  1.00  0.00            
ATOM    615  CZ  TYR    78      58.660  41.240  28.510  1.00  0.00            
ATOM    616  OH  TYR    78      58.500  40.110  29.290  1.00  0.00            
ATOM    617  CE2 TYR    78      57.560  41.820  27.910  1.00  0.00            
ATOM    618  CD2 TYR    78      57.720  42.930  27.130  1.00  0.00            
ATOM    619  C   TYR    78      58.240  43.530  24.080  1.00  0.00            
ATOM    620  O   TYR    78      58.460  42.320  23.920  1.00  0.00            
ATOM    621  N   TYR    79      57.050  44.070  23.870  1.00  0.00            
ATOM    622  CA  TYR    79      55.920  43.220  23.500  1.00  0.00            
ATOM    623  CB  TYR    79      54.610  43.920  23.860  1.00  0.00            
ATOM    624  CG  TYR    79      54.300  43.790  25.330  1.00  0.00            
ATOM    625  CD1 TYR    79      54.020  42.540  25.890  1.00  0.00            
ATOM    626  CE1 TYR    79      53.750  42.410  27.240  1.00  0.00            
ATOM    627  CZ  TYR    79      53.760  43.530  28.060  1.00  0.00            
ATOM    628  OH  TYR    79      53.490  43.400  29.400  1.00  0.00            
ATOM    629  CE2 TYR    79      54.040  44.770  27.520  1.00  0.00            
ATOM    630  CD2 TYR    79      54.320  44.890  26.170  1.00  0.00            
ATOM    631  C   TYR    79      55.960  42.830  22.030  1.00  0.00            
ATOM    632  O   TYR    79      55.340  41.840  21.630  1.00  0.00            
ATOM    633  N   MET    80      56.720  43.570  21.230  1.00  0.00            
ATOM    634  CA  MET    80      56.990  43.150  19.860  1.00  0.00            
ATOM    635  CB  MET    80      57.570  44.300  19.040  1.00  0.00            
ATOM    636  CG  MET    80      56.560  45.350  18.600  1.00  0.00            
ATOM    637  SD  MET    80      57.310  46.570  17.500  1.00  0.00            
ATOM    638  CE  MET    80      57.930  45.500  16.200  1.00  0.00            
ATOM    639  C   MET    80      57.950  41.970  19.840  1.00  0.00            
ATOM    640  O   MET    80      57.920  41.150  18.930  1.00  0.00            
ATOM    641  N   GLU    81      58.810  41.900  20.840  1.00  0.00            
ATOM    642  CA  GLU    81      59.840  40.860  20.910  1.00  0.00            
ATOM    643  CB  GLU    81      61.120  41.420  21.540  1.00  0.00            
ATOM    644  CG  GLU    81      61.800  42.480  20.710  1.00  0.00            
ATOM    645  CD  GLU    81      63.100  42.960  21.330  1.00  0.00            
ATOM    646  OE1 GLU    81      63.370  42.590  22.480  1.00  0.00            
ATOM    647  OE2 GLU    81      63.830  43.710  20.660  1.00  0.00            
ATOM    648  C   GLU    81      59.360  39.640  21.700  1.00  0.00            
ATOM    649  O   GLU    81      59.960  38.570  21.620  1.00  0.00            
ATOM    650  N   HIS    82      58.290  39.810  22.460  1.00  0.00            
ATOM    651  CA  HIS    82      57.740  38.730  23.260  1.00  0.00            
ATOM    652  CB  HIS    82      57.950  39.010  24.760  1.00  0.00            
ATOM    653  CG  HIS    82      59.360  39.340  25.110  1.00  0.00            
ATOM    654  ND1 HIS    82      59.950  40.550  24.780  1.00  0.00            
ATOM    655  CE1 HIS    82      61.190  40.580  25.240  1.00  0.00            
ATOM    656  NE2 HIS    82      61.430  39.430  25.850  1.00  0.00            
ATOM    657  CD2 HIS    82      60.310  38.640  25.790  1.00  0.00            
ATOM    658  C   HIS    82      56.250  38.550  22.950  1.00  0.00            
ATOM    659  O   HIS    82      55.380  39.000  23.710  1.00  0.00            
ATOM    660  N   HIS    83      55.970  37.870  21.840  1.00  0.00            
ATOM    661  CA  HIS    83      54.590  37.740  21.340  1.00  0.00            
ATOM    662  CB  HIS    83      54.600  37.170  19.920  1.00  0.00            
ATOM    663  CG  HIS    83      55.050  38.130  18.880  1.00  0.00            
ATOM    664  ND1 HIS    83      55.220  37.770  17.550  1.00  0.00            
ATOM    665  CE1 HIS    83      55.610  38.820  16.860  1.00  0.00            
ATOM    666  NE2 HIS    83      55.710  39.850  17.680  1.00  0.00            
ATOM    667  CD2 HIS    83      55.370  39.450  18.940  1.00  0.00            
ATOM    668  C   HIS    83      53.680  36.910  22.220  1.00  0.00            
ATOM    669  O   HIS    83      52.470  36.920  22.050  1.00  0.00            
ATOM    670  N   GLY    84      54.250  36.170  23.180  1.00  0.00            
ATOM    671  CA  GLY    84      53.460  35.310  24.040  1.00  0.00            
ATOM    672  C   GLY    84      53.120  35.900  25.390  1.00  0.00            
ATOM    673  O   GLY    84      52.440  35.260  26.190  1.00  0.00            
ATOM    674  N   GLN    85      53.570  37.130  25.640  1.00  0.00            
ATOM    675  CA  GLN    85      53.460  37.710  26.970  1.00  0.00            
ATOM    676  CB  GLN    85      54.640  38.660  27.220  1.00  0.00            
ATOM    677  CG  GLN    85      55.930  37.950  27.600  1.00  0.00            
ATOM    678  CD  GLN    85      55.690  36.810  28.570  1.00  0.00            
ATOM    679  OE1 GLN    85      55.330  37.040  29.720  1.00  0.00            
ATOM    680  NE2 GLN    85      55.890  35.580  28.110  1.00  0.00            
ATOM    681  C   GLN    85      52.150  38.470  27.210  1.00  0.00            
ATOM    682  O   GLN    85      51.760  38.680  28.370  1.00  0.00            
ATOM    683  N   LEU    86      51.480  38.860  26.150  1.00  0.00            
ATOM    684  CA  LEU    86      50.260  39.650  26.300  1.00  0.00            
ATOM    685  CB  LEU    86      50.300  40.860  25.350  1.00  0.00            
ATOM    686  CG  LEU    86      49.600  42.150  25.780  1.00  0.00            
ATOM    687  CD1 LEU    86      49.940  43.270  24.810  1.00  0.00            
ATOM    688  CD2 LEU    86      48.100  41.980  25.890  1.00  0.00            
ATOM    689  C   LEU    86      49.020  38.800  26.050  1.00  0.00            
ATOM    690  O   LEU    86      48.640  38.560  24.900  1.00  0.00            
ATOM    691  N   LYS    87      48.410  38.340  27.140  1.00  0.00            
ATOM    692  CA  LYS    87      47.220  37.480  27.080  1.00  0.00            
ATOM    693  CB  LYS    87      47.520  36.120  27.720  1.00  0.00            
ATOM    694  CG  LYS    87      47.210  34.920  26.840  1.00  0.00            
ATOM    695  CD  LYS    87      47.680  33.620  27.510  1.00  0.00            
ATOM    696  CE  LYS    87      46.740  32.460  27.200  1.00  0.00            
ATOM    697  NZ  LYS    87      46.210  32.510  25.810  1.00  0.00            
ATOM    698  C   LYS    87      46.040  38.110  27.800  1.00  0.00            
ATOM    699  O   LYS    87      46.210  38.730  28.850  1.00  0.00            
ATOM    700  N   GLU    88      44.850  37.950  27.240  1.00  0.00            
ATOM    701  CA  GLU    88      43.640  38.250  28.000  1.00  0.00            
ATOM    702  CB  GLU    88      42.460  38.550  27.090  1.00  0.00            
ATOM    703  CG  GLU    88      42.390  37.710  25.830  1.00  0.00            
ATOM    704  CD  GLU    88      41.130  37.960  25.040  1.00  0.00            
ATOM    705  OE1 GLU    88      40.070  38.130  25.650  1.00  0.00            
ATOM    706  OE2 GLU    88      41.210  37.980  23.790  1.00  0.00            
ATOM    707  C   GLU    88      43.370  37.050  28.880  1.00  0.00            
ATOM    708  O   GLU    88      44.040  36.010  28.760  1.00  0.00            
ATOM    709  N   LYS    89      42.400  37.150  29.790  1.00  0.00            
ATOM    710  CA  LYS    89      42.170  36.080  30.730  1.00  0.00            
ATOM    711  CB  LYS    89      41.630  36.640  32.060  1.00  0.00            
ATOM    712  CG  LYS    89      40.120  36.600  32.240  1.00  0.00            
ATOM    713  CD  LYS    89      39.780  36.470  33.710  1.00  0.00            
ATOM    714  CE  LYS    89      40.590  35.360  34.370  1.00  0.00            
ATOM    715  NZ  LYS    89      40.370  35.290  35.840  1.00  0.00            
ATOM    716  C   LYS    89      41.250  35.000  30.160  1.00  0.00            
ATOM    717  O   LYS    89      40.880  34.050  30.850  1.00  0.00            
ATOM    718  N   ASN    90      40.910  35.150  28.890  1.00  0.00            
ATOM    719  CA  ASN    90      40.070  34.160  28.180  1.00  0.00            
ATOM    720  CB  ASN    90      39.940  34.540  26.700  1.00  0.00            
ATOM    721  CG  ASN    90      38.590  35.130  26.380  1.00  0.00            
ATOM    722  OD1 ASN    90      37.550  34.600  26.750  1.00  0.00            
ATOM    723  ND2 ASN    90      38.590  36.260  25.680  1.00  0.00            
ATOM    724  C   ASN    90      40.540  32.690  28.290  1.00  0.00            
ATOM    725  O   ASN    90      39.730  31.840  28.650  1.00  0.00            
ATOM    726  N   GLY    91      41.800  32.360  27.990  1.00  0.00            
ATOM    727  CA  GLY    91      42.840  33.270  27.540  1.00  0.00            
ATOM    728  C   GLY    91      43.070  33.210  26.030  1.00  0.00            
ATOM    729  O   GLY    91      42.880  32.160  25.400  1.00  0.00            
ATOM    730  N   ASP    92      43.460  34.340  25.460  1.00  0.00            
ATOM    731  CA  ASP    92      43.850  34.420  24.060  1.00  0.00            
ATOM    732  CB  ASP    92      42.700  34.900  23.170  1.00  0.00            
ATOM    733  CG  ASP    92      41.630  33.850  22.960  1.00  0.00            
ATOM    734  OD1 ASP    92      40.440  34.200  22.980  1.00  0.00            
ATOM    735  OD2 ASP    92      41.990  32.670  22.750  1.00  0.00            
ATOM    736  C   ASP    92      45.020  35.390  23.960  1.00  0.00            
ATOM    737  O   ASP    92      45.080  36.380  24.690  1.00  0.00            
ATOM    738  N   VAL    93      45.970  35.120  23.070  1.00  0.00            
ATOM    739  CA  VAL    93      47.130  35.990  22.950  1.00  0.00            
ATOM    740  CB  VAL    93      48.390  35.190  22.540  1.00  0.00            
ATOM    741  CG1 VAL    93      48.410  34.910  21.030  1.00  0.00            
ATOM    742  CG2 VAL    93      49.640  35.940  22.950  1.00  0.00            
ATOM    743  C   VAL    93      46.860  37.140  21.970  1.00  0.00            
ATOM    744  O   VAL    93      46.190  36.970  20.960  1.00  0.00            
ATOM    745  N   ILE    94      47.380  38.310  22.320  1.00  0.00            
ATOM    746  CA  ILE    94      47.290  39.490  21.460  1.00  0.00            
ATOM    747  CB  ILE    94      46.610  40.680  22.140  1.00  0.00            
ATOM    748  CG2 ILE    94      46.390  41.810  21.150  1.00  0.00            
ATOM    749  CG1 ILE    94      45.290  40.280  22.810  1.00  0.00            
ATOM    750  CD  ILE    94      45.420  39.920  24.270  1.00  0.00            
ATOM    751  C   ILE    94      48.690  39.880  21.030  1.00  0.00            
ATOM    752  O   ILE    94      49.460  40.410  21.820  1.00  0.00            
ATOM    753  N   GLU    95      49.010  39.620  19.770  1.00  0.00            
ATOM    754  CA  GLU    95      50.370  39.820  19.280  1.00  0.00            
ATOM    755  CB  GLU    95      50.740  38.720  18.290  1.00  0.00            
ATOM    756  CG  GLU    95      50.820  37.350  18.910  1.00  0.00            
ATOM    757  CD  GLU    95      50.750  36.240  17.880  1.00  0.00            
ATOM    758  OE1 GLU    95      49.630  35.780  17.570  1.00  0.00            
ATOM    759  OE2 GLU    95      51.810  35.830  17.380  1.00  0.00            
ATOM    760  C   GLU    95      50.560  41.190  18.640  1.00  0.00            
ATOM    761  O   GLU    95      49.860  41.550  17.700  1.00  0.00            
ATOM    762  N   LEU    96      51.520  41.940  19.180  1.00  0.00            
ATOM    763  CA  LEU    96      51.990  43.170  18.540  1.00  0.00            
ATOM    764  CB  LEU    96      52.560  44.140  19.560  1.00  0.00            
ATOM    765  CG  LEU    96      51.750  44.520  20.800  1.00  0.00            
ATOM    766  CD1 LEU    96      52.350  45.750  21.480  1.00  0.00            
ATOM    767  CD2 LEU    96      50.320  44.770  20.420  1.00  0.00            
ATOM    768  C   LEU    96      53.060  42.800  17.520  1.00  0.00            
ATOM    769  O   LEU    96      54.230  42.650  17.870  1.00  0.00            
ATOM    770  N   LYS    97      52.660  42.670  16.260  1.00  0.00            
ATOM    771  CA  LYS    97      53.600  42.250  15.220  1.00  0.00            
ATOM    772  CB  LYS    97      52.940  41.220  14.300  1.00  0.00            
ATOM    773  CG  LYS    97      52.620  39.890  14.970  1.00  0.00            
ATOM    774  CD  LYS    97      52.200  38.850  13.940  1.00  0.00            
ATOM    775  CE  LYS    97      51.730  37.560  14.600  1.00  0.00            
ATOM    776  NZ  LYS    97      51.830  36.400  13.670  1.00  0.00            
ATOM    777  C   LYS    97      54.130  43.400  14.390  1.00  0.00            
ATOM    778  O   LYS    97      55.340  43.630  14.310  1.00  0.00            
ATOM    779  N   TYR    98      53.220  44.150  13.760  1.00  0.00            
ATOM    780  CA  TYR    98      53.620  45.130  12.760  1.00  0.00            
ATOM    781  CB  TYR    98      53.060  44.730  11.400  1.00  0.00            
ATOM    782  CG  TYR    98      53.150  43.230  11.130  1.00  0.00            
ATOM    783  CD1 TYR    98      54.380  42.600  11.100  1.00  0.00            
ATOM    784  CE1 TYR    98      54.480  41.230  10.860  1.00  0.00            
ATOM    785  CZ  TYR    98      53.340  40.510  10.630  1.00  0.00            
ATOM    786  OH  TYR    98      53.430  39.150  10.380  1.00  0.00            
ATOM    787  CE2 TYR    98      52.100  41.110  10.640  1.00  0.00            
ATOM    788  CD2 TYR    98      52.020  42.470  10.890  1.00  0.00            
ATOM    789  C   TYR    98      53.170  46.540  13.110  1.00  0.00            
ATOM    790  O   TYR    98      51.990  46.860  13.040  1.00  0.00            
ATOM    791  N   PRO    99      54.120  47.400  13.500  1.00  0.00            
ATOM    792  CD  PRO    99      55.550  47.140  13.700  1.00  0.00            
ATOM    793  CG  PRO    99      56.150  48.510  13.670  1.00  0.00            
ATOM    794  CB  PRO    99      55.100  49.440  14.180  1.00  0.00            
ATOM    795  CA  PRO    99      53.760  48.800  13.790  1.00  0.00            
ATOM    796  C   PRO    99      53.150  49.490  12.580  1.00  0.00            
ATOM    797  O   PRO    99      53.700  49.380  11.480  1.00  0.00            
ATOM    798  N   LEU   100      52.020  50.150  12.770  1.00  0.00            
ATOM    799  CA  LEU   100      51.400  50.930  11.700  1.00  0.00            
ATOM    800  CB  LEU   100      49.870  50.880  11.810  1.00  0.00            
ATOM    801  CG  LEU   100      49.080  51.500  10.650  1.00  0.00            
ATOM    802  CD1 LEU   100      49.770  51.260   9.320  1.00  0.00            
ATOM    803  CD2 LEU   100      47.660  50.940  10.610  1.00  0.00            
ATOM    804  C   LEU   100      51.900  52.360  11.810  1.00  0.00            
ATOM    805  O   LEU   100      51.520  53.120  12.700  1.00  0.00            
ATOM    806  N   ASN   101      52.780  52.740  10.880  1.00  0.00            
ATOM    807  CA  ASN   101      53.480  54.010  10.950  1.00  0.00            
ATOM    808  CB  ASN   101      54.640  54.020   9.960  1.00  0.00            
ATOM    809  CG  ASN   101      55.470  52.750  10.050  1.00  0.00            
ATOM    810  OD1 ASN   101      55.460  52.060  11.070  1.00  0.00            
ATOM    811  ND2 ASN   101      56.180  52.430   8.980  1.00  0.00            
ATOM    812  C   ASN   101      52.580  55.230  10.710  1.00  0.00            
ATOM    813  OC1 ASN   101      52.890  56.340  11.210  1.00  0.00            
ATOM    814  OC2 ASN   101      51.550  55.140  10.030  1.00  0.00            
ATOM    815  CH3 ACE   102      30.690  56.000  21.000  1.00  0.00            
ATOM    816  C   ACE   102      31.760  55.680  22.020  1.00  0.00            
ATOM    817  O   ACE   102      32.090  56.610  22.790  1.00  0.00            
ATOM    818  N   GLN   103      32.260  54.500  22.060  1.00  0.00            
ATOM    819  CA  GLN   103      33.280  54.130  23.000  1.00  0.00            
ATOM    820  CB  GLN   103      32.790  54.320  24.420  1.00  0.00            
ATOM    821  CG  GLN   103      32.830  55.780  24.790  1.00  0.00            
ATOM    822  CD  GLN   103      32.270  56.010  26.170  1.00  0.00            
ATOM    823  OE1 GLN   103      31.740  55.140  26.850  1.00  0.00            
ATOM    824  NE2 GLN   103      32.440  57.320  26.550  1.00  0.00            
ATOM    825  C   GLN   103      33.640  52.670  22.770  1.00  0.00            
ATOM    826  O   GLN   103      32.830  51.770  22.640  1.00  0.00            
ATOM    827  N   VAL   104      35.010  52.520  22.630  1.00  0.00            
ATOM    828  CA  VAL   104      35.520  51.260  22.110  1.00  0.00            
ATOM    829  CB  VAL   104      36.830  51.480  21.330  1.00  0.00            
ATOM    830  CG1 VAL   104      36.610  52.480  20.200  1.00  0.00            
ATOM    831  CG2 VAL   104      37.940  51.970  22.260  1.00  0.00            
ATOM    832  C   VAL   104      35.780  50.180  23.170  1.00  0.00            
ATOM    833  O   VAL   104      35.710  50.430  24.370  1.00  0.00            
ATOM    834  N   GLU   105      36.080  48.980  22.670  1.00  0.00            
ATOM    835  CA  GLU   105      36.280  47.800  23.500  1.00  0.00            
ATOM    836  CB  GLU   105      36.050  46.550  22.650  1.00  0.00            
ATOM    837  CG  GLU   105      36.490  45.260  23.280  1.00  0.00            
ATOM    838  CD  GLU   105      36.280  44.060  22.350  1.00  0.00            
ATOM    839  OE1 GLU   105      35.480  44.190  21.400  1.00  0.00            
ATOM    840  OE2 GLU   105      36.940  43.020  22.570  1.00  0.00            
ATOM    841  C   GLU   105      37.660  47.740  24.130  1.00  0.00            
ATOM    842  O   GLU   105      38.660  48.010  23.460  1.00  0.00            
ATOM    843  N   PTR   106      37.720  47.380  25.410  1.00  0.00            
ATOM    844  CA  PTR   106      38.990  47.190  26.110  1.00  0.00            
ATOM    845  CB  PTR   106      39.190  48.300  27.170  1.00  0.00            
ATOM    846  CG  PTR   106      39.480  49.640  26.550  1.00  0.00            
ATOM    847  CD1 PTR   106      38.450  50.530  26.270  1.00  0.00            
ATOM    848  CE1 PTR   106      38.710  51.770  25.700  1.00  0.00            
ATOM    849  CZ  PTR   106      40.010  52.120  25.400  1.00  0.00            
ATOM    850  OH  PTR   106      40.260  53.280  24.850  1.00  0.00            
ATOM    851  P   PTR   106      40.580  54.590  25.720  1.00  0.00            
ATOM    852  O1P PTR   106      41.790  54.320  26.530  1.00  0.00            
ATOM    853  O2P PTR   106      39.390  54.910  26.640  1.00  0.00            
ATOM    854  O3P PTR   106      40.840  55.760  24.760  1.00  0.00            
ATOM    855  CE2 PTR   106      41.050  51.250  25.660  1.00  0.00            
ATOM    856  CD2 PTR   106      40.780  50.020  26.230  1.00  0.00            
ATOM    857  C   PTR   106      39.040  45.800  26.760  1.00  0.00            
ATOM    858  O   PTR   106      38.050  45.350  27.330  1.00  0.00            
ATOM    859  N   LEU   107      40.190  45.150  26.670  1.00  0.00            
ATOM    860  CA  LEU   107      40.330  43.770  27.130  1.00  0.00            
ATOM    861  CB  LEU   107      41.460  43.050  26.370  1.00  0.00            
ATOM    862  CG  LEU   107      41.580  43.110  24.860  1.00  0.00            
ATOM    863  CD1 LEU   107      42.290  44.380  24.430  1.00  0.00            
ATOM    864  CD2 LEU   107      42.310  41.890  24.340  1.00  0.00            
ATOM    865  C   LEU   107      40.620  43.650  28.620  1.00  0.00            
ATOM    866  O   LEU   107      41.220  44.540  29.240  1.00  0.00            
ATOM    867  N   ASP   108      40.200  42.530  29.190  1.00  0.00            
ATOM    868  CA  ASP   108      40.620  42.140  30.530  1.00  0.00            
ATOM    869  CB  ASP   108      39.500  41.400  31.260  1.00  0.00            
ATOM    870  CG  ASP   108      38.700  42.310  32.160  1.00  0.00            
ATOM    871  OD1 ASP   108      38.940  43.530  32.160  1.00  0.00            
ATOM    872  OD2 ASP   108      37.810  41.800  32.880  1.00  0.00            
ATOM    873  C   ASP   108      41.860  41.260  30.410  1.00  0.00            
ATOM    874  O   ASP   108      41.800  40.160  29.850  1.00  0.00            
ATOM    875  N   LEU   109      42.980  41.750  30.930  1.00  0.00            
ATOM    876  CA  LEU   109      44.260  41.070  30.750  1.00  0.00            
ATOM    877  CB  LEU   109      45.360  42.100  30.470  1.00  0.00            
ATOM    878  CG  LEU   109      45.750  42.310  29.010  1.00  0.00            
ATOM    879  CD1 LEU   109      44.530  42.460  28.120  1.00  0.00            
ATOM    880  CD2 LEU   109      46.680  43.500  28.870  1.00  0.00            
ATOM    881  C   LEU   109      44.660  40.210  31.940  1.00  0.00            
ATOM    882  O   LEU   109      44.330  40.510  33.080  1.00  0.00            
ATOM    883  N   ASP   110      45.390  39.130  31.640  1.00  0.00            
ATOM    884  CA  ASP   110      45.970  38.270  32.660  1.00  0.00            
ATOM    885  CB  ASP   110      45.440  36.840  32.510  1.00  0.00            
ATOM    886  CG  ASP   110      46.260  35.830  33.290  1.00  0.00            
ATOM    887  OD1 ASP   110      46.570  36.100  34.470  1.00  0.00            
ATOM    888  OD2 ASP   110      46.590  34.770  32.730  1.00  0.00            
ATOM    889  C   ASP   110      47.480  38.330  32.530  1.00  0.00            
ATOM    890  O   ASP   110      48.050  37.660  31.680  1.00  0.00            
ATOM    891  N   LEU   111      48.120  39.120  33.380  1.00  0.00            
ATOM    892  CA  LEU   111      49.540  39.440  33.180  1.00  0.00            
ATOM    893  CB  LEU   111      49.710  40.940  32.900  1.00  0.00            
ATOM    894  CG  LEU   111      49.210  41.430  31.550  1.00  0.00            
ATOM    895  CD1 LEU   111      49.050  42.940  31.560  1.00  0.00            
ATOM    896  CD2 LEU   111      50.150  41.000  30.430  1.00  0.00            
ATOM    897  C   LEU   111      50.450  39.050  34.350  1.00  0.00            
ATOM    898  O   LEU   111      51.670  38.980  34.190  1.00  0.00            
ATOM    899  N   ASP   112      49.870  38.810  35.520  1.00  0.00            
ATOM    900  CA  ASP   112      50.690  38.510  36.690  1.00  0.00            
ATOM    901  CB  ASP   112      50.550  39.630  37.720  1.00  0.00            
ATOM    902  CG  ASP   112      51.230  40.910  37.280  1.00  0.00            
ATOM    903  OD1 ASP   112      52.370  40.850  36.780  1.00  0.00            
ATOM    904  OD2 ASP   112      50.600  41.980  37.430  1.00  0.00            
ATOM    905  C   ASP   112      50.330  37.170  37.330  1.00  0.00            
ATOM    906  O   ASP   112      49.450  37.090  38.190  1.00  0.00            
ATOM    907  N   NHE   113      51.010  36.140  36.900  1.00  0.00            
TER
ENDMDL
