# Supplementary material for: An allosteric interaction controls the activation mechanism of SHP2 tyrosine phosphatase
Source: Sci Rep. 2020 Oct 28;10:18530. doi: 10.1038/s41598-020-75409-7 (PMC7595171; doi:10.1038/s41598-020-75409-7)
Supplement: Supplementary file 1 — Supplementary Information 1. [file 41598_2020_75409_MOESM1_ESM.zip › initial_structures_pdb/NSH2_AALN-pY-AQLMFP.pdb]

REMARK    THIS IS A SIMULATION BOX
CRYST1   59.647   59.647   59.647  60.00  60.00  90.00 P 1           1
MODEL        1
ATOM      1  N   MET     1      57.520  56.580  22.330  1.00  0.00            
ATOM      2  CA  MET     1      57.690  57.230  21.010  1.00  0.00            
ATOM      3  CB  MET     1      58.440  58.580  21.120  1.00  0.00            
ATOM      4  CG  MET     1      57.920  59.540  22.190  1.00  0.00            
ATOM      5  SD  MET     1      56.200  60.070  22.020  1.00  0.00            
ATOM      6  CE  MET     1      55.430  59.350  23.510  1.00  0.00            
ATOM      7  C   MET     1      58.450  56.300  20.060  1.00  0.00            
ATOM      8  O   MET     1      59.530  55.840  20.440  1.00  0.00            
ATOM      9  N   ARG     2      57.900  56.000  18.870  1.00  0.00            
ATOM     10  CA  ARG     2      58.560  55.350  17.700  1.00  0.00            
ATOM     11  CB  ARG     2      59.190  53.980  18.030  1.00  0.00            
ATOM     12  CG  ARG     2      60.550  53.820  17.310  1.00  0.00            
ATOM     13  CD  ARG     2      61.250  52.530  17.760  1.00  0.00            
ATOM     14  NE  ARG     2      62.430  52.280  16.960  1.00  0.00            
ATOM     15  CZ  ARG     2      63.410  51.450  17.380  1.00  0.00            
ATOM     16  NH1 ARG     2      63.320  50.810  18.560  1.00  0.00            
ATOM     17  NH2 ARG     2      64.510  51.210  16.650  1.00  0.00            
ATOM     18  C   ARG     2      57.560  55.200  16.530  1.00  0.00            
ATOM     19  O   ARG     2      56.400  55.620  16.670  1.00  0.00            
ATOM     20  N   ARG     3      57.950  54.570  15.420  1.00  0.00            
ATOM     21  CA  ARG     3      57.180  54.240  14.180  1.00  0.00            
ATOM     22  CB  ARG     3      58.120  53.460  13.240  1.00  0.00            
ATOM     23  CG  ARG     3      58.530  52.110  13.840  1.00  0.00            
ATOM     24  CD  ARG     3      59.230  51.210  12.820  1.00  0.00            
ATOM     25  NE  ARG     3      59.830  50.060  13.480  1.00  0.00            
ATOM     26  CZ  ARG     3      59.700  48.800  13.060  1.00  0.00            
ATOM     27  NH1 ARG     3      59.000  48.460  11.970  1.00  0.00            
ATOM     28  NH2 ARG     3      60.310  47.850  13.770  1.00  0.00            
ATOM     29  C   ARG     3      55.830  53.470  14.300  1.00  0.00            
ATOM     30  O   ARG     3      55.290  52.970  13.300  1.00  0.00            
ATOM     31  N   TRP     4      55.290  53.360  15.500  1.00  0.00            
ATOM     32  CA  TRP     4      53.960  52.840  15.830  1.00  0.00            
ATOM     33  CB  TRP     4      54.110  51.570  16.680  1.00  0.00            
ATOM     34  CG  TRP     4      55.240  51.600  17.690  1.00  0.00            
ATOM     35  CD1 TRP     4      56.400  50.910  17.450  1.00  0.00            
ATOM     36  NE1 TRP     4      57.170  51.150  18.500  1.00  0.00            
ATOM     37  CE2 TRP     4      56.550  51.950  19.380  1.00  0.00            
ATOM     38  CZ2 TRP     4      57.040  52.420  20.590  1.00  0.00            
ATOM     39  CH2 TRP     4      56.230  53.240  21.350  1.00  0.00            
ATOM     40  CZ3 TRP     4      54.940  53.580  20.900  1.00  0.00            
ATOM     41  CE3 TRP     4      54.460  53.100  19.680  1.00  0.00            
ATOM     42  CD2 TRP     4      55.270  52.270  18.900  1.00  0.00            
ATOM     43  C   TRP     4      53.110  53.900  16.570  1.00  0.00            
ATOM     44  O   TRP     4      51.910  53.680  16.780  1.00  0.00            
ATOM     45  N   PHE     5      53.690  55.020  16.990  1.00  0.00            
ATOM     46  CA  PHE     5      53.020  56.060  17.770  1.00  0.00            
ATOM     47  CB  PHE     5      54.010  56.730  18.720  1.00  0.00            
ATOM     48  CG  PHE     5      53.390  57.820  19.570  1.00  0.00            
ATOM     49  CD1 PHE     5      52.230  57.560  20.320  1.00  0.00            
ATOM     50  CE1 PHE     5      51.640  58.600  21.060  1.00  0.00            
ATOM     51  CZ  PHE     5      52.210  59.890  21.050  1.00  0.00            
ATOM     52  CE2 PHE     5      53.370  60.140  20.300  1.00  0.00            
ATOM     53  CD2 PHE     5      53.960  59.110  19.560  1.00  0.00            
ATOM     54  C   PHE     5      52.340  57.110  16.870  1.00  0.00            
ATOM     55  O   PHE     5      52.980  57.740  16.030  1.00  0.00            
ATOM     56  N   HIS     6      51.050  57.320  17.110  1.00  0.00            
ATOM     57  CA  HIS     6      50.210  58.330  16.480  1.00  0.00            
ATOM     58  CB  HIS     6      48.970  57.640  15.900  1.00  0.00            
ATOM     59  CG  HIS     6      49.260  56.690  14.730  1.00  0.00            
ATOM     60  ND1 HIS     6      49.910  55.530  14.720  1.00  0.00            
ATOM     61  CE1 HIS     6      49.970  55.130  13.490  1.00  0.00            
ATOM     62  NE2 HIS     6      49.360  56.000  12.720  1.00  0.00            
ATOM     63  CD2 HIS     6      48.900  56.970  13.430  1.00  0.00            
ATOM     64  C   HIS     6      49.800  59.370  17.540  1.00  0.00            
ATOM     65  O   HIS     6      48.920  59.080  18.360  1.00  0.00            
ATOM     66  N   PRO     7      50.420  60.550  17.580  1.00  0.00            
ATOM     67  CD  PRO     7      51.480  61.010  16.670  1.00  0.00            
ATOM     68  CG  PRO     7      51.620  62.500  16.930  1.00  0.00            
ATOM     69  CB  PRO     7      51.260  62.620  18.420  1.00  0.00            
ATOM     70  CA  PRO     7      50.160  61.570  18.600  1.00  0.00            
ATOM     71  C   PRO     7      48.770  62.230  18.500  1.00  0.00            
ATOM     72  O   PRO     7      48.340  62.900  19.440  1.00  0.00            
ATOM     73  N   ASN     8      48.060  62.060  17.380  1.00  0.00            
ATOM     74  CA  ASN     8      46.780  62.730  17.100  1.00  0.00            
ATOM     75  CB  ASN     8      47.080  64.090  16.440  1.00  0.00            
ATOM     76  CG  ASN     8      45.890  65.020  16.460  1.00  0.00            
ATOM     77  OD1 ASN     8      44.780  64.710  16.880  1.00  0.00            
ATOM     78  ND2 ASN     8      46.110  66.240  16.050  1.00  0.00            
ATOM     79  C   ASN     8      45.820  61.840  16.280  1.00  0.00            
ATOM     80  O   ASN     8      45.480  62.140  15.130  1.00  0.00            
ATOM     81  N   ILE     9      45.410  60.710  16.870  1.00  0.00            
ATOM     82  CA  ILE     9      44.400  59.780  16.330  1.00  0.00            
ATOM     83  CB  ILE     9      45.100  58.580  15.640  1.00  0.00            
ATOM     84  CG2 ILE     9      45.700  57.610  16.690  1.00  0.00            
ATOM     85  CG1 ILE     9      44.150  57.820  14.690  1.00  0.00            
ATOM     86  CD  ILE     9      44.840  56.740  13.850  1.00  0.00            
ATOM     87  C   ILE     9      43.400  59.380  17.430  1.00  0.00            
ATOM     88  O   ILE     9      43.780  59.090  18.550  1.00  0.00            
ATOM     89  N   THR    10      42.100  59.400  17.120  1.00  0.00            
ATOM     90  CA  THR    10      41.060  58.900  18.060  1.00  0.00            
ATOM     91  CB  THR    10      39.670  59.530  17.810  1.00  0.00            
ATOM     92  CG2 THR    10      39.720  61.050  17.840  1.00  0.00            
ATOM     93  OG1 THR    10      39.130  59.120  16.580  1.00  0.00            
ATOM     94  C   THR    10      40.950  57.370  18.020  1.00  0.00            
ATOM     95  O   THR    10      41.470  56.730  17.100  1.00  0.00            
ATOM     96  N   GLY    11      40.250  56.750  18.980  1.00  0.00            
ATOM     97  CA  GLY    11      39.990  55.290  18.990  1.00  0.00            
ATOM     98  C   GLY    11      39.200  54.810  17.760  1.00  0.00            
ATOM     99  O   GLY    11      39.530  53.790  17.160  1.00  0.00            
ATOM    100  N   VAL    12      38.190  55.590  17.350  1.00  0.00            
ATOM    101  CA  VAL    12      37.380  55.340  16.130  1.00  0.00            
ATOM    102  CB  VAL    12      36.190  56.320  16.040  1.00  0.00            
ATOM    103  CG1 VAL    12      35.290  56.000  14.840  1.00  0.00            
ATOM    104  CG2 VAL    12      35.300  56.250  17.290  1.00  0.00            
ATOM    105  C   VAL    12      38.240  55.420  14.860  1.00  0.00            
ATOM    106  O   VAL    12      38.140  54.560  13.980  1.00  0.00            
ATOM    107  N   GLU    13      39.110  56.430  14.770  1.00  0.00            
ATOM    108  CA  GLU    13      40.050  56.610  13.640  1.00  0.00            
ATOM    109  CB  GLU    13      40.770  57.960  13.710  1.00  0.00            
ATOM    110  CG  GLU    13      39.860  59.150  13.340  1.00  0.00            
ATOM    111  CD  GLU    13      40.470  60.510  13.720  1.00  0.00            
ATOM    112  OE1 GLU    13      41.540  60.540  14.330  1.00  0.00            
ATOM    113  OE2 GLU    13      39.860  61.530  13.380  1.00  0.00            
ATOM    114  C   GLU    13      41.120  55.510  13.590  1.00  0.00            
ATOM    115  O   GLU    13      41.430  55.010  12.520  1.00  0.00            
ATOM    116  N   ALA    14      41.630  55.100  14.760  1.00  0.00            
ATOM    117  CA  ALA    14      42.600  54.020  14.880  1.00  0.00            
ATOM    118  CB  ALA    14      43.140  53.960  16.310  1.00  0.00            
ATOM    119  C   ALA    14      42.030  52.660  14.440  1.00  0.00            
ATOM    120  O   ALA    14      42.680  51.960  13.670  1.00  0.00            
ATOM    121  N   GLU    15      40.810  52.280  14.870  1.00  0.00            
ATOM    122  CA  GLU    15      40.160  51.060  14.380  1.00  0.00            
ATOM    123  CB  GLU    15      38.930  50.600  15.180  1.00  0.00            
ATOM    124  CG  GLU    15      37.690  51.480  15.060  1.00  0.00            
ATOM    125  CD  GLU    15      36.500  50.880  15.790  1.00  0.00            
ATOM    126  OE1 GLU    15      36.280  49.670  15.900  1.00  0.00            
ATOM    127  OE2 GLU    15      35.650  51.830  16.310  1.00  0.00            
ATOM    128  C   GLU    15      39.850  51.130  12.880  1.00  0.00            
ATOM    129  O   GLU    15      40.070  50.150  12.190  1.00  0.00            
ATOM    130  N   ASN    16      39.440  52.290  12.360  1.00  0.00            
ATOM    131  CA  ASN    16      39.250  52.450  10.910  1.00  0.00            
ATOM    132  CB  ASN    16      38.530  53.770  10.610  1.00  0.00            
ATOM    133  CG  ASN    16      37.050  53.590  10.640  1.00  0.00            
ATOM    134  OD1 ASN    16      36.410  53.390   9.600  1.00  0.00            
ATOM    135  ND2 ASN    16      36.460  53.530  11.810  1.00  0.00            
ATOM    136  C   ASN    16      40.580  52.320  10.130  1.00  0.00            
ATOM    137  O   ASN    16      40.640  51.590   9.140  1.00  0.00            
ATOM    138  N   LEU    17      41.650  52.950  10.600  1.00  0.00            
ATOM    139  CA  LEU    17      43.000  52.840  10.020  1.00  0.00            
ATOM    140  CB  LEU    17      43.940  53.760  10.830  1.00  0.00            
ATOM    141  CG  LEU    17      45.360  53.900  10.260  1.00  0.00            
ATOM    142  CD1 LEU    17      45.370  54.640   8.930  1.00  0.00            
ATOM    143  CD2 LEU    17      46.230  54.690  11.230  1.00  0.00            
ATOM    144  C   LEU    17      43.490  51.370  10.000  1.00  0.00            
ATOM    145  O   LEU    17      43.950  50.870   8.980  1.00  0.00            
ATOM    146  N   LEU    18      43.340  50.670  11.130  1.00  0.00            
ATOM    147  CA  LEU    18      43.720  49.260  11.280  1.00  0.00            
ATOM    148  CB  LEU    18      43.680  48.920  12.790  1.00  0.00            
ATOM    149  CG  LEU    18      44.850  49.510  13.590  1.00  0.00            
ATOM    150  CD1 LEU    18      44.630  49.280  15.080  1.00  0.00            
ATOM    151  CD2 LEU    18      46.190  48.860  13.220  1.00  0.00            
ATOM    152  C   LEU    18      42.830  48.280  10.480  1.00  0.00            
ATOM    153  O   LEU    18      43.340  47.280   9.970  1.00  0.00            
ATOM    154  N   LEU    19      41.540  48.570  10.290  1.00  0.00            
ATOM    155  CA  LEU    19      40.630  47.760   9.460  1.00  0.00            
ATOM    156  CB  LEU    19      39.170  47.980   9.910  1.00  0.00            
ATOM    157  CG  LEU    19      38.830  47.400  11.300  1.00  0.00            
ATOM    158  CD1 LEU    19      37.450  47.880  11.740  1.00  0.00            
ATOM    159  CD2 LEU    19      38.820  45.870  11.320  1.00  0.00            
ATOM    160  C   LEU    19      40.800  48.000   7.950  1.00  0.00            
ATOM    161  O   LEU    19      40.600  47.080   7.160  1.00  0.00            
ATOM    162  N   THR    20      41.190  49.220   7.520  1.00  0.00            
ATOM    163  CA  THR    20      41.410  49.560   6.100  1.00  0.00            
ATOM    164  CB  THR    20      41.030  51.010   5.780  1.00  0.00            
ATOM    165  CG2 THR    20      40.930  51.270   4.270  1.00  0.00            
ATOM    166  OG1 THR    20      39.780  51.370   6.330  1.00  0.00            
ATOM    167  C   THR    20      42.860  49.320   5.640  1.00  0.00            
ATOM    168  O   THR    20      43.080  48.520   4.730  1.00  0.00            
ATOM    169  N   ARG    21      43.860  49.960   6.250  1.00  0.00            
ATOM    170  CA  ARG    21      45.270  49.830   5.850  1.00  0.00            
ATOM    171  CB  ARG    21      46.050  51.130   6.140  1.00  0.00            
ATOM    172  CG  ARG    21      45.490  52.370   5.450  1.00  0.00            
ATOM    173  CD  ARG    21      46.430  53.560   5.660  1.00  0.00            
ATOM    174  NE  ARG    21      45.830  54.820   5.230  1.00  0.00            
ATOM    175  CZ  ARG    21      45.880  55.280   3.980  1.00  0.00            
ATOM    176  NH1 ARG    21      46.520  54.600   3.040  1.00  0.00            
ATOM    177  NH2 ARG    21      45.300  56.430   3.680  1.00  0.00            
ATOM    178  C   ARG    21      45.990  48.690   6.560  1.00  0.00            
ATOM    179  O   ARG    21      46.900  48.060   6.000  1.00  0.00            
ATOM    180  N   GLY    22      45.600  48.380   7.800  1.00  0.00            
ATOM    181  CA  GLY    22      46.210  47.310   8.590  1.00  0.00            
ATOM    182  C   GLY    22      45.810  45.890   8.130  1.00  0.00            
ATOM    183  O   GLY    22      44.850  45.690   7.370  1.00  0.00            
ATOM    184  N   VAL    23      46.550  44.920   8.630  1.00  0.00            
ATOM    185  CA  VAL    23      46.380  43.460   8.440  1.00  0.00            
ATOM    186  CB  VAL    23      47.440  42.870   7.490  1.00  0.00            
ATOM    187  CG1 VAL    23      47.330  43.470   6.070  1.00  0.00            
ATOM    188  CG2 VAL    23      48.880  43.070   7.990  1.00  0.00            
ATOM    189  C   VAL    23      46.490  42.780   9.800  1.00  0.00            
ATOM    190  O   VAL    23      46.950  43.380  10.770  1.00  0.00            
ATOM    191  N   ASP    24      46.080  41.510   9.940  1.00  0.00            
ATOM    192  CA  ASP    24      46.160  40.780  11.210  1.00  0.00            
ATOM    193  CB  ASP    24      45.520  39.390  11.070  1.00  0.00            
ATOM    194  CG  ASP    24      44.460  39.200  12.090  1.00  0.00            
ATOM    195  OD1 ASP    24      43.440  39.910  12.040  1.00  0.00            
ATOM    196  OD2 ASP    24      44.710  38.360  12.940  1.00  0.00            
ATOM    197  C   ASP    24      47.580  40.740  11.800  1.00  0.00            
ATOM    198  O   ASP    24      48.490  40.100  11.230  1.00  0.00            
ATOM    199  N   GLY    25      47.790  41.460  12.900  1.00  0.00            
ATOM    200  CA  GLY    25      49.100  41.740  13.490  1.00  0.00            
ATOM    201  C   GLY    25      49.510  43.210  13.530  1.00  0.00            
ATOM    202  O   GLY    25      50.380  43.600  14.300  1.00  0.00            
ATOM    203  N   SER    26      48.880  44.050  12.680  1.00  0.00            
ATOM    204  CA  SER    26      49.080  45.490  12.690  1.00  0.00            
ATOM    205  CB  SER    26      48.310  46.190  11.560  1.00  0.00            
ATOM    206  OG  SER    26      48.830  45.820  10.300  1.00  0.00            
ATOM    207  C   SER    26      48.670  46.100  14.030  1.00  0.00            
ATOM    208  O   SER    26      47.630  45.730  14.610  1.00  0.00            
ATOM    209  N   PHE    27      49.460  47.050  14.500  1.00  0.00            
ATOM    210  CA  PHE    27      49.200  47.780  15.730  1.00  0.00            
ATOM    211  CB  PHE    27      49.790  47.020  16.940  1.00  0.00            
ATOM    212  CG  PHE    27      51.310  47.140  17.000  1.00  0.00            
ATOM    213  CD1 PHE    27      52.090  46.220  16.270  1.00  0.00            
ATOM    214  CE1 PHE    27      53.470  46.320  16.340  1.00  0.00            
ATOM    215  CZ  PHE    27      54.070  47.320  17.110  1.00  0.00            
ATOM    216  CE2 PHE    27      53.280  48.230  17.820  1.00  0.00            
ATOM    217  CD2 PHE    27      51.890  48.140  17.780  1.00  0.00            
ATOM    218  C   PHE    27      49.740  49.210  15.680  1.00  0.00            
ATOM    219  O   PHE    27      50.630  49.540  14.890  1.00  0.00            
ATOM    220  N   LEU    28      49.230  50.030  16.590  1.00  0.00            
ATOM    221  CA  LEU    28      49.720  51.370  16.880  1.00  0.00            
ATOM    222  CB  LEU    28      49.030  52.390  15.940  1.00  0.00            
ATOM    223  CG  LEU    28      47.490  52.440  15.970  1.00  0.00            
ATOM    224  CD1 LEU    28      46.950  53.310  17.110  1.00  0.00            
ATOM    225  CD2 LEU    28      46.970  53.070  14.680  1.00  0.00            
ATOM    226  C   LEU    28      49.560  51.700  18.370  1.00  0.00            
ATOM    227  O   LEU    28      48.760  51.060  19.060  1.00  0.00            
ATOM    228  N   ALA    29      50.270  52.720  18.850  1.00  0.00            
ATOM    229  CA  ALA    29      49.960  53.390  20.110  1.00  0.00            
ATOM    230  CB  ALA    29      51.200  53.450  21.020  1.00  0.00            
ATOM    231  C   ALA    29      49.400  54.800  19.830  1.00  0.00            
ATOM    232  O   ALA    29      49.760  55.440  18.850  1.00  0.00            
ATOM    233  N   ARG    30      48.510  55.260  20.680  1.00  0.00            
ATOM    234  CA  ARG    30      47.790  56.530  20.540  1.00  0.00            
ATOM    235  CB  ARG    30      46.510  56.290  19.730  1.00  0.00            
ATOM    236  CG  ARG    30      45.580  55.210  20.300  1.00  0.00            
ATOM    237  CD  ARG    30      44.210  55.240  19.610  1.00  0.00            
ATOM    238  NE  ARG    30      43.450  56.460  19.980  1.00  0.00            
ATOM    239  CZ  ARG    30      42.690  56.610  21.080  1.00  0.00            
ATOM    240  NH1 ARG    30      42.540  55.630  21.990  1.00  0.00            
ATOM    241  NH2 ARG    30      42.080  57.780  21.280  1.00  0.00            
ATOM    242  C   ARG    30      47.450  57.160  21.910  1.00  0.00            
ATOM    243  O   ARG    30      47.410  56.420  22.900  1.00  0.00            
ATOM    244  N   PRO    31      47.160  58.470  22.000  1.00  0.00            
ATOM    245  CD  PRO    31      47.280  59.470  20.950  1.00  0.00            
ATOM    246  CG  PRO    31      46.260  60.550  21.300  1.00  0.00            
ATOM    247  CB  PRO    31      46.380  60.560  22.840  1.00  0.00            
ATOM    248  CA  PRO    31      46.630  59.100  23.220  1.00  0.00            
ATOM    249  C   PRO    31      45.320  58.440  23.680  1.00  0.00            
ATOM    250  O   PRO    31      44.410  58.270  22.880  1.00  0.00            
ATOM    251  N   SER    32      45.200  58.090  24.970  1.00  0.00            
ATOM    252  CA  SER    32      43.960  57.550  25.550  1.00  0.00            
ATOM    253  CB  SER    32      44.300  56.960  26.930  1.00  0.00            
ATOM    254  OG  SER    32      43.200  56.310  27.540  1.00  0.00            
ATOM    255  C   SER    32      42.850  58.630  25.700  1.00  0.00            
ATOM    256  O   SER    32      43.130  59.730  26.170  1.00  0.00            
ATOM    257  N   LYS    33      41.580  58.320  25.360  1.00  0.00            
ATOM    258  CA  LYS    33      40.440  59.220  25.640  1.00  0.00            
ATOM    259  CB  LYS    33      39.270  58.880  24.690  1.00  0.00            
ATOM    260  CG  LYS    33      37.950  59.550  25.130  1.00  0.00            
ATOM    261  CD  LYS    33      36.810  59.400  24.100  1.00  0.00            
ATOM    262  CE  LYS    33      35.430  59.270  24.780  1.00  0.00            
ATOM    263  NZ  LYS    33      35.130  60.340  25.760  1.00  0.00            
ATOM    264  C   LYS    33      40.000  59.190  27.110  1.00  0.00            
ATOM    265  O   LYS    33      39.760  60.250  27.710  1.00  0.00            
ATOM    266  N   SER    34      39.890  58.000  27.710  1.00  0.00            
ATOM    267  CA  SER    34      39.470  57.790  29.120  1.00  0.00            
ATOM    268  CB  SER    34      39.150  56.310  29.410  1.00  0.00            
ATOM    269  OG  SER    34      39.970  55.380  28.710  1.00  0.00            
ATOM    270  C   SER    34      40.460  58.340  30.170  1.00  0.00            
ATOM    271  O   SER    34      40.050  58.710  31.280  1.00  0.00            
ATOM    272  N   ASN    35      41.740  58.430  29.830  1.00  0.00            
ATOM    273  CA  ASN    35      42.810  59.010  30.650  1.00  0.00            
ATOM    274  CB  ASN    35      43.610  57.890  31.340  1.00  0.00            
ATOM    275  CG  ASN    35      42.810  57.170  32.410  1.00  0.00            
ATOM    276  OD1 ASN    35      42.340  56.060  32.180  1.00  0.00            
ATOM    277  ND2 ASN    35      42.550  57.700  33.580  1.00  0.00            
ATOM    278  C   ASN    35      43.700  59.940  29.810  1.00  0.00            
ATOM    279  O   ASN    35      44.780  59.520  29.370  1.00  0.00            
ATOM    280  N   PRO    36      43.260  61.180  29.540  1.00  0.00            
ATOM    281  CD  PRO    36      41.960  61.740  29.890  1.00  0.00            
ATOM    282  CG  PRO    36      41.830  63.020  29.060  1.00  0.00            
ATOM    283  CB  PRO    36      43.270  63.500  28.980  1.00  0.00            
ATOM    284  CA  PRO    36      44.080  62.200  28.890  1.00  0.00            
ATOM    285  C   PRO    36      45.460  62.330  29.550  1.00  0.00            
ATOM    286  O   PRO    36      45.570  62.460  30.760  1.00  0.00            
ATOM    287  N   GLY    37      46.520  62.230  28.740  1.00  0.00            
ATOM    288  CA  GLY    37      47.920  62.190  29.190  1.00  0.00            
ATOM    289  C   GLY    37      48.580  60.790  29.160  1.00  0.00            
ATOM    290  O   GLY    37      49.800  60.700  29.060  1.00  0.00            
ATOM    291  N   ASP    38      47.780  59.720  29.200  1.00  0.00            
ATOM    292  CA  ASP    38      48.220  58.320  29.040  1.00  0.00            
ATOM    293  CB  ASP    38      47.450  57.390  30.010  1.00  0.00            
ATOM    294  CG  ASP    38      47.650  57.690  31.510  1.00  0.00            
ATOM    295  OD1 ASP    38      48.620  58.310  31.890  1.00  0.00            
ATOM    296  OD2 ASP    38      46.850  57.230  32.310  1.00  0.00            
ATOM    297  C   ASP    38      48.030  57.860  27.590  1.00  0.00            
ATOM    298  O   ASP    38      47.500  58.590  26.740  1.00  0.00            
ATOM    299  N   PHE    39      48.430  56.620  27.300  1.00  0.00            
ATOM    300  CA  PHE    39      48.400  56.040  25.950  1.00  0.00            
ATOM    301  CB  PHE    39      49.830  55.920  25.400  1.00  0.00            
ATOM    302  CG  PHE    39      50.560  57.250  25.380  1.00  0.00            
ATOM    303  CD1 PHE    39      50.260  58.200  24.400  1.00  0.00            
ATOM    304  CE1 PHE    39      50.910  59.430  24.410  1.00  0.00            
ATOM    305  CZ  PHE    39      51.860  59.720  25.390  1.00  0.00            
ATOM    306  CE2 PHE    39      52.160  58.770  26.360  1.00  0.00            
ATOM    307  CD2 PHE    39      51.520  57.530  26.370  1.00  0.00            
ATOM    308  C   PHE    39      47.660  54.700  25.910  1.00  0.00            
ATOM    309  O   PHE    39      47.420  54.050  26.930  1.00  0.00            
ATOM    310  N   THR    40      47.280  54.280  24.730  1.00  0.00            
ATOM    311  CA  THR    40      46.520  53.050  24.430  1.00  0.00            
ATOM    312  CB  THR    40      45.050  53.430  24.100  1.00  0.00            
ATOM    313  CG2 THR    40      44.180  52.280  23.590  1.00  0.00            
ATOM    314  OG1 THR    40      44.410  53.970  25.220  1.00  0.00            
ATOM    315  C   THR    40      47.200  52.370  23.250  1.00  0.00            
ATOM    316  O   THR    40      47.530  53.040  22.260  1.00  0.00            
ATOM    317  N   LEU    41      47.400  51.050  23.310  1.00  0.00            
ATOM    318  CA  LEU    41      47.690  50.230  22.140  1.00  0.00            
ATOM    319  CB  LEU    41      48.410  48.940  22.550  1.00  0.00            
ATOM    320  CG  LEU    41      49.920  49.050  22.780  1.00  0.00            
ATOM    321  CD1 LEU    41      50.440  47.810  23.490  1.00  0.00            
ATOM    322  CD2 LEU    41      50.660  49.210  21.450  1.00  0.00            
ATOM    323  C   LEU    41      46.380  49.870  21.440  1.00  0.00            
ATOM    324  O   LEU    41      45.400  49.510  22.090  1.00  0.00            
ATOM    325  N   SER    42      46.360  49.900  20.120  1.00  0.00            
ATOM    326  CA  SER    42      45.290  49.380  19.270  1.00  0.00            
ATOM    327  CB  SER    42      44.660  50.490  18.440  1.00  0.00            
ATOM    328  OG  SER    42      44.330  51.610  19.240  1.00  0.00            
ATOM    329  C   SER    42      45.870  48.310  18.360  1.00  0.00            
ATOM    330  O   SER    42      46.870  48.560  17.700  1.00  0.00            
ATOM    331  N   VAL    43      45.280  47.100  18.340  1.00  0.00            
ATOM    332  CA  VAL    43      45.810  45.940  17.620  1.00  0.00            
ATOM    333  CB  VAL    43      46.380  44.860  18.580  1.00  0.00            
ATOM    334  CG1 VAL    43      47.150  43.790  17.810  1.00  0.00            
ATOM    335  CG2 VAL    43      47.350  45.440  19.630  1.00  0.00            
ATOM    336  C   VAL    43      44.690  45.300  16.790  1.00  0.00            
ATOM    337  O   VAL    43      43.660  44.890  17.310  1.00  0.00            
ATOM    338  N   ARG    44      44.920  45.190  15.480  1.00  0.00            
ATOM    339  CA  ARG    44      44.120  44.360  14.570  1.00  0.00            
ATOM    340  CB  ARG    44      44.460  44.770  13.130  1.00  0.00            
ATOM    341  CG  ARG    44      43.960  43.840  12.020  1.00  0.00            
ATOM    342  CD  ARG    44      42.510  44.010  11.580  1.00  0.00            
ATOM    343  NE  ARG    44      42.480  44.330  10.170  1.00  0.00            
ATOM    344  CZ  ARG    44      42.060  43.460   9.250  1.00  0.00            
ATOM    345  NH1 ARG    44      41.670  42.230   9.570  1.00  0.00            
ATOM    346  NH2 ARG    44      41.910  43.870   7.990  1.00  0.00            
ATOM    347  C   ARG    44      44.420  42.870  14.840  1.00  0.00            
ATOM    348  O   ARG    44      45.530  42.400  14.570  1.00  0.00            
ATOM    349  N   ARG    45      43.430  42.140  15.340  1.00  0.00            
ATOM    350  CA  ARG    45      43.510  40.690  15.560  1.00  0.00            
ATOM    351  CB  ARG    45      44.210  40.370  16.890  1.00  0.00            
ATOM    352  CG  ARG    45      43.730  41.180  18.110  1.00  0.00            
ATOM    353  CD  ARG    45      44.650  40.990  19.310  1.00  0.00            
ATOM    354  NE  ARG    45      44.660  39.630  19.810  1.00  0.00            
ATOM    355  CZ  ARG    45      43.720  39.150  20.600  1.00  0.00            
ATOM    356  NH1 ARG    45      42.660  39.880  21.020  1.00  0.00            
ATOM    357  NH2 ARG    45      43.800  37.860  20.940  1.00  0.00            
ATOM    358  C   ARG    45      42.130  40.030  15.480  1.00  0.00            
ATOM    359  O   ARG    45      41.090  40.650  15.740  1.00  0.00            
ATOM    360  N   ASN    46      42.130  38.740  15.130  1.00  0.00            
ATOM    361  CA  ASN    46      40.940  37.970  14.780  1.00  0.00            
ATOM    362  CB  ASN    46      40.170  37.590  16.070  1.00  0.00            
ATOM    363  CG  ASN    46      41.070  36.890  17.100  1.00  0.00            
ATOM    364  OD1 ASN    46      41.970  36.120  16.790  1.00  0.00            
ATOM    365  ND2 ASN    46      40.950  37.140  18.400  1.00  0.00            
ATOM    366  C   ASN    46      40.160  38.690  13.660  1.00  0.00            
ATOM    367  O   ASN    46      40.750  38.980  12.610  1.00  0.00            
ATOM    368  N   GLY    47      38.870  39.040  13.820  1.00  0.00            
ATOM    369  CA  GLY    47      38.130  39.830  12.820  1.00  0.00            
ATOM    370  C   GLY    47      37.800  41.260  13.280  1.00  0.00            
ATOM    371  O   GLY    47      36.800  41.840  12.850  1.00  0.00            
ATOM    372  N   ALA    48      38.610  41.800  14.200  1.00  0.00            
ATOM    373  CA  ALA    48      38.300  43.000  14.980  1.00  0.00            
ATOM    374  CB  ALA    48      37.560  42.530  16.230  1.00  0.00            
ATOM    375  C   ALA    48      39.560  43.820  15.360  1.00  0.00            
ATOM    376  O   ALA    48      40.670  43.550  14.920  1.00  0.00            
ATOM    377  N   VAL    49      39.370  44.840  16.200  1.00  0.00            
ATOM    378  CA  VAL    49      40.470  45.660  16.750  1.00  0.00            
ATOM    379  CB  VAL    49      40.510  47.080  16.150  1.00  0.00            
ATOM    380  CG1 VAL    49      41.780  47.820  16.570  1.00  0.00            
ATOM    381  CG2 VAL    49      40.510  47.040  14.610  1.00  0.00            
ATOM    382  C   VAL    49      40.370  45.710  18.270  1.00  0.00            
ATOM    383  O   VAL    49      39.500  46.360  18.850  1.00  0.00            
ATOM    384  N   THR    50      41.250  44.980  18.940  1.00  0.00            
ATOM    385  CA  THR    50      41.420  45.020  20.410  1.00  0.00            
ATOM    386  CB  THR    50      42.260  43.820  20.910  1.00  0.00            
ATOM    387  CG2 THR    50      42.210  43.630  22.420  1.00  0.00            
ATOM    388  OG1 THR    50      41.800  42.620  20.350  1.00  0.00            
ATOM    389  C   THR    50      42.100  46.320  20.830  1.00  0.00            
ATOM    390  O   THR    50      43.100  46.730  20.230  1.00  0.00            
ATOM    391  N   HID    51      41.590  46.970  21.870  1.00  0.00            
ATOM    392  CA  HID    51      42.180  48.180  22.470  1.00  0.00            
ATOM    393  CB  HID    51      41.180  49.350  22.420  1.00  0.00            
ATOM    394  CG  HID    51      41.150  50.060  21.080  1.00  0.00            
ATOM    395  ND1 HID    51      41.300  51.400  20.870  1.00  0.00            
ATOM    396  CE1 HID    51      41.250  51.640  19.550  1.00  0.00            
ATOM    397  NE2 HID    51      41.070  50.500  18.870  1.00  0.00            
ATOM    398  CD2 HID    51      41.010  49.490  19.840  1.00  0.00            
ATOM    399  C   HID    51      42.630  47.880  23.910  1.00  0.00            
ATOM    400  O   HID    51      41.890  47.280  24.710  1.00  0.00            
ATOM    401  N   ILE    52      43.850  48.290  24.230  1.00  0.00            
ATOM    402  CA  ILE    52      44.590  47.930  25.440  1.00  0.00            
ATOM    403  CB  ILE    52      45.710  46.910  25.120  1.00  0.00            
ATOM    404  CG2 ILE    52      46.370  46.480  26.430  1.00  0.00            
ATOM    405  CG1 ILE    52      45.230  45.630  24.380  1.00  0.00            
ATOM    406  CD  ILE    52      45.410  45.720  22.860  1.00  0.00            
ATOM    407  C   ILE    52      45.160  49.210  26.090  1.00  0.00            
ATOM    408  O   ILE    52      46.080  49.840  25.550  1.00  0.00            
ATOM    409  N   LYS    53      44.620  49.590  27.250  1.00  0.00            
ATOM    410  CA  LYS    53      45.110  50.740  28.020  1.00  0.00            
ATOM    411  CB  LYS    53      44.110  51.110  29.120  1.00  0.00            
ATOM    412  CG  LYS    53      42.800  51.650  28.530  1.00  0.00            
ATOM    413  CD  LYS    53      41.770  52.060  29.600  1.00  0.00            
ATOM    414  CE  LYS    53      42.250  53.160  30.550  1.00  0.00            
ATOM    415  NZ  LYS    53      42.520  54.430  29.830  1.00  0.00            
ATOM    416  C   LYS    53      46.500  50.500  28.620  1.00  0.00            
ATOM    417  O   LYS    53      46.800  49.390  29.110  1.00  0.00            
ATOM    418  N   ILE    54      47.330  51.540  28.630  1.00  0.00            
ATOM    419  CA  ILE    54      48.690  51.530  29.170  1.00  0.00            
ATOM    420  CB  ILE    54      49.730  51.950  28.100  1.00  0.00            
ATOM    421  CG2 ILE    54      51.160  51.800  28.670  1.00  0.00            
ATOM    422  CG1 ILE    54      49.570  51.130  26.790  1.00  0.00            
ATOM    423  CD  ILE    54      50.350  51.730  25.610  1.00  0.00            
ATOM    424  C   ILE    54      48.700  52.470  30.390  1.00  0.00            
ATOM    425  O   ILE    54      48.500  53.690  30.260  1.00  0.00            
ATOM    426  N   GLN    55      48.880  51.910  31.580  1.00  0.00            
ATOM    427  CA  GLN    55      49.050  52.680  32.820  1.00  0.00            
ATOM    428  CB  GLN    55      49.010  51.740  34.040  1.00  0.00            
ATOM    429  CG  GLN    55      49.240  52.470  35.370  1.00  0.00            
ATOM    430  CD  GLN    55      48.840  51.620  36.560  1.00  0.00            
ATOM    431  OE1 GLN    55      48.040  52.040  37.410  1.00  0.00            
ATOM    432  NE2 GLN    55      49.400  50.460  36.730  1.00  0.00            
ATOM    433  C   GLN    55      50.390  53.410  32.800  1.00  0.00            
ATOM    434  O   GLN    55      51.430  52.760  32.660  1.00  0.00            
ATOM    435  N   ASN    56      50.380  54.720  33.030  1.00  0.00            
ATOM    436  CA  ASN    56      51.530  55.460  33.530  1.00  0.00            
ATOM    437  CB  ASN    56      51.840  56.650  32.610  1.00  0.00            
ATOM    438  CG  ASN    56      53.050  57.440  33.080  1.00  0.00            
ATOM    439  OD1 ASN    56      53.700  57.240  34.120  1.00  0.00            
ATOM    440  ND2 ASN    56      53.330  58.460  32.280  1.00  0.00            
ATOM    441  C   ASN    56      51.230  55.880  34.980  1.00  0.00            
ATOM    442  O   ASN    56      50.380  56.740  35.240  1.00  0.00            
ATOM    443  N   THR    57      51.880  55.230  35.950  1.00  0.00            
ATOM    444  CA  THR    57      51.640  55.480  37.390  1.00  0.00            
ATOM    445  CB  THR    57      52.360  54.440  38.260  1.00  0.00            
ATOM    446  CG2 THR    57      51.930  53.010  37.960  1.00  0.00            
ATOM    447  OG1 THR    57      53.770  54.560  38.130  1.00  0.00            
ATOM    448  C   THR    57      52.110  56.860  37.880  1.00  0.00            
ATOM    449  O   THR    57      51.670  57.340  38.920  1.00  0.00            
ATOM    450  N   GLY    58      53.060  57.470  37.160  1.00  0.00            
ATOM    451  CA  GLY    58      53.870  58.620  37.600  1.00  0.00            
ATOM    452  C   GLY    58      55.330  58.250  37.850  1.00  0.00            
ATOM    453  O   GLY    58      56.210  59.120  37.830  1.00  0.00            
ATOM    454  N   ASP    59      55.620  56.950  38.050  1.00  0.00            
ATOM    455  CA  ASP    59      56.960  56.370  38.220  1.00  0.00            
ATOM    456  CB  ASP    59      57.010  55.600  39.560  1.00  0.00            
ATOM    457  CG  ASP    59      56.730  56.480  40.780  1.00  0.00            
ATOM    458  OD1 ASP    59      57.600  57.270  41.150  1.00  0.00            
ATOM    459  OD2 ASP    59      55.630  56.390  41.320  1.00  0.00            
ATOM    460  C   ASP    59      57.370  55.430  37.080  1.00  0.00            
ATOM    461  O   ASP    59      58.550  55.350  36.730  1.00  0.00            
ATOM    462  N   TYR    60      56.410  54.730  36.460  1.00  0.00            
ATOM    463  CA  TYR    60      56.630  53.720  35.410  1.00  0.00            
ATOM    464  CB  TYR    60      57.100  52.390  36.050  1.00  0.00            
ATOM    465  CG  TYR    60      56.140  51.730  37.040  1.00  0.00            
ATOM    466  CD1 TYR    60      55.080  50.960  36.550  1.00  0.00            
ATOM    467  CE1 TYR    60      54.150  50.400  37.410  1.00  0.00            
ATOM    468  CZ  TYR    60      54.310  50.590  38.780  1.00  0.00            
ATOM    469  OH  TYR    60      53.370  50.010  39.610  1.00  0.00            
ATOM    470  CE2 TYR    60      55.370  51.350  39.300  1.00  0.00            
ATOM    471  CD2 TYR    60      56.300  51.920  38.430  1.00  0.00            
ATOM    472  C   TYR    60      55.400  53.450  34.540  1.00  0.00            
ATOM    473  O   TYR    60      54.270  53.740  34.930  1.00  0.00            
ATOM    474  N   TYR    61      55.640  52.840  33.360  1.00  0.00            
ATOM    475  CA  TYR    61      54.620  52.360  32.440  1.00  0.00            
ATOM    476  CB  TYR    61      54.990  52.700  31.000  1.00  0.00            
ATOM    477  CG  TYR    61      55.040  54.180  30.670  1.00  0.00            
ATOM    478  CD1 TYR    61      56.180  54.920  31.000  1.00  0.00            
ATOM    479  CE1 TYR    61      56.290  56.240  30.610  1.00  0.00            
ATOM    480  CZ  TYR    61      55.280  56.840  29.870  1.00  0.00            
ATOM    481  OH  TYR    61      55.450  58.120  29.410  1.00  0.00            
ATOM    482  CE2 TYR    61      54.120  56.120  29.550  1.00  0.00            
ATOM    483  CD2 TYR    61      54.010  54.780  29.950  1.00  0.00            
ATOM    484  C   TYR    61      54.450  50.830  32.560  1.00  0.00            
ATOM    485  O   TYR    61      55.440  50.100  32.610  1.00  0.00            
ATOM    486  N   ASP    62      53.210  50.330  32.580  1.00  0.00            
ATOM    487  CA  ASP    62      52.850  48.900  32.490  1.00  0.00            
ATOM    488  CB  ASP    62      53.110  48.170  33.830  1.00  0.00            
ATOM    489  CG  ASP    62      52.100  48.330  34.940  1.00  0.00            
ATOM    490  OD1 ASP    62      51.250  49.210  34.900  1.00  0.00            
ATOM    491  OD2 ASP    62      52.130  47.520  35.870  1.00  0.00            
ATOM    492  C   ASP    62      51.410  48.690  31.970  1.00  0.00            
ATOM    493  O   ASP    62      50.690  49.660  31.700  1.00  0.00            
ATOM    494  N   LEU    63      50.940  47.450  31.910  1.00  0.00            
ATOM    495  CA  LEU    63      49.570  47.110  31.480  1.00  0.00            
ATOM    496  CB  LEU    63      49.640  46.000  30.420  1.00  0.00            
ATOM    497  CG  LEU    63      50.430  46.390  29.150  1.00  0.00            
ATOM    498  CD1 LEU    63      50.290  45.270  28.130  1.00  0.00            
ATOM    499  CD2 LEU    63      49.910  47.670  28.490  1.00  0.00            
ATOM    500  C   LEU    63      48.640  46.780  32.660  1.00  0.00            
ATOM    501  O   LEU    63      47.980  45.740  32.700  1.00  0.00            
ATOM    502  N   TYR    64      48.590  47.680  33.660  1.00  0.00            
ATOM    503  CA  TYR    64      47.870  47.520  34.940  1.00  0.00            
ATOM    504  CB  TYR    64      46.360  47.750  34.730  1.00  0.00            
ATOM    505  CG  TYR    64      46.000  49.140  34.210  1.00  0.00            
ATOM    506  CD1 TYR    64      46.090  49.430  32.840  1.00  0.00            
ATOM    507  CE1 TYR    64      45.780  50.720  32.370  1.00  0.00            
ATOM    508  CZ  TYR    64      45.370  51.720  33.280  1.00  0.00            
ATOM    509  OH  TYR    64      45.050  52.970  32.820  1.00  0.00            
ATOM    510  CE2 TYR    64      45.290  51.430  34.660  1.00  0.00            
ATOM    511  CD2 TYR    64      45.610  50.150  35.120  1.00  0.00            
ATOM    512  C   TYR    64      48.210  46.190  35.650  1.00  0.00            
ATOM    513  O   TYR    64      47.360  45.540  36.280  1.00  0.00            
ATOM    514  N   GLY    65      49.450  45.760  35.480  1.00  0.00            
ATOM    515  CA  GLY    65      50.000  44.440  35.790  1.00  0.00            
ATOM    516  C   GLY    65      51.160  44.090  34.850  1.00  0.00            
ATOM    517  O   GLY    65      51.470  44.820  33.900  1.00  0.00            
ATOM    518  N   GLY    66      51.810  42.950  35.080  1.00  0.00            
ATOM    519  CA  GLY    66      52.980  42.500  34.310  1.00  0.00            
ATOM    520  C   GLY    66      54.230  43.360  34.490  1.00  0.00            
ATOM    521  O   GLY    66      54.370  44.110  35.460  1.00  0.00            
ATOM    522  N   GLU    67      55.190  43.220  33.570  1.00  0.00            
ATOM    523  CA  GLU    67      56.480  43.930  33.540  1.00  0.00            
ATOM    524  CB  GLU    67      57.310  43.510  32.310  1.00  0.00            
ATOM    525  CG  GLU    67      57.490  41.980  32.160  1.00  0.00            
ATOM    526  CD  GLU    67      56.460  41.300  31.300  1.00  0.00            
ATOM    527  OE1 GLU    67      55.360  41.860  31.100  1.00  0.00            
ATOM    528  OE2 GLU    67      56.740  40.170  30.820  1.00  0.00            
ATOM    529  C   GLU    67      56.320  45.450  33.510  1.00  0.00            
ATOM    530  O   GLU    67      55.390  45.970  32.890  1.00  0.00            
ATOM    531  N   LYS    68      57.240  46.160  34.160  1.00  0.00            
ATOM    532  CA  LYS    68      57.270  47.630  34.240  1.00  0.00            
ATOM    533  CB  LYS    68      57.460  48.100  35.690  1.00  0.00            
ATOM    534  CG  LYS    68      56.590  47.420  36.750  1.00  0.00            
ATOM    535  CD  LYS    68      56.870  48.020  38.130  1.00  0.00            
ATOM    536  CE  LYS    68      56.940  46.970  39.260  1.00  0.00            
ATOM    537  NZ  LYS    68      58.250  46.990  39.940  1.00  0.00            
ATOM    538  C   LYS    68      58.420  48.200  33.380  1.00  0.00            
ATOM    539  O   LYS    68      59.460  47.550  33.220  1.00  0.00            
ATOM    540  N   PHE    69      58.260  49.420  32.870  1.00  0.00            
ATOM    541  CA  PHE    69      59.230  50.080  31.990  1.00  0.00            
ATOM    542  CB  PHE    69      58.840  49.830  30.530  1.00  0.00            
ATOM    543  CG  PHE    69      58.570  48.380  30.160  1.00  0.00            
ATOM    544  CD1 PHE    69      57.290  47.840  30.340  1.00  0.00            
ATOM    545  CE1 PHE    69      57.020  46.490  30.100  1.00  0.00            
ATOM    546  CZ  PHE    69      58.050  45.670  29.670  1.00  0.00            
ATOM    547  CE2 PHE    69      59.340  46.190  29.490  1.00  0.00            
ATOM    548  CD2 PHE    69      59.610  47.560  29.720  1.00  0.00            
ATOM    549  C   PHE    69      59.320  51.600  32.260  1.00  0.00            
ATOM    550  O   PHE    69      58.320  52.250  32.570  1.00  0.00            
ATOM    551  N   ALA    70      60.520  52.180  32.130  1.00  0.00            
ATOM    552  CA  ALA    70      60.730  53.620  32.370  1.00  0.00            
ATOM    553  CB  ALA    70      62.240  53.860  32.510  1.00  0.00            
ATOM    554  C   ALA    70      60.140  54.540  31.280  1.00  0.00            
ATOM    555  O   ALA    70      59.870  55.710  31.540  1.00  0.00            
ATOM    556  N   THR    71      59.890  54.020  30.080  1.00  0.00            
ATOM    557  CA  THR    71      59.330  54.750  28.930  1.00  0.00            
ATOM    558  CB  THR    71      60.440  55.140  27.940  1.00  0.00            
ATOM    559  CG2 THR    71      61.560  55.980  28.560  1.00  0.00            
ATOM    560  OG1 THR    71      61.030  54.000  27.350  1.00  0.00            
ATOM    561  C   THR    71      58.270  53.930  28.180  1.00  0.00            
ATOM    562  O   THR    71      58.240  52.690  28.270  1.00  0.00            
ATOM    563  N   LEU    72      57.410  54.600  27.400  1.00  0.00            
ATOM    564  CA  LEU    72      56.440  53.920  26.520  1.00  0.00            
ATOM    565  CB  LEU    72      55.520  54.970  25.850  1.00  0.00            
ATOM    566  CG  LEU    72      54.510  54.350  24.880  1.00  0.00            
ATOM    567  CD1 LEU    72      53.500  53.440  25.560  1.00  0.00            
ATOM    568  CD2 LEU    72      53.720  55.440  24.150  1.00  0.00            
ATOM    569  C   LEU    72      57.140  53.050  25.440  1.00  0.00            
ATOM    570  O   LEU    72      56.630  51.990  25.050  1.00  0.00            
ATOM    571  N   ALA    73      58.300  53.480  24.910  1.00  0.00            
ATOM    572  CA  ALA    73      59.000  52.740  23.850  1.00  0.00            
ATOM    573  CB  ALA    73      60.160  53.540  23.280  1.00  0.00            
ATOM    574  C   ALA    73      59.440  51.350  24.310  1.00  0.00            
ATOM    575  O   ALA    73      59.210  50.370  23.590  1.00  0.00            
ATOM    576  N   GLU    74      59.990  51.240  25.520  1.00  0.00            
ATOM    577  CA  GLU    74      60.370  49.960  26.150  1.00  0.00            
ATOM    578  CB  GLU    74      61.080  50.240  27.480  1.00  0.00            
ATOM    579  CG  GLU    74      62.420  50.950  27.310  1.00  0.00            
ATOM    580  CD  GLU    74      62.910  51.400  28.700  1.00  0.00            
ATOM    581  OE1 GLU    74      63.530  50.600  29.380  1.00  0.00            
ATOM    582  OE2 GLU    74      62.650  52.530  29.080  1.00  0.00            
ATOM    583  C   GLU    74      59.190  49.020  26.410  1.00  0.00            
ATOM    584  O   GLU    74      59.310  47.820  26.150  1.00  0.00            
ATOM    585  N   LEU    75      58.040  49.550  26.820  1.00  0.00            
ATOM    586  CA  LEU    75      56.770  48.800  26.980  1.00  0.00            
ATOM    587  CB  LEU    75      55.680  49.830  27.410  1.00  0.00            
ATOM    588  CG  LEU    75      54.230  49.390  27.710  1.00  0.00            
ATOM    589  CD1 LEU    75      53.460  48.800  26.540  1.00  0.00            
ATOM    590  CD2 LEU    75      54.130  48.440  28.900  1.00  0.00            
ATOM    591  C   LEU    75      56.390  48.070  25.680  1.00  0.00            
ATOM    592  O   LEU    75      56.280  46.840  25.630  1.00  0.00            
ATOM    593  N   VAL    76      56.230  48.840  24.600  1.00  0.00            
ATOM    594  CA  VAL    76      55.780  48.340  23.300  1.00  0.00            
ATOM    595  CB  VAL    76      55.410  49.530  22.380  1.00  0.00            
ATOM    596  CG1 VAL    76      54.890  49.060  21.040  1.00  0.00            
ATOM    597  CG2 VAL    76      54.310  50.410  22.990  1.00  0.00            
ATOM    598  C   VAL    76      56.840  47.450  22.630  1.00  0.00            
ATOM    599  O   VAL    76      56.520  46.370  22.120  1.00  0.00            
ATOM    600  N   GLN    77      58.110  47.860  22.660  1.00  0.00            
ATOM    601  CA  GLN    77      59.280  47.100  22.170  1.00  0.00            
ATOM    602  CB  GLN    77      60.550  47.920  22.390  1.00  0.00            
ATOM    603  CG  GLN    77      61.850  47.430  21.750  1.00  0.00            
ATOM    604  CD  GLN    77      63.000  48.330  22.210  1.00  0.00            
ATOM    605  OE1 GLN    77      64.060  47.820  22.560  1.00  0.00            
ATOM    606  NE2 GLN    77      62.890  49.670  22.270  1.00  0.00            
ATOM    607  C   GLN    77      59.350  45.710  22.850  1.00  0.00            
ATOM    608  O   GLN    77      59.430  44.720  22.140  1.00  0.00            
ATOM    609  N   TYR    78      59.230  45.630  24.170  1.00  0.00            
ATOM    610  CA  TYR    78      59.230  44.350  24.890  1.00  0.00            
ATOM    611  CB  TYR    78      59.070  44.590  26.400  1.00  0.00            
ATOM    612  CG  TYR    78      59.060  43.320  27.180  1.00  0.00            
ATOM    613  CD1 TYR    78      60.260  42.770  27.630  1.00  0.00            
ATOM    614  CE1 TYR    78      60.250  41.560  28.320  1.00  0.00            
ATOM    615  CZ  TYR    78      59.020  40.920  28.560  1.00  0.00            
ATOM    616  OH  TYR    78      58.980  39.760  29.290  1.00  0.00            
ATOM    617  CE2 TYR    78      57.820  41.470  28.110  1.00  0.00            
ATOM    618  CD2 TYR    78      57.840  42.670  27.420  1.00  0.00            
ATOM    619  C   TYR    78      58.160  43.370  24.370  1.00  0.00            
ATOM    620  O   TYR    78      58.470  42.240  23.990  1.00  0.00            
ATOM    621  N   TYR    79      56.880  43.780  24.300  1.00  0.00            
ATOM    622  CA  TYR    79      55.790  42.890  23.850  1.00  0.00            
ATOM    623  CB  TYR    79      54.420  43.450  24.250  1.00  0.00            
ATOM    624  CG  TYR    79      54.200  43.520  25.750  1.00  0.00            
ATOM    625  CD1 TYR    79      54.210  42.330  26.510  1.00  0.00            
ATOM    626  CE1 TYR    79      53.960  42.370  27.890  1.00  0.00            
ATOM    627  CZ  TYR    79      53.670  43.610  28.520  1.00  0.00            
ATOM    628  OH  TYR    79      53.390  43.650  29.850  1.00  0.00            
ATOM    629  CE2 TYR    79      53.660  44.800  27.760  1.00  0.00            
ATOM    630  CD2 TYR    79      53.930  44.750  26.370  1.00  0.00            
ATOM    631  C   TYR    79      55.830  42.550  22.340  1.00  0.00            
ATOM    632  O   TYR    79      55.290  41.520  21.940  1.00  0.00            
ATOM    633  N   MET    80      56.500  43.360  21.500  1.00  0.00            
ATOM    634  CA  MET    80      56.850  42.940  20.130  1.00  0.00            
ATOM    635  CB  MET    80      57.540  44.040  19.320  1.00  0.00            
ATOM    636  CG  MET    80      56.590  45.070  18.750  1.00  0.00            
ATOM    637  SD  MET    80      57.510  46.320  17.800  1.00  0.00            
ATOM    638  CE  MET    80      57.200  47.670  18.940  1.00  0.00            
ATOM    639  C   MET    80      57.810  41.740  20.140  1.00  0.00            
ATOM    640  O   MET    80      57.490  40.700  19.540  1.00  0.00            
ATOM    641  N   GLU    81      58.980  41.860  20.780  1.00  0.00            
ATOM    642  CA  GLU    81      60.060  40.840  20.650  1.00  0.00            
ATOM    643  CB  GLU    81      61.480  41.370  20.780  1.00  0.00            
ATOM    644  CG  GLU    81      61.830  42.400  21.850  1.00  0.00            
ATOM    645  CD  GLU    81      63.140  43.100  21.480  1.00  0.00            
ATOM    646  OE1 GLU    81      63.110  44.030  20.670  1.00  0.00            
ATOM    647  OE2 GLU    81      64.190  42.730  22.020  1.00  0.00            
ATOM    648  C   GLU    81      59.900  39.610  21.550  1.00  0.00            
ATOM    649  O   GLU    81      60.310  38.530  21.140  1.00  0.00            
ATOM    650  N   HIS    82      59.320  39.740  22.730  1.00  0.00            
ATOM    651  CA  HIS    82      59.150  38.620  23.660  1.00  0.00            
ATOM    652  CB  HIS    82      59.210  39.110  25.110  1.00  0.00            
ATOM    653  CG  HIS    82      60.560  39.680  25.500  1.00  0.00            
ATOM    654  ND1 HIS    82      61.090  40.820  25.060  1.00  0.00            
ATOM    655  CE1 HIS    82      62.340  40.890  25.460  1.00  0.00            
ATOM    656  NE2 HIS    82      62.580  39.820  26.170  1.00  0.00            
ATOM    657  CD2 HIS    82      61.520  39.050  26.250  1.00  0.00            
ATOM    658  C   HIS    82      57.840  37.850  23.350  1.00  0.00            
ATOM    659  O   HIS    82      56.750  38.220  23.770  1.00  0.00            
ATOM    660  N   HIS    83      57.980  36.770  22.560  1.00  0.00            
ATOM    661  CA  HIS    83      56.860  35.930  22.100  1.00  0.00            
ATOM    662  CB  HIS    83      57.400  34.730  21.320  1.00  0.00            
ATOM    663  CG  HIS    83      58.170  35.050  20.040  1.00  0.00            
ATOM    664  ND1 HIS    83      58.380  36.230  19.490  1.00  0.00            
ATOM    665  CE1 HIS    83      59.090  36.060  18.410  1.00  0.00            
ATOM    666  NE2 HIS    83      59.320  34.780  18.290  1.00  0.00            
ATOM    667  CD2 HIS    83      58.780  34.110  19.270  1.00  0.00            
ATOM    668  C   HIS    83      55.960  35.440  23.250  1.00  0.00            
ATOM    669  O   HIS    83      56.440  34.970  24.290  1.00  0.00            
ATOM    670  N   GLY    84      54.640  35.530  23.070  1.00  0.00            
ATOM    671  CA  GLY    84      53.610  35.020  24.000  1.00  0.00            
ATOM    672  C   GLY    84      53.450  35.780  25.330  1.00  0.00            
ATOM    673  O   GLY    84      52.620  35.380  26.150  1.00  0.00            
ATOM    674  N   GLN    85      54.210  36.860  25.590  1.00  0.00            
ATOM    675  CA  GLN    85      54.110  37.610  26.840  1.00  0.00            
ATOM    676  CB  GLN    85      55.330  38.540  27.040  1.00  0.00            
ATOM    677  CG  GLN    85      56.640  37.770  27.210  1.00  0.00            
ATOM    678  CD  GLN    85      56.690  36.830  28.400  1.00  0.00            
ATOM    679  OE1 GLN    85      56.030  37.020  29.430  1.00  0.00            
ATOM    680  NE2 GLN    85      57.500  35.790  28.330  1.00  0.00            
ATOM    681  C   GLN    85      52.830  38.460  26.940  1.00  0.00            
ATOM    682  O   GLN    85      52.250  38.570  28.030  1.00  0.00            
ATOM    683  N   LEU    86      52.370  39.030  25.830  1.00  0.00            
ATOM    684  CA  LEU    86      51.130  39.790  25.780  1.00  0.00            
ATOM    685  CB  LEU    86      51.260  40.890  24.720  1.00  0.00            
ATOM    686  CG  LEU    86      50.140  41.950  24.810  1.00  0.00            
ATOM    687  CD1 LEU    86      50.200  42.790  26.070  1.00  0.00            
ATOM    688  CD2 LEU    86      50.230  42.890  23.610  1.00  0.00            
ATOM    689  C   LEU    86      49.930  38.860  25.520  1.00  0.00            
ATOM    690  O   LEU    86      49.870  38.160  24.500  1.00  0.00            
ATOM    691  N   LYS    87      48.980  38.850  26.450  1.00  0.00            
ATOM    692  CA  LYS    87      47.790  38.000  26.430  1.00  0.00            
ATOM    693  CB  LYS    87      47.990  36.780  27.330  1.00  0.00            
ATOM    694  CG  LYS    87      49.160  35.860  26.950  1.00  0.00            
ATOM    695  CD  LYS    87      49.390  34.740  27.990  1.00  0.00            
ATOM    696  CE  LYS    87      49.810  35.320  29.350  1.00  0.00            
ATOM    697  NZ  LYS    87      50.110  34.280  30.350  1.00  0.00            
ATOM    698  C   LYS    87      46.580  38.790  26.970  1.00  0.00            
ATOM    699  O   LYS    87      46.720  39.530  27.960  1.00  0.00            
ATOM    700  N   GLU    88      45.400  38.600  26.390  1.00  0.00            
ATOM    701  CA  GLU    88      44.120  39.080  26.960  1.00  0.00            
ATOM    702  CB  GLU    88      43.000  38.850  25.940  1.00  0.00            
ATOM    703  CG  GLU    88      41.860  39.850  26.090  1.00  0.00            
ATOM    704  CD  GLU    88      40.840  39.660  24.970  1.00  0.00            
ATOM    705  OE1 GLU    88      41.090  39.840  23.780  1.00  0.00            
ATOM    706  OE2 GLU    88      39.610  39.260  25.420  1.00  0.00            
ATOM    707  C   GLU    88      43.810  38.380  28.290  1.00  0.00            
ATOM    708  O   GLU    88      44.360  37.310  28.570  1.00  0.00            
ATOM    709  N   LYS    89      42.950  38.940  29.130  1.00  0.00            
ATOM    710  CA  LYS    89      42.590  38.410  30.460  1.00  0.00            
ATOM    711  CB  LYS    89      41.500  39.300  31.060  1.00  0.00            
ATOM    712  CG  LYS    89      41.110  38.920  32.510  1.00  0.00            
ATOM    713  CD  LYS    89      40.050  39.890  33.050  1.00  0.00            
ATOM    714  CE  LYS    89      39.620  39.490  34.460  1.00  0.00            
ATOM    715  NZ  LYS    89      38.600  40.410  35.010  1.00  0.00            
ATOM    716  C   LYS    89      42.160  36.920  30.450  1.00  0.00            
ATOM    717  O   LYS    89      42.470  36.170  31.380  1.00  0.00            
ATOM    718  N   ASN    90      41.500  36.480  29.390  1.00  0.00            
ATOM    719  CA  ASN    90      41.080  35.070  29.150  1.00  0.00            
ATOM    720  CB  ASN    90      39.920  35.050  28.150  1.00  0.00            
ATOM    721  CG  ASN    90      40.270  35.440  26.710  1.00  0.00            
ATOM    722  OD1 ASN    90      41.420  35.450  26.290  1.00  0.00            
ATOM    723  ND2 ASN    90      39.350  35.790  25.830  1.00  0.00            
ATOM    724  C   ASN    90      42.230  34.110  28.730  1.00  0.00            
ATOM    725  O   ASN    90      42.020  32.900  28.630  1.00  0.00            
ATOM    726  N   GLY    91      43.440  34.620  28.470  1.00  0.00            
ATOM    727  CA  GLY    91      44.660  33.860  28.140  1.00  0.00            
ATOM    728  C   GLY    91      45.070  33.890  26.660  1.00  0.00            
ATOM    729  O   GLY    91      46.210  33.500  26.350  1.00  0.00            
ATOM    730  N   ASP    92      44.210  34.340  25.740  1.00  0.00            
ATOM    731  CA  ASP    92      44.480  34.370  24.300  1.00  0.00            
ATOM    732  CB  ASP    92      43.210  34.750  23.520  1.00  0.00            
ATOM    733  CG  ASP    92      43.300  34.620  22.000  1.00  0.00            
ATOM    734  OD1 ASP    92      44.190  33.920  21.520  1.00  0.00            
ATOM    735  OD2 ASP    92      42.480  35.220  21.280  1.00  0.00            
ATOM    736  C   ASP    92      45.630  35.340  23.940  1.00  0.00            
ATOM    737  O   ASP    92      45.570  36.530  24.270  1.00  0.00            
ATOM    738  N   VAL    93      46.680  34.830  23.300  1.00  0.00            
ATOM    739  CA  VAL    93      47.860  35.620  22.880  1.00  0.00            
ATOM    740  CB  VAL    93      48.930  34.730  22.200  1.00  0.00            
ATOM    741  CG1 VAL    93      50.180  35.530  21.770  1.00  0.00            
ATOM    742  CG2 VAL    93      49.440  33.650  23.170  1.00  0.00            
ATOM    743  C   VAL    93      47.440  36.780  21.960  1.00  0.00            
ATOM    744  O   VAL    93      46.690  36.620  20.990  1.00  0.00            
ATOM    745  N   ILE    94      48.010  37.960  22.260  1.00  0.00            
ATOM    746  CA  ILE    94      47.950  39.190  21.450  1.00  0.00            
ATOM    747  CB  ILE    94      47.620  40.390  22.360  1.00  0.00            
ATOM    748  CG2 ILE    94      47.600  41.710  21.560  1.00  0.00            
ATOM    749  CG1 ILE    94      46.280  40.210  23.130  1.00  0.00            
ATOM    750  CD  ILE    94      45.960  41.320  24.140  1.00  0.00            
ATOM    751  C   ILE    94      49.330  39.350  20.780  1.00  0.00            
ATOM    752  O   ILE    94      50.370  39.220  21.440  1.00  0.00            
ATOM    753  N   GLU    95      49.350  39.650  19.480  1.00  0.00            
ATOM    754  CA  GLU    95      50.580  39.720  18.660  1.00  0.00            
ATOM    755  CB  GLU    95      50.540  38.660  17.550  1.00  0.00            
ATOM    756  CG  GLU    95      51.110  37.310  17.990  1.00  0.00            
ATOM    757  CD  GLU    95      50.760  36.220  16.960  1.00  0.00            
ATOM    758  OE1 GLU    95      51.210  36.290  15.800  1.00  0.00            
ATOM    759  OE2 GLU    95      50.050  35.300  17.340  1.00  0.00            
ATOM    760  C   GLU    95      50.790  41.120  18.070  1.00  0.00            
ATOM    761  O   GLU    95      50.040  41.590  17.220  1.00  0.00            
ATOM    762  N   LEU    96      51.830  41.770  18.570  1.00  0.00            
ATOM    763  CA  LEU    96      52.390  43.060  18.130  1.00  0.00            
ATOM    764  CB  LEU    96      53.010  43.750  19.370  1.00  0.00            
ATOM    765  CG  LEU    96      52.130  44.820  20.040  1.00  0.00            
ATOM    766  CD1 LEU    96      50.710  44.330  20.340  1.00  0.00            
ATOM    767  CD2 LEU    96      52.780  45.220  21.360  1.00  0.00            
ATOM    768  C   LEU    96      53.410  42.810  17.000  1.00  0.00            
ATOM    769  O   LEU    96      54.610  42.610  17.260  1.00  0.00            
ATOM    770  N   LYS    97      52.950  42.750  15.750  1.00  0.00            
ATOM    771  CA  LYS    97      53.780  42.290  14.600  1.00  0.00            
ATOM    772  CB  LYS    97      53.020  41.230  13.790  1.00  0.00            
ATOM    773  CG  LYS    97      52.810  39.920  14.570  1.00  0.00            
ATOM    774  CD  LYS    97      51.600  39.140  14.010  1.00  0.00            
ATOM    775  CE  LYS    97      51.830  38.580  12.610  1.00  0.00            
ATOM    776  NZ  LYS    97      50.660  37.760  12.180  1.00  0.00            
ATOM    777  C   LYS    97      54.190  43.400  13.620  1.00  0.00            
ATOM    778  O   LYS    97      55.360  43.450  13.220  1.00  0.00            
ATOM    779  N   TYR    98      53.260  44.280  13.250  1.00  0.00            
ATOM    780  CA  TYR    98      53.430  45.230  12.150  1.00  0.00            
ATOM    781  CB  TYR    98      52.560  44.820  10.930  1.00  0.00            
ATOM    782  CG  TYR    98      52.670  43.380  10.510  1.00  0.00            
ATOM    783  CD1 TYR    98      53.920  42.900  10.130  1.00  0.00            
ATOM    784  CE1 TYR    98      54.060  41.570   9.760  1.00  0.00            
ATOM    785  CZ  TYR    98      52.960  40.730   9.760  1.00  0.00            
ATOM    786  OH  TYR    98      53.160  39.440   9.340  1.00  0.00            
ATOM    787  CE2 TYR    98      51.700  41.210  10.140  1.00  0.00            
ATOM    788  CD2 TYR    98      51.570  42.540  10.500  1.00  0.00            
ATOM    789  C   TYR    98      53.190  46.670  12.610  1.00  0.00            
ATOM    790  O   TYR    98      52.030  47.130  12.610  1.00  0.00            
ATOM    791  N   PRO    99      54.240  47.380  13.080  1.00  0.00            
ATOM    792  CD  PRO    99      55.610  46.920  13.190  1.00  0.00            
ATOM    793  CG  PRO    99      56.290  47.900  14.140  1.00  0.00            
ATOM    794  CB  PRO    99      55.590  49.220  13.810  1.00  0.00            
ATOM    795  CA  PRO    99      54.160  48.790  13.480  1.00  0.00            
ATOM    796  C   PRO    99      53.560  49.660  12.370  1.00  0.00            
ATOM    797  O   PRO    99      54.170  49.860  11.320  1.00  0.00            
ATOM    798  N   LEU   100      52.340  50.130  12.570  1.00  0.00            
ATOM    799  CA  LEU   100      51.650  50.970  11.600  1.00  0.00            
ATOM    800  CB  LEU   100      50.120  50.810  11.800  1.00  0.00            
ATOM    801  CG  LEU   100      49.170  50.890  10.580  1.00  0.00            
ATOM    802  CD1 LEU   100      49.100  52.290   9.970  1.00  0.00            
ATOM    803  CD2 LEU   100      49.550  49.910   9.470  1.00  0.00            
ATOM    804  C   LEU   100      52.180  52.420  11.730  1.00  0.00            
ATOM    805  O   LEU   100      52.230  52.950  12.840  1.00  0.00            
ATOM    806  N   ASN   101      52.560  53.030  10.610  1.00  0.00            
ATOM    807  CA  ASN   101      52.910  54.440  10.370  1.00  0.00            
ATOM    808  CB  ASN   101      51.620  55.230  10.100  1.00  0.00            
ATOM    809  CG  ASN   101      51.820  56.370   9.150  1.00  0.00            
ATOM    810  OD1 ASN   101      52.070  57.520   9.550  1.00  0.00            
ATOM    811  ND2 ASN   101      51.620  56.130   7.860  1.00  0.00            
ATOM    812  C   ASN   101      53.830  55.210  11.360  1.00  0.00            
ATOM    813  OC1 ASN   101      54.980  55.480  10.980  1.00  0.00            
ATOM    814  OC2 ASN   101      53.400  55.580  12.490  1.00  0.00            
ATOM    815  CH3 ACE   102      35.330  63.160  19.880  1.00  0.00            
ATOM    816  C   ACE   102      35.370  61.700  19.450  1.00  0.00            
ATOM    817  O   ACE   102      35.390  61.480  18.220  1.00  0.00            
ATOM    818  N   ALA   103      35.380  60.780  20.340  1.00  0.00            
ATOM    819  CA  ALA   103      35.430  59.380  20.000  1.00  0.00            
ATOM    820  CB  ALA   103      36.680  59.040  19.190  1.00  0.00            
ATOM    821  C   ALA   103      35.440  58.510  21.250  1.00  0.00            
ATOM    822  O   ALA   103      35.410  59.040  22.370  1.00  0.00            
ATOM    823  N   ALA   104      35.480  57.190  21.060  1.00  0.00            
ATOM    824  CA  ALA   104      35.490  56.250  22.170  1.00  0.00            
ATOM    825  CB  ALA   104      34.250  56.410  23.040  1.00  0.00            
ATOM    826  C   ALA   104      35.530  54.820  21.670  1.00  0.00            
ATOM    827  O   ALA   104      35.560  54.570  20.450  1.00  0.00            
ATOM    828  N   LEU   105      35.550  53.880  22.600  1.00  0.00            
ATOM    829  CA  LEU   105      35.600  52.450  22.250  1.00  0.00            
ATOM    830  CB  LEU   105      36.840  52.190  21.370  1.00  0.00            
ATOM    831  CG  LEU   105      36.520  51.630  19.970  1.00  0.00            
ATOM    832  CD1 LEU   105      37.820  51.430  19.220  1.00  0.00            
ATOM    833  CD2 LEU   105      35.790  50.290  19.990  1.00  0.00            
ATOM    834  C   LEU   105      35.600  51.530  23.490  1.00  0.00            
ATOM    835  O   LEU   105      35.920  51.970  24.600  1.00  0.00            
ATOM    836  N   ASN   106      35.250  50.260  23.270  1.00  0.00            
ATOM    837  CA  ASN   106      35.480  49.160  24.220  1.00  0.00            
ATOM    838  CB  ASN   106      34.860  47.890  23.610  1.00  0.00            
ATOM    839  CG  ASN   106      34.980  46.660  24.510  1.00  0.00            
ATOM    840  OD1 ASN   106      35.710  45.730  24.200  1.00  0.00            
ATOM    841  ND2 ASN   106      34.260  46.670  25.640  1.00  0.00            
ATOM    842  C   ASN   106      36.990  48.970  24.550  1.00  0.00            
ATOM    843  O   ASN   106      37.880  49.410  23.810  1.00  0.00            
ATOM    844  N   PTR   107      37.290  48.270  25.640  1.00  0.00            
ATOM    845  CA  PTR   107      38.660  47.950  26.090  1.00  0.00            
ATOM    846  CB  PTR   107      39.030  48.900  27.230  1.00  0.00            
ATOM    847  CG  PTR   107      39.460  50.310  26.880  1.00  0.00            
ATOM    848  CD1 PTR   107      40.600  50.530  26.100  1.00  0.00            
ATOM    849  CE1 PTR   107      40.980  51.810  25.730  1.00  0.00            
ATOM    850  CZ  PTR   107      40.170  52.890  26.130  1.00  0.00            
ATOM    851  OH  PTR   107      40.450  54.170  25.750  1.00  0.00            
ATOM    852  P   PTR   107      39.920  54.670  24.300  1.00  0.00            
ATOM    853  O1P PTR   107      38.480  54.930  24.490  1.00  0.00            
ATOM    854  O2P PTR   107      40.220  53.600  23.330  1.00  0.00            
ATOM    855  O3P PTR   107      40.730  55.900  24.080  1.00  0.00            
ATOM    856  CE2 PTR   107      39.050  52.690  26.930  1.00  0.00            
ATOM    857  CD2 PTR   107      38.700  51.400  27.300  1.00  0.00            
ATOM    858  C   PTR   107      38.790  46.470  26.570  1.00  0.00            
ATOM    859  O   PTR   107      37.810  45.850  26.970  1.00  0.00            
ATOM    860  N   ALA   108      40.020  45.950  26.600  1.00  0.00            
ATOM    861  CA  ALA   108      40.340  44.580  27.020  1.00  0.00            
ATOM    862  CB  ALA   108      40.640  43.740  25.780  1.00  0.00            
ATOM    863  C   ALA   108      41.510  44.540  28.030  1.00  0.00            
ATOM    864  O   ALA   108      42.660  44.890  27.700  1.00  0.00            
ATOM    865  N   GLN   109      41.220  44.100  29.260  1.00  0.00            
ATOM    866  CA  GLN   109      42.210  43.770  30.310  1.00  0.00            
ATOM    867  CB  GLN   109      41.440  43.460  31.610  1.00  0.00            
ATOM    868  CG  GLN   109      42.280  43.220  32.880  1.00  0.00            
ATOM    869  CD  GLN   109      43.230  44.380  33.180  1.00  0.00            
ATOM    870  OE1 GLN   109      44.400  44.340  32.800  1.00  0.00            
ATOM    871  NE2 GLN   109      42.730  45.410  33.870  1.00  0.00            
ATOM    872  C   GLN   109      43.140  42.620  29.870  1.00  0.00            
ATOM    873  O   GLN   109      42.820  41.850  28.960  1.00  0.00            
ATOM    874  N   LEU   110      44.300  42.470  30.540  1.00  0.00            
ATOM    875  CA  LEU   110      45.360  41.530  30.210  1.00  0.00            
ATOM    876  CB  LEU   110      46.730  42.260  30.190  1.00  0.00            
ATOM    877  CG  LEU   110      46.950  43.370  29.160  1.00  0.00            
ATOM    878  CD1 LEU   110      46.640  42.950  27.730  1.00  0.00            
ATOM    879  CD2 LEU   110      46.190  44.660  29.490  1.00  0.00            
ATOM    880  C   LEU   110      45.450  40.350  31.200  1.00  0.00            
ATOM    881  O   LEU   110      44.910  40.390  32.310  1.00  0.00            
ATOM    882  N   MET   111      46.220  39.340  30.820  1.00  0.00            
ATOM    883  CA  MET   111      46.780  38.280  31.680  1.00  0.00            
ATOM    884  CB  MET   111      46.310  36.900  31.190  1.00  0.00            
ATOM    885  CG  MET   111      46.750  35.770  32.110  1.00  0.00            
ATOM    886  SD  MET   111      46.350  34.110  31.500  1.00  0.00            
ATOM    887  CE  MET   111      46.950  33.130  32.900  1.00  0.00            
ATOM    888  C   MET   111      48.310  38.380  31.680  1.00  0.00            
ATOM    889  O   MET   111      48.960  38.310  30.630  1.00  0.00            
ATOM    890  N   PHE   112      48.900  38.580  32.860  1.00  0.00            
ATOM    891  CA  PHE   112      50.350  38.670  33.070  1.00  0.00            
ATOM    892  CB  PHE   112      50.610  39.200  34.500  1.00  0.00            
ATOM    893  CG  PHE   112      50.040  38.350  35.620  1.00  0.00            
ATOM    894  CD1 PHE   112      50.770  37.230  36.100  1.00  0.00            
ATOM    895  CE1 PHE   112      50.250  36.440  37.130  1.00  0.00            
ATOM    896  CZ  PHE   112      48.990  36.750  37.680  1.00  0.00            
ATOM    897  CE2 PHE   112      48.270  37.850  37.210  1.00  0.00            
ATOM    898  CD2 PHE   112      48.790  38.650  36.180  1.00  0.00            
ATOM    899  C   PHE   112      51.120  37.350  32.780  1.00  0.00            
ATOM    900  O   PHE   112      50.490  36.350  32.410  1.00  0.00            
ATOM    901  N   PRO   113      52.440  37.380  32.950  1.00  0.00            
ATOM    902  CD  PRO   113      51.720  37.820  31.760  1.00  0.00            
ATOM    903  CG  PRO   113      51.710  36.600  30.890  1.00  0.00            
ATOM    904  CB  PRO   113      52.860  35.740  31.370  1.00  0.00            
ATOM    905  CA  PRO   113      53.280  36.220  32.720  1.00  0.00            
ATOM    906  C   PRO   113      54.730  36.560  33.000  1.00  0.00            
ATOM    907  O   PRO   113      55.040  37.690  33.360  1.00  0.00            
ATOM    908  N   NHE   114      55.590  35.580  32.820  1.00  0.00            
TER
ENDMDL
